# Supplementary material for: Crystal structure of a π-conjugated N-donor ligand-bridged anionic bis­muth(III) iodide one-dimensional coordination polymer
Source: Acta Crystallogr E Crystallogr Commun. 2026 Feb 27;82(Pt 3):309–12. doi: 10.1107/S2056989026001362 (PMC12961658; doi:10.1107/S2056989026001362)
Supplement: Supplementary file 1 [file e-82-00309-sup1.cif]

##############################################################################
#                                                                            #
# This CIF contains the data in a paper accepted for publication in          #
# Acta Crystallographica Section E. It conforms to the requirements of       #
# Notes for Authors for Acta Crystallographica Section E, and has been       #
# peer reviewed under the auspices of the IUCr Commission on Journals.       #
#                                                                            #
# Full details of the Crystallographic Information File format               #
# are given in the paper "The Crystallographic Information File (CIF):       #
# a New Standard Archive File for Crystallography" by S. R. Hall, F. H.      #
# Allen and I. D. Brown [Acta Cryst. (1991), A47, 655-685].                  #
#                                                                            #
# The current version of the core CIF dictionary is obtainable from          #
# ftp://ftp.iucr.org/pub/cif_core.dic.                                       #
#                                                                            #
# Software is freely available for graphical display of the structure(s)     #
# in this CIF. For information consult the CIF software page                 #
# http://www.iucr.org/resources/cif/software.                                #
#                                                                            #
# This file may be used for bona fide research purposes within the           #
# scientific community so long as proper attribution is given to the journal # 
# article from which it was obtained.                                        #
#                                                                            #
##############################################################################
data_global
_audit_creation_method     'form.cif (version 2.0)'
_journal_data_validation_number     ?
_journal_date_recd_electronic     2026-02-03
_journal_date_accepted     2026-02-09
_journal_name_full     'Acta Crystallographica, Section E'
_journal_year     2026
_journal_volume     82
_journal_issue      3
_journal_page_first     309
_journal_page_last     312
_journal_paper_category     GM
_journal_paper_doi     10.1107/S2056989026001362
_journal_coeditor_code     JP2025
_publ_contact_author_name
;
Takashi Okubo
;
_publ_contact_author_address
;
Department of Energy and Materials
Kindai University
Osaka
Japan
;
_publ_contact_author_email
;
okubo_t@emat.kindai.ac.jp
;
_publ_contact_author_fax     '+81-6-6723-2721'
_publ_contact_author_phone     '+81-6-6730-5880-4117'
_publ_section_title
;
Crystal structure of a \p-conjugated N-donor ligand-bridged anionic bismuth(III)
iodide one-dimensional coordination polymer
;
_publ_section_title_footnote     .
loop_
    _publ_author_name
    _publ_author_footnote
    _publ_author_address
    'Takahashi, Naohiro' .
;
Department of Chemistry
Kindai University
Osaka
Japan
;
    'Endo, Yuki' .
;
Department of Chemistry
Kindai University
Osaka
Japan
;
    'Sasaki, Hiyori' .
;
Department of Chemistry
Kindai University
Osaka
Japan
;
    'Okubo, Takashi' .
;
Department of Energy and Materials
Kindai University
Osaka
Japan
;
_publ_section_synopsis
;
A \p-conjugated N-donor ligand links \m~2~-iodido-bridged dinuclear
[Bi~2~I~8~]^2-^ units to afford a rare one-dimensional anionic
iodidobismuth(III) coordination polymer, which was synthesized and
structurally characterized by single-crystal X-ray diffraction.
;
data_I
_audit_creation_method
;
Olex2 1.5-ac7-004
(compiled 2024.07.31 svn.rd3bd600c for Rigaku Oxford Diffraction, GUI svn.r6996)
;
_chemical_name_systematic
;\
<i>catena</i>-Poly[[triiodidobismuth(III)]-di-\m-iodido-[triiodido\
bismuth(III)]-\m-4,7-bis(pyridin-4-yl)benzo[<i>c</i>][1,2,5]thiadiazole]
;
_chemical_name_common     ?
_chemical_formula_moiety     '2(C16 H36 N +), C16 H10 Bi2 I8 N4 S 2-'
_chemical_formula_sum     'C48 H82 Bi2 I8 N6 S'
_chemical_formula_iupac     '(C16 H36 N)2 [Bi2 I8 (C16 H10 N4 S)]'
_chemical_formula_weight     2208.41
_chemical_melting_point     ?
_space_group_crystal_system     monoclinic
_space_group_name_H-M_alt     'P 1 21/c 1'
_space_group_name_Hall     '-P 2ybc'
loop_
    _space_group_symop_operation_xyz
    'x, y, z'
    '-x, y+1/2, -z+1/2'
    '-x, -y, -z'
    'x, -y-1/2, z-1/2'
_cell_length_a     16.8421(3)
_cell_length_b     16.1181(2)
_cell_length_c     24.9419(4)
_cell_angle_alpha     90
_cell_angle_beta     99.2730(10)
_cell_angle_gamma     90
_cell_volume     6682.31(18)
_cell_formula_units_Z     4
_cell_measurement_reflns_used     32276
_cell_measurement_theta_min     2.6380
_cell_measurement_theta_max     77.2230
_cell_measurement_temperature     86.00(10)
_exptl_crystal_description     block
_exptl_crystal_colour     orange
_exptl_crystal_size_max     0.17
_exptl_crystal_size_mid     0.08
_exptl_crystal_size_min     0.03
_exptl_crystal_density_diffrn     2.195
_exptl_crystal_density_meas     ?
_exptl_crystal_density_method     ?
_exptl_crystal_F_000     4072
loop_
    _exptl_crystal_face_index_h
    _exptl_crystal_face_index_k
    _exptl_crystal_face_index_l
    _exptl_crystal_face_perp_dist
    0 0 1 0.0162
    0 0 -1 0.0120
    0 -1 1 0.0433
    0 1 0 0.1039
    -1 0 1 0.0365
    9 2 -10 0.0367
    11 1 -1 0.0325
    -11 0 0 0.0343
    6 0 12 0.0198
    -4 0 -14 0.0078
    -2 2 -15 0.0170
_exptl_absorpt_coefficient_mu     39.781
_exptl_absorpt_correction_type     gaussian
_exptl_absorpt_process_details
;
(CrysAlisPro; Rigaku OD, 2025)
;
_exptl_absorpt_correction_T_min     0.142
_exptl_absorpt_correction_T_max     0.640
_diffrn_ambient_temperature     86.00(10)
_diffrn_source     'Rotating-anode X-ray tube'
_diffrn_radiation_type     'Cu K\a'
_diffrn_radiation_wavelength     1.54184
_diffrn_radiation_monochromator     mirror
_diffrn_measurement_device_type     'XtaLAB Synergy R, HyPix'
_diffrn_measurement_device     'four-circle diffractometer'
_diffrn_measurement_method     '\w scans'
_diffrn_detector     'Hybrid Pixel Array Detector'
_diffrn_detector_area_resol_mean     10.0000
_diffrn_reflns_number     48823
_diffrn_reflns_av_R_equivalents     0.0409
_diffrn_reflns_av_unetI/netI     0.0277
_diffrn_reflns_theta_min     2.658
_diffrn_reflns_theta_max     76.902
_diffrn_reflns_theta_full     67.684
_diffrn_measured_fraction_theta_max     0.961
_diffrn_measured_fraction_theta_full     0.998
_diffrn_reflns_limit_h_min     -19
_diffrn_reflns_limit_h_max     21
_diffrn_reflns_limit_k_min     -20
_diffrn_reflns_limit_k_max     9
_diffrn_reflns_limit_l_min     -31
_diffrn_reflns_limit_l_max     31
_diffrn_radiation_probe     x-ray
_refine_special_details     ?
_reflns_number_total     13582
_reflns_number_gt     12533
_reflns_threshold_expression     'I > 2\s(I)'
_refine_ls_structure_factor_coef     Fsqd
_refine_ls_matrix_type     full
_refine_ls_R_factor_all     0.0418
_refine_ls_R_factor_gt     0.0381
_refine_ls_wR_factor_gt     0.0969
_refine_ls_wR_factor_ref     0.0993
_refine_ls_goodness_of_fit_ref     1.040
_refine_ls_restrained_S_all     1.013
_refine_ls_number_reflns     13582
_refine_ls_number_parameters     811
_refine_ls_number_restraints     1016
_refine_ls_hydrogen_treatment     constr
_refine_ls_weighting_scheme     calc
_refine_ls_weighting_details
             'w=1/[\s^2^(Fo^2^)+(0.0481P)^2^+49.0570P] where P=(Fo^2^+2Fc^2^)/3'
_atom_sites_solution_hydrogens     geom
_atom_sites_solution_primary     dual
_atom_sites_solution_secondary     ?
_refine_ls_shift/su_max     0.002
_refine_ls_shift/su_mean     0.000
_refine_diff_density_max     2.354
_refine_diff_density_min     -1.402
_refine_ls_extinction_method     none
_refine_ls_extinction_coef     .
loop_
    _atom_type_symbol
    _atom_type_description
    _atom_type_scat_dispersion_real
    _atom_type_scat_dispersion_imag
    _atom_type_scat_source
    'C' 'C' 0.0181 0.0091
                         'International Tables Vol C Tables 4.2.6.8 and 6.1.1.4'
    'H' 'H' 0.0000 0.0000
                         'International Tables Vol C Tables 4.2.6.8 and 6.1.1.4'
    'Bi' 'Bi' -4.0111 8.9310
                         'International Tables Vol C Tables 4.2.6.8 and 6.1.1.4'
    'I' 'I' -0.3257 6.8362
                         'International Tables Vol C Tables 4.2.6.8 and 6.1.1.4'
    'N' 'N' 0.0311 0.0180
                         'International Tables Vol C Tables 4.2.6.8 and 6.1.1.4'
    'S' 'S' 0.3331 0.5567
                         'International Tables Vol C Tables 4.2.6.8 and 6.1.1.4'
_computing_data_collection
                  'CrysAlisPro system (CCD 43.105a 64-bit (release 11-01-2024))'
_computing_cell_refinement
;
CrysAlisPro 1.171.44.98a (Rigaku OD, 2025)
;
_computing_data_reduction
;
CrysAlisPro 1.171.44.98a (Rigaku OD, 2025)
;
_computing_structure_solution
;
<i>SHELXT</i> (Sheldrick, 2015a)
;
_computing_structure_refinement
;
SHELXL (Sheldrick, 2015b)
;
_computing_molecular_graphics
;
Olex2 (Dolomanov et al., 2009)
;
_computing_publication_material
;
Olex2 (Dolomanov et al., 2009)
;
loop_
    _atom_site_type_symbol
    _atom_site_label
    _atom_site_fract_x
    _atom_site_fract_y
    _atom_site_fract_z
    _atom_site_U_iso_or_equiv
    _atom_site_adp_type
    _atom_site_calc_flag
    _atom_site_occupancy
    _atom_site_disorder_assembly
    _atom_site_disorder_group
    Bi Bi2 0.27087(2) 0.00184(2) 0.34663(2) 0.02186(7) Uani d 1 . .
    Bi Bi1 0.30557(2) 1.00171(2) 0.16382(2) 0.02376(7) Uani d 1 . .
    I I2 0.15651(2) 1.00224(2) 0.22724(2) 0.02430(9) Uani d 1 . .
    I I3 0.45922(2) 0.97354(2) 0.12140(2) 0.02451(9) Uani d 1 . .
    I I7 0.27248(2) -0.18138(3) 0.35281(2) 0.02906(10) Uani d 1 . .
    I I1 0.41537(2) 1.02123(3) 0.27689(2) 0.02923(10) Uani d 1 . .
    I I6 0.38856(3) 0.02331(3) 0.44573(2) 0.03282(10) Uani d 1 . .
    I I8 0.12403(3) 0.02062(4) 0.39589(2) 0.04805(13) Uani d 1 . .
    I I5 0.20537(13) 0.96716(18) 0.05710(8) 0.0293(4) Uani d 0.665(11) A 1
    I I4 0.30037(16) 1.18817(8) 0.15468(6) 0.0306(4) Uani d 0.665(11) A 1
    S S1 0.07341(10) 0.52136(12) 0.24614(10) 0.0461(5) Uani d 1 . .
    N N4 0.1312(3) 0.4433(4) 0.2658(3) 0.0359(14) Uani d 1 . .
    N N6 0.4915(3) 0.7221(3) 0.4789(2) 0.0254(10) Uani d 1 . .
    N N1 0.3097(3) 0.8409(3) 0.1872(2) 0.0291(12) Uani d 1 . .
    N N5 -0.0038(4) 0.7295(5) 0.4009(3) 0.0472(15) Uani d 1 . .
    C C3 0.2949(4) 0.6764(4) 0.2220(3) 0.0241(12) Uani d 1 . .
    C C6 0.2880(4) 0.5900(4) 0.2410(3) 0.0261(13) Uani d 1 . .
    C C7 0.2118(4) 0.5517(4) 0.2454(3) 0.0283(13) Uani d 1 . .
    C C8 0.2074(4) 0.4676(4) 0.2633(3) 0.0267(13) Uani d 1 . .
    N N2 0.2760(3) 0.1661(3) 0.3335(2) 0.0306(12) Uani d 1 . .
    N N3 0.1395(4) 0.5897(4) 0.2351(3) 0.0376(14) Uani d 1 . .
    C C1 0.2411(4) 0.7987(4) 0.1736(3) 0.0274(13) Uani d 1 . .
    H H1 0.197035 0.825426 0.151745 0.033 Uiso calc 1 . .
    C C13 0.2071(4) 0.2834(4) 0.2902(3) 0.0352(16) Uani d 1 . .
    H H13 0.158167 0.306650 0.272145 0.042 Uiso calc 1 . .
    C C2 0.2315(4) 0.7178(4) 0.1898(3) 0.0288(14) Uani d 1 . .
    H H2 0.181635 0.690235 0.179053 0.035 Uiso calc 1 . .
    C C9 0.2788(4) 0.4183(4) 0.2780(2) 0.0238(12) Uani d 1 . .
    C C18 0.0014(4) 0.7449(5) 0.2989(3) 0.0332(15) Uani d 1 . .
    H H18A -0.050727 0.774508 0.294198 0.040 Uiso calc 1 . .
    H H18B -0.009193 0.685479 0.290518 0.040 Uiso calc 1 . .
    C C10 0.3494(4) 0.4573(4) 0.2725(3) 0.0303(14) Uani d 1 . .
    H H10 0.398169 0.426898 0.280828 0.036 Uiso calc 1 . .
    C C43 0.7160(8) 0.6677(9) 0.5363(11) 0.042(4) Uani d 0.755(6) B 1
    H H43A 0.750552 0.620589 0.529118 0.051 Uiso calc 0.755(6) B 1
    H H43B 0.706612 0.663026 0.574312 0.051 Uiso calc 0.755(6) B 1
    C C14 0.2770(4) 0.3306(4) 0.2976(3) 0.0242(12) Uani d 1 . .
    C C5 0.3718(4) 0.8013(4) 0.2182(3) 0.0321(15) Uani d 1 . .
    H H5 0.420999 0.830335 0.228467 0.039 Uiso calc 1 . .
    C C16 0.3437(4) 0.2111(4) 0.3409(3) 0.0307(14) Uani d 1 . .
    H H16 0.391742 0.186128 0.359026 0.037 Uiso calc 1 . .
    C C12 0.2086(4) 0.2031(5) 0.3090(3) 0.0394(17) Uani d 1 . .
    H H12 0.159769 0.172596 0.304362 0.047 Uiso calc 1 . .
    C C19 0.0552(4) 0.7813(5) 0.2605(3) 0.0337(15) Uani d 1 . .
    H H19A 0.065799 0.840471 0.269632 0.040 Uiso calc 1 . .
    H H19B 0.107440 0.751833 0.266156 0.040 Uiso calc 1 . .
    C C11 0.3535(4) 0.5405(4) 0.2550(3) 0.0298(14) Uani d 1 . .
    H H11 0.404999 0.563072 0.252911 0.036 Uiso calc 1 . .
    C C17 0.0445(4) 0.7544(5) 0.3571(3) 0.0356(15) Uani d 1 . .
    H H17A 0.094180 0.720646 0.361516 0.043 Uiso calc 1 . .
    H H17B 0.060774 0.813166 0.362915 0.043 Uiso calc 1 . .
    C C15 0.3468(4) 0.2913(4) 0.3237(3) 0.0307(14) Uani d 1 . .
    H H15 0.396430 0.320484 0.329397 0.037 Uiso calc 1 . .
    C C4 0.3663(4) 0.7207(4) 0.2352(3) 0.0303(14) Uani d 1 . .
    H H4 0.411645 0.695019 0.256283 0.036 Uiso calc 1 . .
    C C21 -0.0251(4) 0.6369(6) 0.3971(3) 0.0514(18) Uani d 1 . .
    H H21A -0.057542 0.623824 0.425754 0.062 Uiso calc 1 . .
    H H21B -0.059518 0.626756 0.361612 0.062 Uiso calc 1 . .
    C C20 0.0177(4) 0.7745(5) 0.2014(3) 0.0393(17) Uani d 1 . .
    H H20A 0.055186 0.796317 0.178581 0.059 Uiso calc 1 . .
    H H20B -0.032317 0.806606 0.194984 0.059 Uiso calc 1 . .
    H H20C 0.006035 0.716167 0.192237 0.059 Uiso calc 1 . .
    C C22 0.0445(5) 0.5777(6) 0.4026(4) 0.054(2) Uani d 1 . .
    H H22A 0.083177 0.591357 0.435677 0.064 Uiso calc 1 . .
    H H22B 0.072677 0.583591 0.370854 0.064 Uiso calc 1 . .
    C C45 0.4409(5) 0.7848(5) 0.5039(4) 0.0272(17) Uani d 0.755(6) B 1
    H H45A 0.472410 0.836657 0.510810 0.033 Uiso calc 0.755(6) B 1
    H H45B 0.392702 0.797692 0.476886 0.033 Uiso calc 0.755(6) B 1
    C C42 0.6356(6) 0.6606(6) 0.4986(4) 0.035(2) Uani d 0.755(6) B 1
    H H42A 0.617350 0.602193 0.497120 0.042 Uiso calc 0.755(6) B 1
    H H42B 0.642173 0.677743 0.461455 0.042 Uiso calc 0.755(6) B 1
    C C33 0.5073(5) 0.7549(5) 0.4246(3) 0.0237(16) Uani d 0.755(6) B 1
    H H33A 0.532987 0.710337 0.406125 0.028 Uiso calc 0.755(6) B 1
    H H33B 0.454963 0.767687 0.401889 0.028 Uiso calc 0.755(6) B 1
    C C25 -0.0828(4) 0.7757(7) 0.3948(4) 0.056(2) Uani d 1 . .
    H H25A -0.116556 0.757652 0.360633 0.068 Uiso calc 1 . .
    H H25B -0.110940 0.759399 0.425130 0.068 Uiso calc 1 . .
    C C41 0.5726(5) 0.7153(6) 0.5186(3) 0.0278(18) Uani d 0.755(6) B 1
    H H41A 0.595224 0.771764 0.525426 0.033 Uiso calc 0.755(6) B 1
    H H41B 0.561719 0.693129 0.553729 0.033 Uiso calc 0.755(6) B 1
    C C35 0.5498(9) 0.8688(10) 0.3686(6) 0.041(3) Uani d 0.755(6) B 1
    H H35A 0.564860 0.827351 0.342733 0.049 Uiso calc 0.755(6) B 1
    H H35B 0.493248 0.885612 0.356326 0.049 Uiso calc 0.755(6) B 1
    C C24 0.0809(6) 0.4250(7) 0.4101(4) 0.069(3) Uani d 1 . .
    H H24A 0.105157 0.425932 0.376980 0.104 Uiso calc 1 . .
    H H24B 0.057998 0.369926 0.414501 0.104 Uiso calc 1 . .
    H H24C 0.122096 0.437174 0.441566 0.104 Uiso calc 1 . .
    C C39 0.3383(7) 0.5482(8) 0.4330(6) 0.032(3) Uani d 0.755(6) B 1
    H H39A 0.331308 0.527264 0.469252 0.038 Uiso calc 0.755(6) B 1
    H H39B 0.375492 0.510520 0.417866 0.038 Uiso calc 0.755(6) B 1
    C C47 0.3605(15) 0.8248(16) 0.5747(11) 0.063(4) Uani d 0.755(6) B 1
    H H47A 0.353202 0.811780 0.612407 0.075 Uiso calc 0.755(6) B 1
    H H47B 0.389626 0.878299 0.575780 0.075 Uiso calc 0.755(6) B 1
    C C29 0.0516(7) 0.7405(11) 0.4554(4) 0.033(3) Uani d 0.61(2) C 1
    H H29A 0.103397 0.712642 0.453248 0.039 Uiso calc 0.61(2) C 1
    H H29B 0.062925 0.800444 0.461057 0.039 Uiso calc 0.61(2) C 1
    C C44 0.7608(8) 0.7487(9) 0.5299(6) 0.054(3) Uani d 0.755(6) B 1
    H H44A 0.769026 0.754760 0.492094 0.081 Uiso calc 0.755(6) B 1
    H H44B 0.813112 0.747672 0.553747 0.081 Uiso calc 0.755(6) B 1
    H H44C 0.729072 0.795551 0.539832 0.081 Uiso calc 0.755(6) B 1
    C C23 0.0157(6) 0.4889(7) 0.4061(5) 0.077(3) Uani d 1 . .
    H H23A -0.011659 0.483770 0.438213 0.092 Uiso calc 1 . .
    H H23B -0.024613 0.476918 0.373488 0.092 Uiso calc 1 . .
    C C46 0.4135(7) 0.7586(7) 0.5563(4) 0.045(2) Uani d 0.755(6) B 1
    H H46A 0.383240 0.705812 0.550530 0.054 Uiso calc 0.755(6) B 1
    H H46B 0.460903 0.749387 0.584692 0.054 Uiso calc 0.755(6) B 1
    C C37 0.4543(5) 0.6372(5) 0.4730(3) 0.0260(17) Uani d 0.755(6) B 1
    H H37A 0.490584 0.599457 0.457001 0.031 Uiso calc 0.755(6) B 1
    H H37B 0.449155 0.615674 0.509415 0.031 Uiso calc 0.755(6) B 1
    C C38 0.3734(6) 0.6364(6) 0.4381(4) 0.035(2) Uani d 0.755(6) B 1
    H H38A 0.378051 0.657761 0.401526 0.042 Uiso calc 0.755(6) B 1
    H H38B 0.336512 0.673355 0.454088 0.042 Uiso calc 0.755(6) B 1
    C C34 0.5595(6) 0.8310(6) 0.4271(4) 0.0323(19) Uani d 0.755(6) B 1
    H H34A 0.616476 0.816113 0.439884 0.039 Uiso calc 0.755(6) B 1
    H H34B 0.542793 0.871945 0.452742 0.039 Uiso calc 0.755(6) B 1
    C C40 0.2563(9) 0.5506(10) 0.3951(9) 0.053(4) Uani d 0.755(6) B 1
    H H40A 0.262591 0.577563 0.360841 0.079 Uiso calc 0.755(6) B 1
    H H40B 0.217679 0.581988 0.412635 0.079 Uiso calc 0.755(6) B 1
    H H40C 0.236540 0.493903 0.387881 0.079 Uiso calc 0.755(6) B 1
    C C36 0.6052(7) 0.9441(8) 0.3713(5) 0.056(3) Uani d 0.755(6) B 1
    H H36A 0.600722 0.969292 0.335217 0.084 Uiso calc 0.755(6) B 1
    H H36B 0.660873 0.926645 0.383600 0.084 Uiso calc 0.755(6) B 1
    H H36C 0.589479 0.984706 0.396934 0.084 Uiso calc 0.755(6) B 1
    C C30 0.0192(7) 0.7069(12) 0.5050(5) 0.042(3) Uani d 0.61(2) C 1
    H H30A -0.038058 0.722773 0.502717 0.050 Uiso calc 0.61(2) C 1
    H H30B 0.022484 0.645609 0.505351 0.050 Uiso calc 0.61(2) C 1
    C C27 -0.1596(7) 0.9090(9) 0.3871(5) 0.078(3) Uani d 1 . .
    H H27A -0.157621 0.962342 0.367618 0.093 Uiso calc 0.59(2) D 1
    H H27B -0.199127 0.872735 0.364587 0.093 Uiso calc 0.59(2) D 1
    H H27C -0.185041 0.902349 0.348684 0.093 Uiso calc 0.41(2) D 2
    H H27D -0.193026 0.878323 0.409611 0.093 Uiso calc 0.41(2) D 2
    C C31 0.0672(10) 0.7413(13) 0.5569(5) 0.047(4) Uani d 0.61(2) C 1
    H H31A 0.055774 0.708577 0.588334 0.057 Uiso calc 0.61(2) C 1
    H H31B 0.125460 0.736824 0.555375 0.057 Uiso calc 0.61(2) C 1
    C C26 -0.0765(7) 0.8680(9) 0.3942(6) 0.089(4) Uani d 1 . .
    H H26A -0.048299 0.885228 0.364137 0.107 Uiso calc 1 . .
    H H26B -0.044150 0.887091 0.428730 0.107 Uiso calc 1 . .
    C C32 0.0458(15) 0.8288(15) 0.5637(7) 0.073(7) Uani d 0.61(2) C 1
    H H32A 0.064517 0.862366 0.535403 0.109 Uiso calc 0.61(2) C 1
    H H32B 0.071469 0.848351 0.599510 0.109 Uiso calc 0.61(2) C 1
    H H32C -0.012693 0.833890 0.560626 0.109 Uiso calc 0.61(2) C 1
    C C28 -0.1850(19) 0.9237(14) 0.4371(10) 0.107(9) Uani d 0.59(2) D 1
    H H28A -0.192302 0.870573 0.454883 0.161 Uiso calc 0.59(2) D 1
    H H28B -0.236140 0.953935 0.431105 0.161 Uiso calc 0.59(2) D 1
    H H28C -0.144361 0.956675 0.460395 0.161 Uiso calc 0.59(2) D 1
    C C28A -0.1618(13) 0.9912(14) 0.4001(13) 0.073(8) Uani d 0.41(2) D 2
    H H28D -0.147673 0.997932 0.439495 0.110 Uiso calc 0.41(2) D 2
    H H28E -0.216065 1.012963 0.387951 0.110 Uiso calc 0.41(2) D 2
    H H28F -0.123226 1.021782 0.382040 0.110 Uiso calc 0.41(2) D 2
    I I4A 0.2790(4) 1.1720(5) 0.1343(6) 0.071(2) Uani d 0.335(11) A 2
    I I5A 0.2107(2) 0.9352(7) 0.05393(15) 0.0444(12) Uani d 0.335(11) A 2
    C C48 0.2807(11) 0.8366(14) 0.5423(10) 0.123(8) Uani d 0.755(6) B 1
    H H48A 0.286474 0.857461 0.506225 0.184 Uiso calc 0.755(6) B 1
    H H48B 0.250234 0.876771 0.560401 0.184 Uiso calc 0.755(6) B 1
    H H48C 0.252004 0.783513 0.538606 0.184 Uiso calc 0.755(6) B 1
    C C29A 0.0426(16) 0.773(2) 0.4518(7) 0.054(6) Uani d 0.39(2) C 2
    H H29C 0.098885 0.753067 0.457262 0.065 Uiso calc 0.39(2) C 2
    H H29D 0.043745 0.833305 0.444194 0.065 Uiso calc 0.39(2) C 2
    C C30A 0.0098(17) 0.761(3) 0.5048(8) 0.067(6) Uani d 0.39(2) C 2
    H H30C -0.037872 0.797006 0.504690 0.080 Uiso calc 0.39(2) C 2
    H H30D -0.007561 0.702698 0.507415 0.080 Uiso calc 0.39(2) C 2
    C C31A 0.072(2) 0.782(2) 0.5535(9) 0.065(7) Uani d 0.39(2) C 2
    H H31C 0.053828 0.760840 0.586792 0.078 Uiso calc 0.39(2) C 2
    H H31D 0.123214 0.753321 0.550092 0.078 Uiso calc 0.39(2) C 2
    C C32A 0.087(3) 0.871(2) 0.5588(13) 0.080(9) Uani d 0.39(2) C 2
    H H32D 0.118279 0.889632 0.531276 0.120 Uiso calc 0.39(2) C 2
    H H32E 0.116315 0.883584 0.595092 0.120 Uiso calc 0.39(2) C 2
    H H32F 0.035066 0.900805 0.553676 0.120 Uiso calc 0.39(2) C 2
    C C37A 0.4269(13) 0.6684(12) 0.4414(8) 0.024(4) Uani d 0.245(6) B 2
    H H37C 0.379856 0.704346 0.428985 0.028 Uiso calc 0.245(6) B 2
    H H37D 0.449952 0.652430 0.408808 0.028 Uiso calc 0.245(6) B 2
    C C38A 0.3973(15) 0.5919(13) 0.4647(10) 0.031(5) Uani d 0.245(6) B 2
    H H38C 0.365249 0.607594 0.493116 0.038 Uiso calc 0.245(6) B 2
    H H38D 0.444043 0.559148 0.482374 0.038 Uiso calc 0.245(6) B 2
    C C39A 0.346(2) 0.537(2) 0.422(2) 0.038(9) Uani d 0.245(6) B 2
    H H39C 0.333660 0.484185 0.439250 0.046 Uiso calc 0.245(6) B 2
    H H39D 0.375304 0.525267 0.392201 0.046 Uiso calc 0.245(6) B 2
    C C40A 0.267(2) 0.583(3) 0.401(2) 0.050(11) Uani d 0.245(6) B 2
    H H40D 0.273317 0.614878 0.368257 0.075 Uiso calc 0.245(6) B 2
    H H40E 0.252447 0.620134 0.428531 0.075 Uiso calc 0.245(6) B 2
    H H40F 0.223428 0.541917 0.390907 0.075 Uiso calc 0.245(6) B 2
    C C33A 0.4946(16) 0.7987(14) 0.4441(10) 0.033(4) Uani d 0.245(6) B 2
    H H33C 0.439813 0.822860 0.436963 0.040 Uiso calc 0.245(6) B 2
    H H33D 0.529872 0.839840 0.465704 0.040 Uiso calc 0.245(6) B 2
    C C34A 0.5233(18) 0.7885(18) 0.3903(10) 0.042(5) Uani d 0.245(6) B 2
    H H34C 0.477423 0.778029 0.360943 0.051 Uiso calc 0.245(6) B 2
    H H34D 0.561496 0.741493 0.391721 0.051 Uiso calc 0.245(6) B 2
    C C35A 0.566(4) 0.872(3) 0.3804(16) 0.043(8) Uani d 0.245(6) B 2
    H H35C 0.527382 0.918353 0.380606 0.052 Uiso calc 0.245(6) B 2
    H H35D 0.611400 0.881369 0.410231 0.052 Uiso calc 0.245(6) B 2
    C C36A 0.597(3) 0.871(3) 0.3269(17) 0.090(13) Uani d 0.245(6) B 2
    H H36D 0.551983 0.881733 0.297350 0.136 Uiso calc 0.245(6) B 2
    H H36E 0.619708 0.816150 0.321558 0.136 Uiso calc 0.245(6) B 2
    H H36F 0.637954 0.913489 0.327029 0.136 Uiso calc 0.245(6) B 2
    C C41A 0.5670(10) 0.6710(13) 0.4886(11) 0.028(4) Uani d 0.245(6) B 2
    H H41C 0.575487 0.643749 0.454441 0.033 Uiso calc 0.245(6) B 2
    H H41D 0.562258 0.627342 0.515858 0.033 Uiso calc 0.245(6) B 2
    C C42A 0.6377(12) 0.7274(14) 0.5091(12) 0.031(5) Uani d 0.245(6) B 2
    H H42C 0.625197 0.761513 0.539679 0.037 Uiso calc 0.245(6) B 2
    H H42D 0.647779 0.765259 0.479647 0.037 Uiso calc 0.245(6) B 2
    C C43A 0.7122(17) 0.675(2) 0.528(3) 0.039(8) Uani d 0.245(6) B 2
    H H43C 0.721926 0.638239 0.497724 0.046 Uiso calc 0.245(6) B 2
    H H43D 0.702406 0.639280 0.558434 0.046 Uiso calc 0.245(6) B 2
    C C44A 0.7869(18) 0.728(2) 0.5459(15) 0.039(7) Uani d 0.245(6) B 2
    H H44D 0.810451 0.744302 0.514045 0.059 Uiso calc 0.245(6) B 2
    H H44E 0.826364 0.695707 0.570715 0.059 Uiso calc 0.245(6) B 2
    H H44F 0.771891 0.777574 0.564568 0.059 Uiso calc 0.245(6) B 2
    C C45A 0.4547(16) 0.746(2) 0.5276(9) 0.038(5) Uani d 0.245(6) B 2
    H H45C 0.492477 0.784397 0.549689 0.046 Uiso calc 0.245(6) B 2
    H H45D 0.451957 0.695197 0.549589 0.046 Uiso calc 0.245(6) B 2
    C C46A 0.3728(17) 0.786(2) 0.5196(13) 0.052(6) Uani d 0.245(6) B 2
    H H46C 0.332280 0.744564 0.503243 0.062 Uiso calc 0.245(6) B 2
    H H46D 0.371980 0.832499 0.493889 0.062 Uiso calc 0.245(6) B 2
    C C47A 0.350(4) 0.817(5) 0.572(3) 0.055(9) Uani d 0.245(6) B 2
    H H47C 0.294106 0.837339 0.563400 0.066 Uiso calc 0.245(6) B 2
    H H47D 0.349257 0.768176 0.596017 0.066 Uiso calc 0.245(6) B 2
    C C48A 0.397(3) 0.881(3) 0.6041(16) 0.068(10) Uani d 0.245(6) B 2
    H H48D 0.420348 0.918769 0.579832 0.102 Uiso calc 0.245(6) B 2
    H H48E 0.440020 0.855692 0.629757 0.102 Uiso calc 0.245(6) B 2
    H H48F 0.361612 0.913132 0.624149 0.102 Uiso calc 0.245(6) B 2
loop_
    _atom_site_aniso_label
    _atom_site_aniso_U_11
    _atom_site_aniso_U_22
    _atom_site_aniso_U_33
    _atom_site_aniso_U_12
    _atom_site_aniso_U_13
    _atom_site_aniso_U_23
    Bi2 0.01765(11) 0.02322(12) 0.02434(12) -0.00012(8) 0.00231(8) 0.00378(8)
    Bi1 0.01542(11) 0.03014(13) 0.02640(13) 0.00398(8) 0.00543(9) 0.01177(9)
    I2 0.01511(17) 0.0329(2) 0.02471(19) 0.00083(14) 0.00270(14) 0.00730(15)
    I3 0.01726(17) 0.0295(2) 0.02784(19) 0.00128(14) 0.00703(14) 0.00341(15)
    I7 0.02368(19) 0.0240(2) 0.0368(2) -0.00310(14) -0.00340(15) 0.00517(16)
    I1 0.01724(17) 0.0402(2) 0.0301(2) -0.00221(16) 0.00331(14) -0.00063(17)
    I6 0.0406(2) 0.0277(2) 0.0260(2) -0.00350(17) -0.00720(16) 0.00053(16)
    I8 0.0342(2) 0.0592(3) 0.0563(3) -0.0025(2) 0.0242(2) -0.0063(3)
    I5 0.0211(5) 0.0452(9) 0.0215(5) -0.0047(5) 0.0028(3) 0.0070(5)
    I4 0.0321(7) 0.0220(4) 0.0409(8) 0.0038(4) 0.0158(4) 0.0081(4)
    S1 0.0204(8) 0.0320(9) 0.0891(16) 0.0038(7) 0.0186(9) 0.0186(10)
    N4 0.022(3) 0.028(3) 0.060(4) 0.004(2) 0.013(3) 0.010(3)
    N6 0.032(3) 0.021(2) 0.025(2) 0.0059(19) 0.0065(19) -0.0009(19)
    N1 0.020(2) 0.026(3) 0.042(3) 0.001(2) 0.005(2) 0.006(2)
    N5 0.021(3) 0.088(4) 0.032(3) -0.011(3) 0.001(2) 0.009(3)
    C3 0.019(3) 0.027(3) 0.027(3) 0.002(2) 0.007(2) 0.005(2)
    C6 0.024(3) 0.026(3) 0.028(3) -0.003(2) 0.006(2) 0.000(3)
    C7 0.024(3) 0.025(3) 0.038(4) 0.001(2) 0.010(3) 0.004(3)
    C8 0.020(3) 0.030(3) 0.030(3) -0.001(2) 0.004(2) 0.005(3)
    N2 0.025(3) 0.023(3) 0.043(3) 0.000(2) 0.003(2) 0.000(2)
    N3 0.025(3) 0.029(3) 0.060(4) 0.002(2) 0.013(3) 0.009(3)
    C1 0.024(3) 0.028(3) 0.029(3) 0.005(2) 0.002(2) 0.003(3)
    C13 0.022(3) 0.028(3) 0.052(4) 0.000(3) -0.007(3) 0.012(3)
    C2 0.021(3) 0.037(4) 0.028(3) -0.001(3) 0.002(2) 0.004(3)
    C9 0.021(3) 0.025(3) 0.025(3) 0.001(2) 0.002(2) 0.003(2)
    C18 0.025(3) 0.044(4) 0.030(3) -0.002(3) 0.001(2) 0.013(3)
    C10 0.019(3) 0.026(3) 0.043(4) 0.001(2) -0.002(3) 0.005(3)
    C43 0.031(5) 0.052(6) 0.039(9) 0.021(4) -0.009(5) -0.003(5)
    C14 0.024(3) 0.021(3) 0.026(3) 0.001(2) 0.000(2) -0.001(2)
    C5 0.020(3) 0.028(3) 0.048(4) 0.000(3) 0.004(3) 0.005(3)
    C16 0.024(3) 0.030(3) 0.034(3) 0.003(3) -0.004(3) 0.002(3)
    C12 0.024(3) 0.030(4) 0.062(5) -0.001(3) -0.001(3) -0.001(3)
    C19 0.027(3) 0.042(4) 0.033(3) -0.002(3) 0.007(3) 0.007(3)
    C11 0.019(3) 0.031(3) 0.039(4) -0.001(3) 0.005(3) 0.004(3)
    C17 0.022(3) 0.051(4) 0.032(3) -0.011(3) 0.002(2) 0.009(3)
    C15 0.021(3) 0.032(3) 0.036(3) 0.000(3) -0.004(3) 0.004(3)
    C4 0.020(3) 0.030(3) 0.041(4) 0.002(3) 0.005(3) 0.007(3)
    C21 0.025(3) 0.092(5) 0.034(4) -0.015(3) -0.004(3) 0.027(4)
    C20 0.032(4) 0.056(5) 0.031(3) 0.012(3) 0.007(3) 0.010(3)
    C22 0.028(4) 0.085(5) 0.043(4) -0.018(3) -0.006(3) 0.029(4)
    C45 0.030(4) 0.022(4) 0.031(4) 0.009(3) 0.009(3) -0.001(3)
    C42 0.038(4) 0.039(5) 0.026(4) 0.019(4) -0.002(3) -0.007(4)
    C33 0.027(4) 0.027(4) 0.016(3) 0.001(3) 0.001(3) 0.002(3)
    C25 0.020(3) 0.105(6) 0.043(4) -0.002(4) 0.000(3) 0.005(5)
    C41 0.029(4) 0.030(4) 0.022(4) 0.009(3) 0.000(3) 0.000(3)
    C35 0.038(7) 0.047(6) 0.039(7) 0.010(5) 0.013(6) 0.023(5)
    C24 0.066(6) 0.078(6) 0.051(5) -0.027(4) -0.029(4) 0.031(5)
    C39 0.027(4) 0.030(5) 0.045(6) 0.001(4) 0.028(4) -0.003(4)
    C47 0.086(9) 0.045(8) 0.070(8) 0.016(7) 0.051(7) -0.002(7)
    C29 0.018(5) 0.060(8) 0.021(4) 0.015(5) 0.003(3) 0.019(5)
    C44 0.032(6) 0.070(8) 0.057(9) 0.014(5) -0.001(5) -0.010(7)
    C23 0.046(5) 0.094(6) 0.077(7) -0.031(4) -0.029(5) 0.053(6)
    C46 0.059(6) 0.043(6) 0.037(5) 0.015(5) 0.023(4) 0.001(4)
    C37 0.034(4) 0.014(3) 0.029(4) 0.008(3) 0.004(3) 0.003(3)
    C38 0.042(5) 0.026(4) 0.035(5) 0.004(4) 0.001(4) -0.002(4)
    C34 0.031(4) 0.036(4) 0.029(4) -0.001(3) 0.004(3) 0.004(3)
    C40 0.044(6) 0.061(10) 0.053(7) -0.017(7) 0.007(5) -0.010(8)
    C36 0.043(6) 0.068(7) 0.057(7) -0.010(5) 0.006(5) 0.026(6)
    C30 0.030(6) 0.069(9) 0.028(5) 0.008(6) 0.010(4) 0.011(5)
    C27 0.054(6) 0.109(8) 0.073(7) 0.011(5) 0.018(5) -0.005(6)
    C31 0.060(8) 0.059(10) 0.024(5) 0.012(7) 0.012(5) 0.008(6)
    C26 0.041(5) 0.113(7) 0.108(9) 0.004(5) -0.007(5) -0.033(8)
    C32 0.100(15) 0.073(12) 0.039(8) 0.028(11) -0.011(9) -0.011(8)
    C28 0.17(2) 0.064(13) 0.106(14) 0.002(13) 0.088(16) 0.006(11)
    C28A 0.022(10) 0.097(10) 0.10(2) 0.003(9) -0.001(11) 0.011(12)
    I4A 0.0351(17) 0.044(2) 0.140(6) 0.0164(15) 0.032(3) 0.053(3)
    I5A 0.0220(8) 0.086(4) 0.0238(8) 0.0083(16) 0.0010(5) -0.0027(16)
    C48 0.074(9) 0.143(17) 0.165(17) 0.052(10) 0.061(10) 0.083(14)
    C29A 0.031(10) 0.097(15) 0.030(6) -0.010(11) -0.006(6) 0.014(8)
    C30A 0.075(12) 0.086(15) 0.041(7) -0.023(12) 0.016(8) 0.008(10)
    C31A 0.093(14) 0.067(15) 0.034(8) -0.008(14) 0.006(9) 0.019(12)
    C32A 0.11(2) 0.071(16) 0.061(17) -0.008(15) 0.009(16) -0.011(13)
    C37A 0.023(8) 0.026(8) 0.021(9) 0.010(6) -0.002(7) 0.008(7)
    C38A 0.029(10) 0.022(9) 0.044(11) 0.006(7) 0.008(8) 0.002(8)
    C39A 0.034(13) 0.036(12) 0.047(16) -0.003(9) 0.013(12) -0.007(11)
    C40A 0.039(15) 0.06(3) 0.05(2) 0.002(17) 0.007(12) 0.01(2)
    C33A 0.024(10) 0.034(9) 0.039(9) 0.003(7) -0.002(8) 0.014(8)
    C34A 0.034(11) 0.051(12) 0.042(10) 0.011(9) 0.006(9) 0.025(9)
    C35A 0.040(17) 0.054(13) 0.033(15) 0.002(12) -0.001(13) 0.009(12)
    C36A 0.10(3) 0.11(3) 0.073(19) -0.01(2) 0.050(19) 0.03(2)
    C41A 0.026(7) 0.017(8) 0.037(11) 0.002(6) -0.002(7) -0.007(8)
    C42A 0.026(7) 0.022(10) 0.044(12) -0.004(7) 0.000(8) -0.008(9)
    C43A 0.031(9) 0.050(15) 0.035(18) 0.012(9) 0.003(10) -0.012(13)
    C44A 0.030(11) 0.048(17) 0.033(16) 0.015(12) -0.014(12) 0.004(13)
    C45A 0.042(11) 0.043(13) 0.031(9) 0.006(9) 0.012(8) -0.004(8)
    C46A 0.052(11) 0.046(13) 0.060(12) 0.018(10) 0.021(10) -0.006(11)
    C47A 0.061(16) 0.050(17) 0.062(14) 0.007(13) 0.034(13) -0.004(13)
    C48A 0.09(2) 0.06(2) 0.066(19) -0.018(18) 0.053(17) -0.010(15)
_geom_special_details
;
 All esds (except the esd in the dihedral angle between two l.s. planes)
 are estimated using the full covariance matrix.  The cell esds are taken
 into account individually in the estimation of esds in distances, angles
 and torsion angles; correlations between esds in cell parameters are only
 used when they are defined by crystal symmetry.  An approximate (isotropic)
 treatment of cell esds is used for estimating esds involving l.s. planes.
;
loop_
    _geom_bond_atom_site_label_1
    _geom_bond_atom_site_label_2
    _geom_bond_site_symmetry_2
    _geom_bond_distance
    _geom_bond_publ_flag
    Bi2 I2 1_545 3.2756(4) y
    Bi2 I7 . 2.9571(5) y
    Bi2 I1 1_545 3.2267(4) y
    Bi2 I6 . 2.9290(5) y
    Bi2 I8 . 2.9489(5) y
    Bi2 N2 . 2.671(6) y
    Bi1 I2 . 3.1757(4) y
    Bi1 I3 . 2.9840(4) y
    Bi1 I1 . 3.1292(5) y
    Bi1 I5 . 2.9657(19) y
    Bi1 I4 . 3.0143(13) y
    Bi1 N1 . 2.655(5) y
    Bi1 I4A . 2.859(4) y
    Bi1 I5A . 3.131(5) y
    S1 N4 . 1.617(6) ?
    S1 N3 . 1.620(6) ?
    N4 C8 . 1.352(8) ?
    N6 C45 . 1.518(9) ?
    N6 C33 . 1.518(9) ?
    N6 C41 . 1.557(9) ?
    N6 C37 . 1.502(9) ?
    N6 C37A . 1.574(17) ?
    N6 C33A . 1.516(17) ?
    N6 C41A . 1.501(17) ?
    N6 C45A . 1.498(17) ?
    N1 C1 . 1.337(9) ?
    N1 C5 . 1.356(9) ?
    N5 C17 . 1.517(9) ?
    N5 C21 . 1.535(13) ?
    N5 C25 . 1.511(11) ?
    N5 C29 . 1.530(12) ?
    N5 C29A . 1.547(17) ?
    C3 C6 . 1.481(9) ?
    C3 C2 . 1.397(9) ?
    C3 C4 . 1.391(9) ?
    C6 C7 . 1.445(9) ?
    C6 C11 . 1.361(9) ?
    C7 C8 . 1.433(9) ?
    C7 N3 . 1.351(9) ?
    C8 C9 . 1.439(9) ?
    N2 C16 . 1.338(9) ?
    N2 C12 . 1.340(9) ?
    C1 H1 . 0.9500 ?
    C1 C2 . 1.383(10) ?
    C13 H13 . 0.9500 ?
    C13 C14 . 1.389(9) ?
    C13 C12 . 1.375(10) ?
    C2 H2 . 0.9500 ?
    C9 C10 . 1.372(9) ?
    C9 C14 . 1.497(9) ?
    C18 H18A . 0.9900 ?
    C18 H18B . 0.9900 ?
    C18 C19 . 1.538(9) ?
    C18 C17 . 1.521(9) ?
    C10 H10 . 0.9500 ?
    C10 C11 . 1.414(10) ?
    C43 H43A . 0.9900 ?
    C43 H43B . 0.9900 ?
    C43 C42 . 1.522(14) ?
    C43 C44 . 1.529(17) ?
    C14 C15 . 1.400(9) ?
    C5 H5 . 0.9500 ?
    C5 C4 . 1.375(9) ?
    C16 H16 . 0.9500 ?
    C16 C15 . 1.366(10) ?
    C12 H12 . 0.9500 ?
    C19 H19A . 0.9900 ?
    C19 H19B . 0.9900 ?
    C19 C20 . 1.511(10) ?
    C11 H11 . 0.9500 ?
    C17 H17A . 0.9900 ?
    C17 H17B . 0.9900 ?
    C15 H15 . 0.9500 ?
    C4 H4 . 0.9500 ?
    C21 H21A . 0.9900 ?
    C21 H21B . 0.9900 ?
    C21 C22 . 1.501(13) ?
    C20 H20A . 0.9800 ?
    C20 H20B . 0.9800 ?
    C20 H20C . 0.9800 ?
    C22 H22A . 0.9900 ?
    C22 H22B . 0.9900 ?
    C22 C23 . 1.520(14) ?
    C45 H45A . 0.9900 ?
    C45 H45B . 0.9900 ?
    C45 C46 . 1.515(12) ?
    C42 H42A . 0.9900 ?
    C42 H42B . 0.9900 ?
    C42 C41 . 1.524(11) ?
    C33 H33A . 0.9900 ?
    C33 H33B . 0.9900 ?
    C33 C34 . 1.505(12) ?
    C25 H25A . 0.9900 ?
    C25 H25B . 0.9900 ?
    C25 C26 . 1.492(17) ?
    C41 H41A . 0.9900 ?
    C41 H41B . 0.9900 ?
    C35 H35A . 0.9900 ?
    C35 H35B . 0.9900 ?
    C35 C34 . 1.565(14) ?
    C35 C36 . 1.526(18) ?
    C24 H24A . 0.9800 ?
    C24 H24B . 0.9800 ?
    C24 H24C . 0.9800 ?
    C24 C23 . 1.497(17) ?
    C39 H39A . 0.9900 ?
    C39 H39B . 0.9900 ?
    C39 C38 . 1.536(14) ?
    C39 C40 . 1.543(15) ?
    C47 H47A . 0.9900 ?
    C47 H47B . 0.9900 ?
    C47 C46 . 1.510(19) ?
    C47 C48 . 1.46(4) ?
    C29 H29A . 0.9900 ?
    C29 H29B . 0.9900 ?
    C29 C30 . 1.529(14) ?
    C44 H44A . 0.9800 ?
    C44 H44B . 0.9800 ?
    C44 H44C . 0.9800 ?
    C23 H23A . 0.9900 ?
    C23 H23B . 0.9900 ?
    C46 H46A . 0.9900 ?
    C46 H46B . 0.9900 ?
    C37 H37A . 0.9900 ?
    C37 H37B . 0.9900 ?
    C37 C38 . 1.494(12) ?
    C38 H38A . 0.9900 ?
    C38 H38B . 0.9900 ?
    C34 H34A . 0.9900 ?
    C34 H34B . 0.9900 ?
    C40 H40A . 0.9800 ?
    C40 H40B . 0.9800 ?
    C40 H40C . 0.9800 ?
    C36 H36A . 0.9800 ?
    C36 H36B . 0.9800 ?
    C36 H36C . 0.9800 ?
    C30 H30A . 0.9900 ?
    C30 H30B . 0.9900 ?
    C30 C31 . 1.517(17) ?
    C27 H27A . 0.9900 ?
    C27 H27B . 0.9900 ?
    C27 H27C . 0.9900 ?
    C27 H27D . 0.9900 ?
    C27 C26 . 1.533(15) ?
    C27 C28 . 1.404(19) ?
    C27 C28A . 1.37(2) ?
    C31 H31A . 0.9900 ?
    C31 H31B . 0.9900 ?
    C31 C32 . 1.47(2) ?
    C26 H26A . 0.9900 ?
    C26 H26B . 0.9900 ?
    C32 H32A . 0.9800 ?
    C32 H32B . 0.9800 ?
    C32 H32C . 0.9800 ?
    C28 H28A . 0.9800 ?
    C28 H28B . 0.9800 ?
    C28 H28C . 0.9800 ?
    C28A H28D . 0.9800 ?
    C28A H28E . 0.9800 ?
    C28A H28F . 0.9800 ?
    C48 H48A . 0.9800 ?
    C48 H48B . 0.9800 ?
    C48 H48C . 0.9800 ?
    C29A H29C . 0.9900 ?
    C29A H29D . 0.9900 ?
    C29A C30A . 1.525(18) ?
    C30A H30C . 0.9900 ?
    C30A H30D . 0.9900 ?
    C30A C31A . 1.51(2) ?
    C31A H31C . 0.9900 ?
    C31A H31D . 0.9900 ?
    C31A C32A . 1.47(3) ?
    C32A H32D . 0.9800 ?
    C32A H32E . 0.9800 ?
    C32A H32F . 0.9800 ?
    C37A H37C . 0.9900 ?
    C37A H37D . 0.9900 ?
    C37A C38A . 1.484(19) ?
    C38A H38C . 0.9900 ?
    C38A H38D . 0.9900 ?
    C38A C39A . 1.53(2) ?
    C39A H39C . 0.9900 ?
    C39A H39D . 0.9900 ?
    C39A C40A . 1.54(2) ?
    C40A H40D . 0.9800 ?
    C40A H40E . 0.9800 ?
    C40A H40F . 0.9800 ?
    C33A H33C . 0.9900 ?
    C33A H33D . 0.9900 ?
    C33A C34A . 1.51(2) ?
    C34A H34C . 0.9900 ?
    C34A H34D . 0.9900 ?
    C34A C35A . 1.56(2) ?
    C35A H35C . 0.9900 ?
    C35A H35D . 0.9900 ?
    C35A C36A . 1.51(3) ?
    C36A H36D . 0.9800 ?
    C36A H36E . 0.9800 ?
    C36A H36F . 0.9800 ?
    C41A H41C . 0.9900 ?
    C41A H41D . 0.9900 ?
    C41A C42A . 1.520(19) ?
    C42A H42C . 0.9900 ?
    C42A H42D . 0.9900 ?
    C42A C43A . 1.52(2) ?
    C43A H43C . 0.9900 ?
    C43A H43D . 0.9900 ?
    C43A C44A . 1.53(2) ?
    C44A H44D . 0.9800 ?
    C44A H44E . 0.9800 ?
    C44A H44F . 0.9800 ?
    C45A H45C . 0.9900 ?
    C45A H45D . 0.9900 ?
    C45A C46A . 1.50(2) ?
    C46A H46C . 0.9900 ?
    C46A H46D . 0.9900 ?
    C46A C47A . 1.50(3) ?
    C47A H47C . 0.9900 ?
    C47A H47D . 0.9900 ?
    C47A C48A . 1.46(4) ?
    C48A H48D . 0.9800 ?
    C48A H48E . 0.9800 ?
    C48A H48F . 0.9800 ?
loop_
    _geom_angle_atom_site_label_1
    _geom_angle_atom_site_label_2
    _geom_angle_atom_site_label_3
    _geom_angle_site_symmetry_1
    _geom_angle_site_symmetry_3
    _geom_angle
    _geom_angle_publ_flag
    I7 Bi2 I2 . 1_545 92.778(12) y
    I7 Bi2 I1 . 1_545 97.092(13) y
    I1 Bi2 I2 1_545 1_545 83.901(11) y
    I6 Bi2 I2 . 1_545 170.327(14) ?
    I6 Bi2 I7 . . 94.290(13) y
    I6 Bi2 I1 . 1_545 88.675(13) y
    I6 Bi2 I8 . . 97.771(17) y
    I8 Bi2 I2 . 1_545 88.211(15) y
    I8 Bi2 I7 . . 94.710(16) y
    I8 Bi2 I1 . 1_545 166.092(17) ?
    N2 Bi2 I2 . 1_545 84.97(13) y
    N2 Bi2 I7 . . 174.95(13) ?
    N2 Bi2 I1 . 1_545 78.19(12) ?
    N2 Bi2 I6 . . 87.45(13) y
    N2 Bi2 I8 . . 89.75(12) y
    I3 Bi1 I2 . . 167.787(13) ?
    I3 Bi1 I1 . . 85.099(12) y
    I3 Bi1 I4 . . 98.12(4) y
    I3 Bi1 I5A . . 89.26(7) y
    I1 Bi1 I2 . . 87.168(12) y
    I1 Bi1 I5A . . 165.37(19) ?
    I5 Bi1 I2 . . 93.81(5) y
    I5 Bi1 I3 . . 93.08(6) y
    I5 Bi1 I1 . . 174.85(6) ?
    I5 Bi1 I4 . . 96.54(3) y
    I4 Bi1 I2 . . 91.10(4) y
    I4 Bi1 I1 . . 88.49(4) y
    N1 Bi1 I2 . . 83.58(12) y
    N1 Bi1 I3 . . 86.32(12) y
    N1 Bi1 I1 . . 84.81(13) y
    N1 Bi1 I5 . . 90.27(14) y
    N1 Bi1 I4 . . 171.63(13) ?
    N1 Bi1 I4A . . 172.5(2) ?
    N1 Bi1 I5A . . 81.4(2) y
    I4A Bi1 I2 . . 91.29(10) y
    I4A Bi1 I3 . . 99.40(8) y
    I4A Bi1 I1 . . 100.4(3) y
    I4A Bi1 I5A . . 93.80(15) y
    I5A Bi1 I2 . . 95.97(7) y
    Bi1 I2 Bi2 . 1_565 93.245(11) ?
    Bi1 I1 Bi2 . 1_565 95.084(12) ?
    N4 S1 N3 . . 100.6(3) ?
    C8 N4 S1 . . 106.9(5) ?
    C45 N6 C41 . . 106.2(6) ?
    C33 N6 C45 . . 108.9(6) ?
    C33 N6 C41 . . 109.2(6) ?
    C37 N6 C45 . . 113.2(6) ?
    C37 N6 C33 . . 111.1(6) ?
    C37 N6 C41 . . 108.0(6) ?
    C33A N6 C37A . . 101.0(14) ?
    C41A N6 C37A . . 106.3(12) ?
    C41A N6 C33A . . 115.7(15) ?
    C45A N6 C37A . . 106.6(16) ?
    C45A N6 C33A . . 108.2(17) ?
    C45A N6 C41A . . 117.4(16) ?
    C1 N1 Bi1 . . 116.8(4) ?
    C1 N1 C5 . . 117.4(6) ?
    C5 N1 Bi1 . . 125.1(4) ?
    C17 N5 C21 . . 111.1(7) ?
    C17 N5 C29 . . 106.8(7) ?
    C17 N5 C29A . . 102.3(10) ?
    C21 N5 C29A . . 125.0(14) ?
    C25 N5 C17 . . 111.3(6) ?
    C25 N5 C21 . . 106.2(6) ?
    C25 N5 C29 . . 115.6(8) ?
    C25 N5 C29A . . 100.3(15) ?
    C29 N5 C21 . . 105.7(8) ?
    C2 C3 C6 . . 122.7(6) ?
    C4 C3 C6 . . 121.1(6) ?
    C4 C3 C2 . . 116.2(6) ?
    C7 C6 C3 . . 122.9(6) ?
    C11 C6 C3 . . 122.1(6) ?
    C11 C6 C7 . . 115.0(6) ?
    C8 C7 C6 . . 121.3(6) ?
    N3 C7 C6 . . 125.2(6) ?
    N3 C7 C8 . . 113.4(6) ?
    N4 C8 C7 . . 112.7(6) ?
    N4 C8 C9 . . 126.1(6) ?
    C7 C8 C9 . . 121.2(6) ?
    C16 N2 Bi2 . . 124.3(4) ?
    C16 N2 C12 . . 117.5(6) ?
    C12 N2 Bi2 . . 117.1(4) ?
    C7 N3 S1 . . 106.4(5) ?
    N1 C1 H1 . . 118.6 ?
    N1 C1 C2 . . 122.9(6) ?
    C2 C1 H1 . . 118.6 ?
    C14 C13 H13 . . 120.0 ?
    C12 C13 H13 . . 120.0 ?
    C12 C13 C14 . . 120.1(6) ?
    C3 C2 H2 . . 119.9 ?
    C1 C2 C3 . . 120.3(6) ?
    C1 C2 H2 . . 119.9 ?
    C8 C9 C14 . . 122.9(5) ?
    C10 C9 C8 . . 115.1(6) ?
    C10 C9 C14 . . 121.9(6) ?
    H18A C18 H18B . . 108.4 ?
    C19 C18 H18A . . 110.0 ?
    C19 C18 H18B . . 110.0 ?
    C17 C18 H18A . . 110.0 ?
    C17 C18 H18B . . 110.0 ?
    C17 C18 C19 . . 108.5(6) ?
    C9 C10 H10 . . 118.3 ?
    C9 C10 C11 . . 123.4(6) ?
    C11 C10 H10 . . 118.3 ?
    H43A C43 H43B . . 107.7 ?
    C42 C43 H43A . . 108.8 ?
    C42 C43 H43B . . 108.8 ?
    C42 C43 C44 . . 113.9(12) ?
    C44 C43 H43A . . 108.8 ?
    C44 C43 H43B . . 108.8 ?
    C13 C14 C9 . . 122.3(6) ?
    C13 C14 C15 . . 116.3(6) ?
    C15 C14 C9 . . 121.3(6) ?
    N1 C5 H5 . . 118.8 ?
    N1 C5 C4 . . 122.5(6) ?
    C4 C5 H5 . . 118.8 ?
    N2 C16 H16 . . 118.5 ?
    N2 C16 C15 . . 122.9(6) ?
    C15 C16 H16 . . 118.5 ?
    N2 C12 C13 . . 122.9(7) ?
    N2 C12 H12 . . 118.6 ?
    C13 C12 H12 . . 118.6 ?
    C18 C19 H19A . . 109.1 ?
    C18 C19 H19B . . 109.1 ?
    H19A C19 H19B . . 107.8 ?
    C20 C19 C18 . . 112.7(6) ?
    C20 C19 H19A . . 109.1 ?
    C20 C19 H19B . . 109.1 ?
    C6 C11 C10 . . 123.9(6) ?
    C6 C11 H11 . . 118.0 ?
    C10 C11 H11 . . 118.0 ?
    N5 C17 C18 . . 115.6(5) ?
    N5 C17 H17A . . 108.4 ?
    N5 C17 H17B . . 108.4 ?
    C18 C17 H17A . . 108.4 ?
    C18 C17 H17B . . 108.4 ?
    H17A C17 H17B . . 107.4 ?
    C14 C15 H15 . . 119.9 ?
    C16 C15 C14 . . 120.2(6) ?
    C16 C15 H15 . . 119.9 ?
    C3 C4 H4 . . 119.6 ?
    C5 C4 C3 . . 120.7(6) ?
    C5 C4 H4 . . 119.6 ?
    N5 C21 H21A . . 108.3 ?
    N5 C21 H21B . . 108.3 ?
    H21A C21 H21B . . 107.4 ?
    C22 C21 N5 . . 116.1(6) ?
    C22 C21 H21A . . 108.3 ?
    C22 C21 H21B . . 108.3 ?
    C19 C20 H20A . . 109.5 ?
    C19 C20 H20B . . 109.5 ?
    C19 C20 H20C . . 109.5 ?
    H20A C20 H20B . . 109.5 ?
    H20A C20 H20C . . 109.5 ?
    H20B C20 H20C . . 109.5 ?
    C21 C22 H22A . . 109.5 ?
    C21 C22 H22B . . 109.5 ?
    C21 C22 C23 . . 110.6(7) ?
    H22A C22 H22B . . 108.1 ?
    C23 C22 H22A . . 109.5 ?
    C23 C22 H22B . . 109.5 ?
    N6 C45 H45A . . 108.3 ?
    N6 C45 H45B . . 108.3 ?
    H45A C45 H45B . . 107.4 ?
    C46 C45 N6 . . 115.9(7) ?
    C46 C45 H45A . . 108.3 ?
    C46 C45 H45B . . 108.3 ?
    C43 C42 H42A . . 109.5 ?
    C43 C42 H42B . . 109.5 ?
    C43 C42 C41 . . 110.6(12) ?
    H42A C42 H42B . . 108.1 ?
    C41 C42 H42A . . 109.5 ?
    C41 C42 H42B . . 109.5 ?
    N6 C33 H33A . . 108.4 ?
    N6 C33 H33B . . 108.4 ?
    H33A C33 H33B . . 107.4 ?
    C34 C33 N6 . . 115.6(6) ?
    C34 C33 H33A . . 108.4 ?
    C34 C33 H33B . . 108.4 ?
    N5 C25 H25A . . 108.4 ?
    N5 C25 H25B . . 108.4 ?
    H25A C25 H25B . . 107.5 ?
    C26 C25 N5 . . 115.4(8) ?
    C26 C25 H25A . . 108.4 ?
    C26 C25 H25B . . 108.4 ?
    N6 C41 H41A . . 108.6 ?
    N6 C41 H41B . . 108.6 ?
    C42 C41 N6 . . 114.7(6) ?
    C42 C41 H41A . . 108.6 ?
    C42 C41 H41B . . 108.6 ?
    H41A C41 H41B . . 107.6 ?
    H35A C35 H35B . . 108.5 ?
    C34 C35 H35A . . 110.3 ?
    C34 C35 H35B . . 110.3 ?
    C36 C35 H35A . . 110.3 ?
    C36 C35 H35B . . 110.3 ?
    C36 C35 C34 . . 107.2(12) ?
    H24A C24 H24B . . 109.5 ?
    H24A C24 H24C . . 109.5 ?
    H24B C24 H24C . . 109.5 ?
    C23 C24 H24A . . 109.5 ?
    C23 C24 H24B . . 109.5 ?
    C23 C24 H24C . . 109.5 ?
    H39A C39 H39B . . 108.3 ?
    C38 C39 H39A . . 109.9 ?
    C38 C39 H39B . . 109.9 ?
    C38 C39 C40 . . 108.8(11) ?
    C40 C39 H39A . . 109.9 ?
    C40 C39 H39B . . 109.9 ?
    H47A C47 H47B . . 107.2 ?
    C46 C47 H47A . . 108.0 ?
    C46 C47 H47B . . 108.0 ?
    C48 C47 H47A . . 108.0 ?
    C48 C47 H47B . . 108.0 ?
    C48 C47 C46 . . 117.3(18) ?
    N5 C29 H29A . . 108.4 ?
    N5 C29 H29B . . 108.4 ?
    H29A C29 H29B . . 107.5 ?
    C30 C29 N5 . . 115.5(10) ?
    C30 C29 H29A . . 108.4 ?
    C30 C29 H29B . . 108.4 ?
    C43 C44 H44A . . 109.5 ?
    C43 C44 H44B . . 109.5 ?
    C43 C44 H44C . . 109.5 ?
    H44A C44 H44B . . 109.5 ?
    H44A C44 H44C . . 109.5 ?
    H44B C44 H44C . . 109.5 ?
    C22 C23 H23A . . 108.6 ?
    C22 C23 H23B . . 108.6 ?
    C24 C23 C22 . . 114.5(8) ?
    C24 C23 H23A . . 108.6 ?
    C24 C23 H23B . . 108.6 ?
    H23A C23 H23B . . 107.6 ?
    C45 C46 H46A . . 109.6 ?
    C45 C46 H46B . . 109.6 ?
    C47 C46 C45 . . 110.1(14) ?
    C47 C46 H46A . . 109.6 ?
    C47 C46 H46B . . 109.6 ?
    H46A C46 H46B . . 108.2 ?
    N6 C37 H37A . . 109.0 ?
    N6 C37 H37B . . 109.0 ?
    H37A C37 H37B . . 107.8 ?
    C38 C37 N6 . . 113.1(7) ?
    C38 C37 H37A . . 109.0 ?
    C38 C37 H37B . . 109.0 ?
    C39 C38 H38A . . 109.4 ?
    C39 C38 H38B . . 109.4 ?
    C37 C38 C39 . . 111.0(8) ?
    C37 C38 H38A . . 109.4 ?
    C37 C38 H38B . . 109.4 ?
    H38A C38 H38B . . 108.0 ?
    C33 C34 C35 . . 107.8(9) ?
    C33 C34 H34A . . 110.2 ?
    C33 C34 H34B . . 110.2 ?
    C35 C34 H34A . . 110.2 ?
    C35 C34 H34B . . 110.2 ?
    H34A C34 H34B . . 108.5 ?
    C39 C40 H40A . . 109.5 ?
    C39 C40 H40B . . 109.5 ?
    C39 C40 H40C . . 109.5 ?
    H40A C40 H40B . . 109.5 ?
    H40A C40 H40C . . 109.5 ?
    H40B C40 H40C . . 109.5 ?
    C35 C36 H36A . . 109.5 ?
    C35 C36 H36B . . 109.5 ?
    C35 C36 H36C . . 109.5 ?
    H36A C36 H36B . . 109.5 ?
    H36A C36 H36C . . 109.5 ?
    H36B C36 H36C . . 109.5 ?
    C29 C30 H30A . . 109.6 ?
    C29 C30 H30B . . 109.6 ?
    H30A C30 H30B . . 108.1 ?
    C31 C30 C29 . . 110.5(11) ?
    C31 C30 H30A . . 109.6 ?
    C31 C30 H30B . . 109.6 ?
    H27A C27 H27B . . 107.9 ?
    H27C C27 H27D . . 107.3 ?
    C26 C27 H27A . . 109.2 ?
    C26 C27 H27B . . 109.2 ?
    C26 C27 H27C . . 108.1 ?
    C26 C27 H27D . . 108.1 ?
    C28 C27 H27A . . 109.2 ?
    C28 C27 H27B . . 109.2 ?
    C28 C27 C26 . . 111.9(17) ?
    C28A C27 H27C . . 108.1 ?
    C28A C27 H27D . . 108.1 ?
    C28A C27 C26 . . 116.8(14) ?
    C30 C31 H31A . . 109.7 ?
    C30 C31 H31B . . 109.7 ?
    H31A C31 H31B . . 108.2 ?
    C32 C31 C30 . . 110.0(13) ?
    C32 C31 H31A . . 109.7 ?
    C32 C31 H31B . . 109.7 ?
    C25 C26 C27 . . 111.5(10) ?
    C25 C26 H26A . . 109.3 ?
    C25 C26 H26B . . 109.3 ?
    C27 C26 H26A . . 109.3 ?
    C27 C26 H26B . . 109.3 ?
    H26A C26 H26B . . 108.0 ?
    C31 C32 H32A . . 109.5 ?
    C31 C32 H32B . . 109.5 ?
    C31 C32 H32C . . 109.5 ?
    H32A C32 H32B . . 109.5 ?
    H32A C32 H32C . . 109.5 ?
    H32B C32 H32C . . 109.5 ?
    C27 C28 H28A . . 109.5 ?
    C27 C28 H28B . . 109.5 ?
    C27 C28 H28C . . 109.5 ?
    H28A C28 H28B . . 109.5 ?
    H28A C28 H28C . . 109.5 ?
    H28B C28 H28C . . 109.5 ?
    C27 C28A H28D . . 109.5 ?
    C27 C28A H28E . . 109.5 ?
    C27 C28A H28F . . 109.5 ?
    H28D C28A H28E . . 109.5 ?
    H28D C28A H28F . . 109.5 ?
    H28E C28A H28F . . 109.5 ?
    C47 C48 H48A . . 109.5 ?
    C47 C48 H48B . . 109.5 ?
    C47 C48 H48C . . 109.5 ?
    H48A C48 H48B . . 109.5 ?
    H48A C48 H48C . . 109.5 ?
    H48B C48 H48C . . 109.5 ?
    N5 C29A H29C . . 108.1 ?
    N5 C29A H29D . . 108.1 ?
    H29C C29A H29D . . 107.3 ?
    C30A C29A N5 . . 116.6(17) ?
    C30A C29A H29C . . 108.1 ?
    C30A C29A H29D . . 108.1 ?
    C29A C30A H30C . . 109.3 ?
    C29A C30A H30D . . 109.3 ?
    H30C C30A H30D . . 108.0 ?
    C31A C30A C29A . . 111.6(19) ?
    C31A C30A H30C . . 109.3 ?
    C31A C30A H30D . . 109.3 ?
    C30A C31A H31C . . 109.2 ?
    C30A C31A H31D . . 109.2 ?
    H31C C31A H31D . . 107.9 ?
    C32A C31A C30A . . 112(2) ?
    C32A C31A H31C . . 109.2 ?
    C32A C31A H31D . . 109.2 ?
    C31A C32A H32D . . 109.5 ?
    C31A C32A H32E . . 109.5 ?
    C31A C32A H32F . . 109.5 ?
    H32D C32A H32E . . 109.5 ?
    H32D C32A H32F . . 109.5 ?
    H32E C32A H32F . . 109.5 ?
    N6 C37A H37C . . 107.8 ?
    N6 C37A H37D . . 107.8 ?
    H37C C37A H37D . . 107.2 ?
    C38A C37A N6 . . 117.9(15) ?
    C38A C37A H37C . . 107.8 ?
    C38A C37A H37D . . 107.8 ?
    C37A C38A H38C . . 108.9 ?
    C37A C38A H38D . . 108.9 ?
    C37A C38A C39A . . 113(2) ?
    H38C C38A H38D . . 107.7 ?
    C39A C38A H38C . . 108.9 ?
    C39A C38A H38D . . 108.9 ?
    C38A C39A H39C . . 109.7 ?
    C38A C39A H39D . . 109.7 ?
    C38A C39A C40A . . 110(2) ?
    H39C C39A H39D . . 108.2 ?
    C40A C39A H39C . . 109.7 ?
    C40A C39A H39D . . 109.7 ?
    C39A C40A H40D . . 109.5 ?
    C39A C40A H40E . . 109.5 ?
    C39A C40A H40F . . 109.5 ?
    H40D C40A H40E . . 109.5 ?
    H40D C40A H40F . . 109.5 ?
    H40E C40A H40F . . 109.5 ?
    N6 C33A H33C . . 107.9 ?
    N6 C33A H33D . . 107.9 ?
    H33C C33A H33D . . 107.2 ?
    C34A C33A N6 . . 117.8(18) ?
    C34A C33A H33C . . 107.9 ?
    C34A C33A H33D . . 107.9 ?
    C33A C34A H34C . . 110.6 ?
    C33A C34A H34D . . 110.6 ?
    C33A C34A C35A . . 106(2) ?
    H34C C34A H34D . . 108.8 ?
    C35A C34A H34C . . 110.6 ?
    C35A C34A H34D . . 110.6 ?
    C34A C35A H35C . . 109.4 ?
    C34A C35A H35D . . 109.4 ?
    H35C C35A H35D . . 108.0 ?
    C36A C35A C34A . . 111(3) ?
    C36A C35A H35C . . 109.4 ?
    C36A C35A H35D . . 109.4 ?
    C35A C36A H36D . . 109.5 ?
    C35A C36A H36E . . 109.5 ?
    C35A C36A H36F . . 109.5 ?
    H36D C36A H36E . . 109.5 ?
    H36D C36A H36F . . 109.5 ?
    H36E C36A H36F . . 109.5 ?
    N6 C41A H41C . . 109.9 ?
    N6 C41A H41D . . 109.9 ?
    N6 C41A C42A . . 108.9(15) ?
    H41C C41A H41D . . 108.3 ?
    C42A C41A H41C . . 109.9 ?
    C42A C41A H41D . . 109.9 ?
    C41A C42A H42C . . 109.8 ?
    C41A C42A H42D . . 109.8 ?
    C41A C42A C43A . . 109.4(19) ?
    H42C C42A H42D . . 108.2 ?
    C43A C42A H42C . . 109.8 ?
    C43A C42A H42D . . 109.8 ?
    C42A C43A H43C . . 109.2 ?
    C42A C43A H43D . . 109.2 ?
    C42A C43A C44A . . 112(2) ?
    H43C C43A H43D . . 107.9 ?
    C44A C43A H43C . . 109.2 ?
    C44A C43A H43D . . 109.2 ?
    C43A C44A H44D . . 109.5 ?
    C43A C44A H44E . . 109.5 ?
    C43A C44A H44F . . 109.5 ?
    H44D C44A H44E . . 109.5 ?
    H44D C44A H44F . . 109.5 ?
    H44E C44A H44F . . 109.5 ?
    N6 C45A H45C . . 107.5 ?
    N6 C45A H45D . . 107.5 ?
    N6 C45A C46A . . 119.5(19) ?
    H45C C45A H45D . . 107.0 ?
    C46A C45A H45C . . 107.5 ?
    C46A C45A H45D . . 107.5 ?
    C45A C46A H46C . . 109.1 ?
    C45A C46A H46D . . 109.1 ?
    C45A C46A C47A . . 113(3) ?
    H46C C46A H46D . . 107.8 ?
    C47A C46A H46C . . 109.1 ?
    C47A C46A H46D . . 109.1 ?
    C46A C47A H47C . . 106.9 ?
    C46A C47A H47D . . 106.9 ?
    H47C C47A H47D . . 106.7 ?
    C48A C47A C46A . . 122(3) ?
    C48A C47A H47C . . 106.9 ?
    C48A C47A H47D . . 106.9 ?
    C47A C48A H48D . . 109.5 ?
    C47A C48A H48E . . 109.5 ?
    C47A C48A H48F . . 109.5 ?
    H48D C48A H48E . . 109.5 ?
    H48D C48A H48F . . 109.5 ?
    H48E C48A H48F . . 109.5 ?
loop_
    _geom_torsion_atom_site_label_1
    _geom_torsion_atom_site_label_2
    _geom_torsion_atom_site_label_3
    _geom_torsion_atom_site_label_4
    _geom_torsion_site_symmetry_1
    _geom_torsion_site_symmetry_2
    _geom_torsion_site_symmetry_3
    _geom_torsion_site_symmetry_4
    _geom_torsion
    _geom_torsion_publ_flag
    Bi2 N2 C16 C15 . . . . 166.4(5) ?
    Bi2 N2 C12 C13 . . . . -166.9(6) ?
    Bi1 N1 C1 C2 . . . . -170.9(5) ?
    Bi1 N1 C5 C4 . . . . 170.6(5) ?
    S1 N4 C8 C7 . . . . 0.8(8) ?
    S1 N4 C8 C9 . . . . 178.9(6) ?
    N4 S1 N3 C7 . . . . 1.6(6) ?
    N4 C8 C9 C10 . . . . -179.2(7) ?
    N4 C8 C9 C14 . . . . 1.2(11) ?
    N6 C45 C46 C47 . . . . -177.1(13) ?
    N6 C33 C34 C35 . . . . -164.9(9) ?
    N6 C37 C38 C39 . . . . 179.6(8) ?
    N6 C37A C38A C39A . . . . -171(2) ?
    N6 C33A C34A C35A . . . . -148(3) ?
    N6 C41A C42A C43A . . . . 171(4) ?
    N6 C45A C46A C47A . . . . -172(4) ?
    N1 C1 C2 C3 . . . . 0.1(10) ?
    N1 C5 C4 C3 . . . . -1.3(11) ?
    N5 C21 C22 C23 . . . . 172.0(7) ?
    N5 C25 C26 C27 . . . . 179.1(9) ?
    N5 C29 C30 C31 . . . . -164.6(12) ?
    N5 C29A C30A C31A . . . . 162(3) ?
    C3 C6 C7 C8 . . . . 179.2(6) ?
    C3 C6 C7 N3 . . . . -2.5(11) ?
    C3 C6 C11 C10 . . . . -179.0(6) ?
    C6 C3 C2 C1 . . . . 179.6(6) ?
    C6 C3 C4 C5 . . . . -179.0(6) ?
    C6 C7 C8 N4 . . . . 178.8(6) ?
    C6 C7 C8 C9 . . . . 0.7(10) ?
    C6 C7 N3 S1 . . . . -179.7(6) ?
    C7 C6 C11 C10 . . . . 0.4(10) ?
    C7 C8 C9 C10 . . . . -1.3(10) ?
    C7 C8 C9 C14 . . . . 179.1(6) ?
    C8 C7 N3 S1 . . . . -1.3(8) ?
    C8 C9 C10 C11 . . . . 1.5(10) ?
    C8 C9 C14 C13 . . . . 16.8(10) ?
    C8 C9 C14 C15 . . . . -164.4(6) ?
    N2 C16 C15 C14 . . . . 1.0(11) ?
    N3 S1 N4 C8 . . . . -1.4(6) ?
    N3 C7 C8 N4 . . . . 0.3(9) ?
    N3 C7 C8 C9 . . . . -177.8(6) ?
    C1 N1 C5 C4 . . . . 0.3(10) ?
    C13 C14 C15 C16 . . . . -0.7(10) ?
    C2 C3 C6 C7 . . . . -23.0(10) ?
    C2 C3 C6 C11 . . . . 156.4(7) ?
    C2 C3 C4 C5 . . . . 1.5(10) ?
    C9 C10 C11 C6 . . . . -1.1(12) ?
    C9 C14 C15 C16 . . . . -179.6(6) ?
    C10 C9 C14 C13 . . . . -162.8(7) ?
    C10 C9 C14 C15 . . . . 16.0(10) ?
    C43 C42 C41 N6 . . . . 172.1(10) ?
    C14 C13 C12 N2 . . . . -1.8(13) ?
    C14 C9 C10 C11 . . . . -178.9(6) ?
    C5 N1 C1 C2 . . . . 0.2(10) ?
    C16 N2 C12 C13 . . . . 1.9(12) ?
    C12 N2 C16 C15 . . . . -1.5(11) ?
    C12 C13 C14 C9 . . . . 180.0(7) ?
    C12 C13 C14 C15 . . . . 1.1(11) ?
    C19 C18 C17 N5 . . . . 174.1(7) ?
    C11 C6 C7 C8 . . . . -0.2(10) ?
    C11 C6 C7 N3 . . . . 178.1(7) ?
    C17 N5 C21 C22 . . . . 59.4(8) ?
    C17 N5 C25 C26 . . . . -55.7(11) ?
    C17 N5 C29 C30 . . . . -171.5(10) ?
    C17 N5 C29A C30A . . . . 180(2) ?
    C17 C18 C19 C20 . . . . 179.8(7) ?
    C4 C3 C6 C7 . . . . 157.6(7) ?
    C4 C3 C6 C11 . . . . -23.0(10) ?
    C4 C3 C2 C1 . . . . -1.0(9) ?
    C21 N5 C17 C18 . . . . 62.9(8) ?
    C21 N5 C25 C26 . . . . -176.7(9) ?
    C21 N5 C29 C30 . . . . -53.1(13) ?
    C21 N5 C29A C30A . . . . -53(3) ?
    C21 C22 C23 C24 . . . . 178.4(8) ?
    C45 N6 C33 C34 . . . . 66.7(9) ?
    C45 N6 C41 C42 . . . . -174.9(8) ?
    C45 N6 C37 C38 . . . . 59.4(9) ?
    C33 N6 C45 C46 . . . . 175.0(8) ?
    C33 N6 C41 C42 . . . . -57.6(9) ?
    C33 N6 C37 C38 . . . . -63.5(9) ?
    C25 N5 C17 C18 . . . . -55.3(10) ?
    C25 N5 C21 C22 . . . . -179.4(7) ?
    C25 N5 C29 C30 . . . . 64.1(14) ?
    C25 N5 C29A C30A . . . . 65(3) ?
    C41 N6 C45 C46 . . . . -67.5(10) ?
    C41 N6 C33 C34 . . . . -48.9(9) ?
    C41 N6 C37 C38 . . . . 176.7(7) ?
    C29 N5 C17 C18 . . . . 177.7(9) ?
    C29 N5 C21 C22 . . . . -56.1(9) ?
    C29 N5 C25 C26 . . . . 66.4(12) ?
    C29 C30 C31 C32 . . . . 74.2(17) ?
    C44 C43 C42 C41 . . . . -75(2) ?
    C37 N6 C45 C46 . . . . 50.9(10) ?
    C37 N6 C33 C34 . . . . -167.9(7) ?
    C37 N6 C41 C42 . . . . 63.4(9) ?
    C40 C39 C38 C37 . . . . -178.1(12) ?
    C36 C35 C34 C33 . . . . -178.1(11) ?
    C28 C27 C26 C25 . . . . 89.3(17) ?
    C28A C27 C26 C25 . . . . 163.2(18) ?
    C48 C47 C46 C45 . . . . 70(2) ?
    C29A N5 C17 C18 . . . . -161.6(16) ?
    C29A N5 C21 C22 . . . . -63.9(16) ?
    C29A N5 C25 C26 . . . . 51.9(14) ?
    C29A C30A C31A C32A . . . . 72(4) ?
    C37A N6 C33A C34A . . . . -63(2) ?
    C37A N6 C41A C42A . . . . 163(2) ?
    C37A N6 C45A C46A . . . . -52(3) ?
    C37A C38A C39A C40A . . . . -67(5) ?
    C33A N6 C37A C38A . . . . -171(2) ?
    C33A N6 C41A C42A . . . . 51(3) ?
    C33A N6 C45A C46A . . . . 56(3) ?
    C33A C34A C35A C36A . . . . -179(4) ?
    C41A N6 C37A C38A . . . . 68(2) ?
    C41A N6 C33A C34A . . . . 51(3) ?
    C41A N6 C45A C46A . . . . -171(3) ?
    C41A C42A C43A C44A . . . . 177(5) ?
    C45A N6 C37A C38A . . . . -58(2) ?
    C45A N6 C33A C34A . . . . -175(2) ?
    C45A N6 C41A C42A . . . . -78(3) ?
    C45A C46A C47A C48A . . . . 62(8) ?
loop_
    _geom_hbond_atom_site_label_d
    _geom_hbond_atom_site_label_h
    _geom_hbond_atom_site_label_a
    _geom_hbond_site_symmetry_d
    _geom_hbond_site_symmetry_h
    _geom_hbond_site_symmetry_a
    _geom_hbond_distance_dh
    _geom_hbond_distance_ha
    _geom_hbond_distance_da
    _geom_hbond_angle_dha
    _geom_hbond_publ_flag
    C39 H39D I3 2_655 2_655 1_555 0.97 2.980 3.76(4) 157 yes
    C37 H37A I3 2_655 2_655 1_555 0.991 3.032 3.966(8) 138 yes
    C34 H34D I4 2_655 2_655 1_555 0.99 2.891 3.71(3) 141 yes
    C36 H36E I4 2_655 2_655 1_555 0.98 2.482 3.41(5) 158 yes
    C37 H37C I7 1_545 1_545 1_555 0.99 3.027 3.96(2) 157 yes
    C40 H40A Cg . . . 0.98 2.86 3.56(2) 129 yes
_shelx_space_group_comment
;
The symmetry employed for this shelxl refinement is uniquely defined
by the following loop, which should always be used as a source of
symmetry information in preference to the above space-group names.
They are only intended as comments.
;
_shelx_estimated_absorpt_T_min     0.056
_shelx_estimated_absorpt_T_max     0.382
_shelx_hkl_file
;
   0   0   2  884.79   19.79
   0   0   3    0.58    0.73
   0   0   4 1147.37   26.02
   0   0   5    1.06    1.04
   0   0   6    2.07    1.21
   0   0   7    0.14    1.24
   0   0  -8   94.81    3.48
   0   0  -9    0.67    1.09
   0   0 -10 2782.59   62.28
   0   0 -11    0.66    0.99
   0   0 -12   31.82    2.08
   0   0 -13    0.30    0.93
   0   0 -14  220.66    6.78
   0   0 -15    0.33    0.89
   0   0 -16  528.52   13.81
   0   0  17    0.58    0.54
   0   0 -17    1.18    1.02
   0   0  18 1553.24   34.54
   0   0  19    0.54    0.55
   0   0  20  189.17    4.94
   0   0  21    0.72    0.61
   0   0 -21    1.90    2.89
   0   0  22   54.99    1.92
   0   0 -22   28.04    4.61
   0   0  23    0.22    0.52
   0   0 -23    1.97    2.77
   0   0  23    1.32    1.19
   0   0  24  155.99    4.15
   0   0  24  164.71    4.99
   0   0  24  153.84    4.72
   0   0  25    0.21    0.48
   0   0  25    1.05    1.26
   0   0  26   94.52    2.47
   0   0  26   62.08    2.99
   0   0  27    0.67    0.42
   0   0  27    1.14    1.22
   0   0 -28  295.46    7.15
   0   0  28  291.42    6.66
   0   0 -29   -0.30    0.70
   0   0 -30   37.92    1.37
   0   0 -31    0.82    0.37
   0  -1   0    0.29    0.20
   0  -1  -1    2.41    0.24
   0  -1  -1    2.70    0.60
   0   1   1    2.13    0.38
   0   1   2  196.41    4.87
   0  -1   3    2.01    0.47
   0   1   3    2.15    0.81
   0   1   4   16.77    1.35
   0   1   5   93.43    3.36
   0  -1  -6 1161.68   26.97
   0   1   6 1181.33   27.04
   0  -1  -7    7.68    1.44
   0   1   7    5.88    1.40
   0  -1  -8  252.99    7.23
   0  -1  -9    0.97    1.19
   0   1  -9    2.00    0.95
   0   1 -10    1.62    0.98
   0  -1 -10    1.29    1.21
   0  -1 -11   20.03    1.81
   0   1 -11   21.71    1.58
   0   1 -12   84.53    3.30
   0  -1 -12   88.59    3.78
   0   1 -13   25.66    1.74
   0  -1 -13   22.46    1.96
   0  -1 -14   82.36    3.65
   0   1 -14   77.24    3.22
   0   1 -15    4.86    1.04
   0  -1 -15    5.14    1.31
   0  -1 -16  113.61    4.56
   0   1 -16  107.86    4.07
   0   1  17  317.46    8.00
   0  -1  17  346.14    8.11
   0  -1  18   97.63    2.89
   0  -1 -18   91.51    4.24
   0   1  19   98.85    2.94
   0  -1  19  100.53    3.00
   0  -1  19  102.71    2.99
   0  -1 -19   99.21    4.39
   0   1  20    8.64    0.80
   0  -1  20    9.90    0.87
   0  -1  21  239.03    6.11
   0   1  21  236.49    6.04
   0   1  22   22.51    1.13
   0  -1  22   23.34    1.21
   0   1 -22   12.74    3.69
   0  -1  22   15.57    1.70
   0   1  23   86.14    3.54
   0  -1  23   87.83    3.67
   0  -1  23  125.06    3.18
   0   1  23  127.16    3.10
   0  -1  23   76.98    3.35
   0   1 -23   67.23    6.60
   0   1  24   27.73    1.18
   0  -1  24   27.71    1.24
   0  -1  24   18.03    1.57
   0  -1  24   22.03    1.90
   0   1  24   22.48    1.79
   0   1  25   72.11    2.27
   0  -1  25   73.41    2.35
   0  -1  25   88.77    3.37
   0   1  25   94.10    3.26
   0   1  26   12.26    1.44
   0  -1  26   11.43    1.61
   0   1  26   17.22    0.84
   0  -1  26   16.48    0.90
   0   1  27  179.19    5.01
   0  -1  27  184.19    5.24
   0  -1 -27  187.42    4.84
   0  -1  28    4.44    1.25
   0  -1  28    5.46    0.53
   0  -1 -28    4.76    0.93
   0  -1 -29    1.85    0.71
   0  -1 -30    7.18    0.67
   0  -1  30    7.80    1.08
   0  -2   0 5210.10  113.77
   0  -2   0 5219.05  113.74
   0  -2   1    2.26    0.51
   0  -2  -1    2.34    0.47
   0  -2   1    2.19    0.36
   0  -2  -2  647.76   14.55
   0  -2   2  663.14   14.79
   0   2   2  638.49   14.76
   0  -2  -3   18.27    1.62
   0  -2   3   21.02    1.35
   0   2   3   21.05    1.34
   0  -2  -3   21.81    0.89
   0  -2  -4  170.59    4.11
   0   2   4  166.39    4.84
   0  -2   4  164.64    4.87
   0  -2  -4  174.25    5.19
   0  -2   4  163.46    4.39
   0  -2   5   93.60    3.34
   0   2   5   88.10    3.30
   0  -2  -5   85.52    3.48
   0  -2  -5   90.22    2.42
   0  -2  -6  783.70   18.86
   0  -2  -7   11.28    1.65
   0  -2  -8   49.83    2.73
   0  -2  -8   51.55    1.58
   0  -2  -9    3.23    0.42
   0  -2  -9    4.07    1.35
   0   2  -9    2.53    0.82
   0  -2 -10  716.25   18.05
   0   2 -10  727.37   17.01
   0   2 -11    8.80    1.08
   0  -2 -11    8.47    1.51
   0   2 -12    3.09    0.83
   0  -2 -12    2.22    1.20
   0  -2 -13   87.98    3.92
   0   2 -13   82.83    3.09
   0   2 -14    7.29    0.98
   0  -2 -14    6.09    1.42
   0  -2 -15    3.65    1.27
   0  -2  16  134.28    3.67
   0  -2 -16  132.66    5.32
   0  -2  17   21.41    1.19
   0  -2 -17   24.66    2.31
   0  -2 -18 1721.29   40.60
   0  -2  18 1735.14   38.16
   0   2  18 1699.17   38.06
   0  -2  19    3.43    0.70
   0  -2 -19    2.30    1.26
   0  -2  19    4.64    0.73
   0   2  19    3.29    0.61
   0   2  20    5.58    0.69
   0  -2 -20    4.06    1.33
   0  -2 -20    6.02    3.16
   0   2 -20    4.39    2.81
   0  -2  20    5.82    0.78
   0  -2 -21    1.97    3.15
   0   2 -21    0.77    2.81
   0  -2  21    0.66    0.62
   0   2  21    0.36    0.50
   0  -2  21    1.21    1.12
   0  -2  22    8.79    1.35
   0   2 -22    5.11    3.16
   0  -2 -22    2.99    3.37
   0   2  22    8.30    1.34
   0  -2  22   16.24    1.05
   0   2  22   15.30    0.91
   0  -2  22    6.21    1.47
   0  -2  23    1.28    0.60
   0   2  23    0.28    0.46
   0  -2 -23   -1.10    2.98
   0   2 -23    1.04    2.96
   0  -2  23    0.03    1.03
   0   2  23    2.18    1.09
   0  -2  23    1.53    1.30
   0  -2  24   11.65    1.59
   0   2  24   13.14    1.40
   0  -2  24   12.88    1.33
   0  -2  25    0.96    0.56
   0  -2  25    0.20    1.25
   0   2  25    0.54    1.08
   0  -2 -26   15.41    1.26
   0  -2  26   19.41    0.99
   0  -2  26   14.92    1.73
   0  -2  27    1.32    1.33
   0  -2  27    1.13    0.50
   0  -2 -27   -0.15    0.92
   0  -2 -28  332.51    8.02
   0  -2  28  345.46    7.66
   0  -2 -29    1.79    0.69
   0   2 -29    2.21    0.72
   0  -2  30    5.15    0.40
   0  -2  30    3.69    0.96
   0  -2 -30    3.78    0.57
   0   2 -30    4.11    0.61
   0  -3   0    0.75    0.63
   0  -3   0    0.36    0.69
   0  -3  -1    7.83    0.81
   0  -3   1    8.27    0.82
   0  -3   1    9.31    0.71
   0  -3  -1    8.96    1.14
   0  -3  -2  451.92   10.55
   0  -3  -3   91.52    2.68
   0  -3   4   68.22    2.40
   0  -3  -4   68.00    2.17
   0  -3  -5    1.71    1.48
   0  -3  -5    2.89    0.67
   0  -3   5    1.03    0.76
   0  -3  -6    2.42    1.53
   0  -3  -6    2.94    0.66
   0  -3  -7    6.15    1.61
   0  -3  -7    4.11    0.67
   0   3  -8   10.34    0.84
   0  -3  -8   10.31    0.80
   0  -3  -8    8.60    1.68
   0  -3  -9    7.09    1.61
   0  -3  -9    7.61    0.67
   0   3  -9    6.97    0.79
   0   3 -10   78.54    2.56
   0  -3 -10   78.58    3.78
   0   3 -11    7.39    0.81
   0  -3 -11    6.56    1.57
   0  -3 -12  257.60    8.12
   0  -3 -13    6.69    1.57
   0  -3 -14   13.10    1.80
   0  -3 -15    0.32    1.09
   0  -3  16   66.56    2.19
   0  -3 -16   66.14    3.67
   0  -3  17  224.85    5.78
   0  -3 -17  239.06    8.00
   0  -3  18    6.22    1.40
   0  -3 -18    8.41    1.73
   0  -3  18    6.51    0.81
   0  -3  18    7.47    0.84
   0  -3  19  153.09    4.40
   0  -3 -19  160.64    6.40
   0  -3  19  157.48    4.39
   0  -3  20   14.50    1.06
   0  -3  20   16.06    1.07
   0  -3  20   24.78    1.74
   0  -3 -20   27.17    4.17
   0   3 -20   22.80    3.83
   0  -3 -20   12.87    1.89
   0   3 -21  143.17    8.08
   0  -3 -21  158.48    8.83
   0  -3  21  142.28    4.44
   0  -3  21  143.98    4.58
   0  -3 -21  124.82    5.54
   0  -3  21  121.32    3.73
   0  -3  22   45.84    2.51
   0  -3  22   41.58    2.30
   0  -3 -22   33.96    4.82
   0   3 -22   37.17    4.90
   0   3 -23   39.57    5.14
   0  -3 -23   44.47    5.50
   0  -3  23   48.21    2.43
   0  -3  23   49.70    2.65
   0  -3  24    5.52    1.16
   0  -3  24    6.15    0.72
   0  -3  24    7.02    1.55
   0  -3  25   39.95    1.58
   0  -3  25   45.30    2.48
   0  -3 -25   44.71    2.02
   0  -3 -26    0.96    0.86
   0  -3  26    1.21    0.55
   0  -3  26    0.72    1.34
   0  -3  27   75.53    3.00
   0  -3 -27   76.26    2.44
   0  -3  28    6.73    1.39
   0  -3 -28    8.63    0.93
   0  -3  28   10.88    0.67
   0  -3 -29    8.97    0.79
   0   3 -29    8.65    0.84
   0  -3  30   16.55    0.64
   0  -3 -30   17.08    0.77
   0   3 -30   17.94    0.88
   0  -4   0 9999.00  214.49
   0  -4   0 9676.32  214.38
   0  -4  -1   81.86    2.73
   0  -4   1   74.80    2.65
   0  -4  -1   80.17    2.90
   0  -4   1   73.94    2.35
   0  -4  -2  684.82   15.71
   0  -4   2  643.72   15.76
   0  -4  -2  677.74   16.30
   0  -4   2  683.75   15.21
   0  -4  -3  164.91    5.54
   0  -4  -3  183.60    4.88
   0  -4  -4  124.87    3.73
   0  -4   5   37.42    1.90
   0  -4  -5   34.70    1.72
   0  -4   6    9.99    1.20
   0  -4  -6   11.63    1.85
   0  -4  -6   13.67    1.14
   0  -4  -7   19.52    1.25
   0  -4  -7   17.66    2.16
   0   4  -8    3.64    0.33
   0  -4  -8    4.11    0.79
   0  -4  -8    3.64    1.64
   0  -4  -9    1.19    0.64
   0  -4  -9    2.50    1.48
   0  -4 -10  738.79   18.84
   0  -4 -11    2.59    1.51
   0  -4 -12   50.95    3.25
   0  -4 -13   21.66    2.29
   0  -4 -14   19.90    2.14
   0  -4  15   50.98    1.78
   0  -4 -15   49.69    3.23
   0  -4  16  384.73    9.18
   0  -4 -16  374.35   11.57
   0  -4  16  385.07    9.92
   0  -4  17   18.42    1.16
   0  -4  17   16.09    1.08
   0  -4  18 1119.62   25.24
   0  -4  18 1073.16   25.89
   0  -4  18 1155.37   25.32
   0  -4 -18 1102.54   28.15
   0  -4  19   70.90    2.76
   0  -4 -19   71.46    5.56
   0   4 -19   63.96    4.99
   0  -4 -19   43.51    3.25
   0  -4  20   11.80    0.99
   0  -4 -20    7.81    1.73
   0  -4 -20    7.25    3.37
   0   4 -20    6.66    3.07
   0  -4  20    6.42    1.41
   0  -4  20   11.67    0.97
   0  -4  20    5.47    1.34
   0  -4 -21    1.69    1.32
   0  -4  21    5.05    1.34
   0  -4  21    5.24    1.49
   0  -4  21    0.73    0.65
   0   4 -21    3.63    2.86
   0  -4 -21    4.55    3.17
   0   4 -22   19.93    4.14
   0  -4  22   28.67    2.01
   0  -4 -22   23.92    4.62
   0  -4  22   28.19    2.13
   0  -4 -23   40.54    1.91
   0  -4  23   46.67    2.27
   0  -4  23   44.62    2.56
   0  -4 -24   23.43    1.49
   0  -4  24   20.94    1.63
   0  -4  24   19.35    1.12
   0  -4  24   22.07    1.99
   0  -4 -25    9.99    1.17
   0  -4  25    7.48    1.68
   0  -4  26   44.79    2.57
   0  -4 -26   48.69    2.03
   0  -4  27   32.49    1.26
   0  -4  27   33.52    2.12
   0  -4 -27   33.86    1.55
   0  -4  28  252.18    5.71
   0  -4 -28  235.98    5.91
   0  -4 -29   22.79    1.00
   0   4 -29   21.60    1.08
   0   4 -30    4.02    0.52
   0  -4  30    6.41    0.39
   0  -5   0    0.41    0.94
   0  -5   0    1.02    0.82
   0  -5  -1   55.33    2.43
   0  -5   1   59.51    2.50
   0  -5   1   66.35    2.23
   0  -5  -1   61.97    2.69
   0  -5   2 1242.44   29.37
   0  -5  -2 1276.33   29.35
   0  -5   2 1310.18   28.72
   0  -5  -2 1307.49   29.89
   0  -5  -3   41.50    1.47
   0   5  -3   40.23    1.53
   0  -5  -3   45.66    2.65
   0  -5  -3   43.96    2.05
   0  -5  -4  122.95    4.67
   0  -5  -4  117.11    3.89
   0  -5  -5  159.47    4.91
   0  -5   5  169.45    5.11
   0  -5   6    3.17    1.05
   0  -5  -6    2.60    0.93
   0  -5  -7    6.63    1.04
   0  -5  -8    1.95    0.83
   0  -5  -8    1.56    1.50
   0  -5  -9   14.69    2.12
   0  -5  -9   11.86    1.12
   0  -5 -10  232.72    7.83
   0  -5 -11   52.56    3.35
   0  -5 -12  339.36   10.57
   0  -5 -13   10.70    1.92
   0  -5  14  102.94    3.76
   0  -5 -14   97.61    4.84
   0  -5  15   84.19    3.19
   0  -5 -15   42.57    3.39
   0  -5 -16   79.47    4.47
   0  -5  16   86.08    2.62
   0  -5  17  230.19    6.57
   0  -5 -17  233.96    9.02
   0  -5  17  358.29    8.00
   0   5 -17  309.53   10.80
   0  -5 -17  326.84   11.51
   0  -5  18    2.29    1.38
   0  -5  18    0.56    0.64
   0  -5 -18    2.72    2.69
   0   5 -18    1.58    2.28
   0  -5  18    1.07    0.71
   0  -5 -18    1.04    1.52
   0  -5 -19  114.17    7.19
   0   5 -19   99.92    6.45
   0  -5  19  103.32    3.20
   0  -5  19  115.90    4.03
   0  -5 -19  103.85    5.23
   0  -5  19  115.25    3.99
   0  -5  19  102.62    3.24
   0  -5  20   62.21    2.83
   0  -5 -20   55.20    3.77
   0  -5 -20   61.02    5.66
   0   5 -20   55.91    5.17
   0  -5  20   54.67    2.09
   0  -5  20   54.54    2.11
   0  -5  20   67.61    2.93
   0  -5 -20   54.41    2.37
   0  -5  21  358.11    8.89
   0  -5  21  288.10    7.83
   0  -5 -21  315.99    8.25
   0  -5  21  348.34    8.77
   0  -5 -21  362.99   14.13
   0   5 -21  329.74   12.95
   0  -5 -21  302.52   10.45
   0  -5  22   80.46    3.49
   0  -5  22   91.77    2.73
   0  -5 -22   85.85    3.02
   0  -5 -22   74.55    4.46
   0   5 -22   83.59    4.44
   0  -5  22   78.39    3.28
   0  -5 -22   66.35    6.34
   0   5 -22   66.02    6.05
   0  -5 -22   82.93    4.60
   0  -5  23   84.83    3.49
   0  -5  23   91.36    3.75
   0  -5  24   22.58    1.98
   0  -5 -24   22.09    1.43
   0  -5  24   17.82    1.10
   0  -5  25  112.53    3.84
   0  -5 -25  102.43    3.04
   0  -5  26    0.92    1.42
   0  -5 -26    0.99    0.75
   0  -5  26    0.23    0.50
   0  -5  27  143.86    4.30
   0  -5 -27  144.64    3.58
   0  -5  28   16.78    1.46
   0  -5  28   16.17    1.52
   0  -5  28   20.74    0.85
   0   5 -29   10.37    0.74
   0  -5  29   12.45    1.16
   0   5 -30   44.20    1.30
   0  -6   0 6997.79  151.08
   0  -6   0 6759.81  151.44
   0  -6  -1   83.70    3.19
   0  -6   1   79.91    2.74
   0  -6   1   75.11    3.16
   0  -6  -1   82.12    3.26
   0  -6  -2  885.68   20.70
   0  -6  -2  842.14   20.33
   0  -6   2  846.50   20.37
   0  -6  -3   88.57    3.67
   0  -6   3   79.37    3.03
   0  -6  -3   82.36    2.99
   0  -6  -4  999.11   22.11
   0  -6  -4 1057.42   21.82
   0   6  -4  997.48   21.86
   0  -6  -4 1078.63   23.43
   0  -6  -4 1037.57   24.28
   0  -6  -5   44.94    2.57
   0  -6  -5   45.06    3.25
   0  -6  -5   80.78    2.66
   0   6  -5   70.36    2.76
   0  -6   6  673.75   15.95
   0  -6  -6  644.05   15.82
   0  -6   7    1.57    1.11
   0  -6  -7    2.17    1.01
   0  -6  -8   45.29    2.36
   0  -6  -9   11.51    1.28
   0  -6 -10 1083.83   27.02
   0  -6 -11   14.43    2.18
   0  -6 -12  151.38    6.26
   0  -6 -13   78.67    4.36
   0  -6  13   69.56    3.15
   0  -6  14  237.99    6.80
   0  -6 -14  230.21    8.35
   0  -6  14  224.65    5.77
   0  -6 -14  227.89    6.30
   0  -6  14  223.21    5.84
   0  -6  15   35.39    1.58
   0  -6  15   37.04    1.52
   0  -6 -15   28.27    2.87
   0  -6  15   26.08    2.20
   0  -6 -15   23.68    1.76
   0   6 -15   22.18    2.99
   0  -6 -15   21.89    3.25
   0  -6 -15   28.16    1.84
   0  -6 -16  588.18   15.61
   0  -6 -16  641.30   19.43
   0   6 -16  572.93   18.52
   0  -6 -16  686.02   18.53
   0  -6  16  732.73   16.39
   0  -6 -16  621.73   15.57
   0  -6  16  702.34   15.27
   0  -6 -17   81.48    3.28
   0   6 -17   83.51    5.66
   0  -6 -17   88.49    6.12
   0  -6 -17   95.09    5.13
   0  -6  18  515.21   12.02
   0  -6 -18  512.68   14.39
   0   6 -18  416.26   14.81
   0  -6 -18  462.67   15.82
   0  -6 -18  408.10   11.20
   0  -6 -19    2.36    0.99
   0  -6 -19    1.77    1.58
   0  -6  19    7.03    1.59
   0  -6 -19    5.04    1.39
   0   6 -19    4.89    2.65
   0  -6 -19    3.44    2.88
   0  -6  19    0.83    0.69
   0   6 -20    8.18    3.07
   0  -6 -20   11.35    3.58
   0  -6 -20   18.14    1.46
   0  -6 -20   18.43    2.33
   0   6 -20   20.26    2.35
   0  -6 -20   18.42    1.71
   0  -6 -20   22.88    2.69
   0  -6 -20   22.01    1.33
   0  -6  20   19.66    1.89
   0  -6 -21    0.64    0.93
   0   6 -21   -0.15    1.15
   0  -6 -21    0.25    1.26
   0  -6 -21    0.86    2.83
   0   6 -21    2.26    2.63
   0  -6  21    1.14    1.36
   0  -6 -21    0.84    0.71
   0  -6 -21    0.18    1.40
   0  -6  21    0.89    0.64
   0  -6  22   32.44    2.43
   0  -6  22   30.44    2.24
   0  -6 -22   43.47    1.77
   0  -6 -22   43.71    2.04
   0  -6  23   25.29    1.89
   0  -6  23   22.81    2.09
   0  -6 -23   20.89    1.40
   0  -6  23   18.01    1.13
   0  -6  24   42.16    2.48
   0  -6 -24   42.24    1.84
   0  -6  24   39.11    1.60
   0  -6  25    1.29    1.46
   0  -6 -25    2.37    0.81
   0  -6  26  113.49    3.96
   0  -6  26  111.57    4.09
   0  -6 -26  120.82    3.43
   0  -6  27    2.21    0.50
   0  -6  27    1.67    1.29
   0  -6  27    0.83    1.14
   0  -6  28   89.54    2.30
   0  -6  28   90.55    2.32
   0   6 -29    0.34    0.43
   0  -6  29    0.16    0.26
   0  -6  29    0.77    0.74
   0  -7   0    0.56    1.12
   0  -7   0    0.75    0.85
   0  -7   1  106.22    3.46
   0  -7  -1   98.64    3.76
   0  -7  -1  100.33    4.00
   0  -7   1  106.01    4.12
   0  -7  -2  294.80    8.38
   0  -7   2  277.63    8.23
   0  -7  -2  295.67    8.36
   0  -7  -3   14.61    1.88
   0  -7  -3   14.87    1.64
   0  -7   3   12.04    1.58
   0  -7  -4  396.85   11.55
   0  -7  -4  400.70   10.95
   0  -7  -5   58.34    3.65
   0  -7  -5   65.27    3.18
   0  -7  -5   61.72    1.68
   0  -7   6  276.28    7.94
   0  -7  -6  263.84    7.85
   0   7  -6  273.50    6.43
   0  -7  -6  272.57    6.34
   0  -7  -6  258.98    8.77
   0  -7  -7    2.34    1.13
   0   7  -7    1.78    1.36
   0  -7  -7    1.28    1.65
   0  -7  -7    1.38    1.11
   0   7  -8  464.78   12.87
   0  -7  -8  478.25   12.29
   0   7  -9   19.34    2.47
   0  -7  -9   19.41    2.20
   0  -7 -10   93.98    4.55
   0   7 -10   84.46    4.54
   0  -7 -11   39.65    3.18
   0   7 -11   38.93    3.21
   0  -7  12    5.92    1.38
   0  -7 -12    2.96    1.79
   0   7 -12    3.41    1.94
   0  -7  12    5.68    1.24
   0  -7 -12    5.40    1.24
   0  -7 -12    4.83    1.81
   0  -7 -13   -0.09    1.70
   0   7 -13    0.52    1.75
   0  -7 -13    1.16    1.57
   0  -7 -13    0.96    1.08
   0  -7  13    1.19    0.69
   0  -7  13    1.83    1.18
   0  -7  13    1.72    0.62
   0  -7  13    1.82    1.34
   0  -7 -14  255.49    7.47
   0  -7 -14  263.61   10.16
   0   7 -14  271.13   10.04
   0  -7  14  296.37    7.32
   0  -7  14  294.13    7.86
   0  -7 -14  298.21   10.19
   0  -7  14  293.64    8.35
   0  -7  14  304.47    7.25
   0  -7 -14  279.77    7.82
   0  -7 -14  319.71    7.83
   0  -7 -15   23.48    1.54
   0  -7  15   20.13    1.29
   0   7 -15   33.05    3.50
   0  -7 -15   38.09    3.79
   0  -7 -15   30.26    1.99
   0  -7 -15   28.38    1.97
   0  -7  15   20.05    1.33
   0  -7 -15   22.90    2.78
   0  -7  15   34.57    2.12
   0  -7  15   39.60    2.62
   0  -7  16  278.73    8.02
   0  -7 -16  270.49    7.54
   0  -7 -16  260.17    7.87
   0  -7 -16  313.49   10.59
   0  -7 -16  273.94    8.00
   0  -7  16  341.05    7.50
   0  -7  16  293.76    8.54
   0   7 -16  244.26   10.32
   0  -7 -16  242.82   10.59
   0  -7  16  347.30    7.62
   0  -7  17  154.81    4.39
   0  -7  17  190.05    5.73
   0  -7 -17  155.61    4.52
   0  -7  17  177.94    5.20
   0  -7  17  150.94    4.28
   0  -7 -17  119.30    4.62
   0  -7 -17  145.19    6.76
   0   7 -17  156.30    7.69
   0  -7 -17  160.40    8.12
   0  -7  18   44.27    2.81
   0  -7  18   46.66    2.61
   0  -7 -18   36.64    2.23
   0  -7 -18   44.52    3.43
   0  -7  18   64.44    2.21
   0  -7 -18   49.80    2.14
   0  -7 -18   52.46    3.91
   0  -7  18   61.21    2.11
   0  -7 -18   30.28    4.34
   0  -7 -19  118.81    5.79
   0  -7  19  139.69    4.04
   0  -7 -19  118.61    4.28
   0  -7  19  160.20    4.91
   0  -7 -19  133.83    8.07
   0  -7 -19  143.06    6.64
   0  -7  19  157.85    5.17
   0  -7 -19  154.56    4.89
   0  -7 -19  149.90    4.22
   0  -7 -20   88.56    5.03
   0  -7  20   93.29    3.77
   0  -7 -20   98.59    3.60
   0  -7 -20   91.56    2.96
   0  -7 -21  101.20    3.75
   0  -7 -21  112.09    3.29
   0  -7 -21  101.95    3.44
   0  -7  21  108.30    4.07
   0  -7 -22    0.78    0.82
   0  -7  22    0.64    1.34
   0  -7 -23   51.87    2.04
   0  -7  23   43.70    2.38
   0  -7  24   41.26    2.39
   0  -7 -24   48.74    1.86
   0  -7  25   48.18    2.30
   0  -7  25   36.58    1.44
   0  -7  26    7.22    0.65
   0  -7  26    4.87    1.43
   0  -7  26    4.54    1.23
   0  -7  26    7.58    0.62
   0  -7  27   25.52    0.96
   0  -7  27   25.50    1.00
   0  -7  28    0.28    0.31
   0   7 -28    0.91    0.49
   0  -8   0  882.70   20.71
   0  -8   0  849.14   21.53
   0  -8  -1  107.85    4.03
   0  -8   1  101.27    3.55
   0  -8  -1  108.81    4.55
   0  -8   1  111.30    4.45
   0  -8  -2  159.51    5.33
   0  -8  -2  150.49    5.50
   0  -8  -3   29.42    2.39
   0  -8   3   29.88    2.28
   0  -8  -3   29.80    2.38
   0  -8  -4   11.65    1.97
   0  -8  -4   13.91    1.83
   0  -8  -5  198.21    7.36
   0  -8  -5  193.17    6.79
   0  -8   6    9.48    1.57
   0  -8  -6    8.50    2.11
   0  -8  -7    3.72    1.30
   0  -8  -7    3.41    1.84
   0  -8  -8    0.99    1.15
   0  -8  -8    0.97    1.66
   0  -8  -9   19.92    1.85
   0  -8  -9   18.13    2.56
   0  -8  -9   15.54    1.55
   0  -8 -10   30.79    1.84
   0  -8 -10   30.76    2.73
   0  -8 -10   35.21    2.06
   0  -8  10   33.31    1.91
   0  -8  11   10.93    1.49
   0  -8 -11    7.36    1.41
   0  -8 -11    7.15    0.82
   0  -8  11   10.38    1.48
   0  -8 -11    7.42    1.84
   0  -8 -11    6.08    1.14
   0  -8  12   67.49    3.16
   0  -8 -12   67.12    3.08
   0  -8 -12   59.91    4.29
   0  -8 -12   72.16    2.83
   0  -8 -12   77.75    3.63
   0  -8  12   79.26    3.27
   0  -8  12   74.76    2.51
   0  -8  12   77.95    2.48
   0  -8 -12   81.28    2.50
   0  -8  13    5.40    1.36
   0  -8  13    3.77    1.67
   0  -8 -13    1.87    1.79
   0  -8 -13    6.78    1.15
   0  -8 -13    6.33    2.01
   0  -8 -13    5.78    1.42
   0  -8 -13    6.89    1.44
   0  -8  13    9.10    0.89
   0  -8  13    9.09    0.95
   0  -8  14    4.66    1.33
   0  -8 -14    5.54    1.50
   0  -8  14    4.54    1.74
   0  -8  14    9.20    0.93
   0  -8 -14    5.56    1.86
   0  -8  14    8.92    0.88
   0  -8 -14    3.07    1.39
   0  -8 -14    1.49    1.93
   0  -8 -14    4.21    1.05
   0  -8 -15    9.55    1.44
   0  -8  15   10.02    1.02
   0  -8  15   10.01    1.58
   0  -8 -15    9.95    1.63
   0  -8  15   11.32    1.00
   0  -8 -15    8.67    1.17
   0  -8 -15    8.38    2.08
   0  -8  15   10.85    2.09
   0  -8  16  227.31    5.89
   0  -8  16  220.62    6.61
   0  -8  16  244.53    6.04
   0  -8 -16  206.62    6.54
   0  -8 -16  208.83    6.10
   0  -8 -16  227.87    8.91
   0  -8  16  245.18    7.37
   0  -8  17  141.67    3.89
   0  -8  17  126.04    4.56
   0  -8  17  144.62    3.98
   0  -8 -17  129.06    4.04
   0  -8 -17  141.21    6.63
   0  -8  17  135.31    5.18
   0  -8  18  363.82    9.85
   0  -8 -18  349.70    8.68
   0  -8  18  334.21    9.24
   0  -8  18  392.67    8.66
   0  -8 -18  339.36    9.36
   0  -8  18  383.97    8.57
   0  -8 -18  368.71   12.05
   0  -8 -19    2.43    1.00
   0  -8 -19    1.51    1.45
   0  -8  19    1.86    1.45
   0  -8  19    1.90    1.63
   0  -8 -19    2.32    0.84
   0  -8 -19    4.82    1.90
   0  -8 -20   28.12    2.12
   0  -8  20   25.35    2.10
   0  -8  20   25.39    2.22
   0  -8 -20   23.77    1.53
   0  -8 -20   26.64    1.43
   0  -8  20   25.90    1.36
   0  -8 -20   22.43    2.78
   0  -8  21    2.24    1.49
   0  -8 -21    1.95    1.36
   0  -8  21    2.28    1.40
   0  -8  21    0.86    1.37
   0  -8 -21    0.75    0.77
   0  -8  21    0.29    0.65
   0  -8  22   14.79    1.89
   0  -8  22   16.81    1.81
   0  -8 -22   18.24    1.71
   0  -8  22   15.44    1.79
   0  -8 -22   20.66    1.26
   0  -8  23   62.23    2.82
   0  -8  23   64.06    3.03
   0  -8  23   64.73    2.80
   0  -8  24    0.36    1.19
   0  -8  25    0.37    0.43
   0  -8  25    2.28    1.15
   0  -8  26   27.14    1.66
   0  -8  26   33.62    1.12
   0  -8  27   16.31    0.67
   0  -8  28   92.63    2.22
   0  -9   0    0.12    0.75
   0  -9   0    0.26    1.30
   0  -9  -1   47.97    2.65
   0  -9  -1   48.73    3.17
   0  -9   1   48.25    3.09
   0  -9  -2 1124.38   26.97
   0  -9   2 1079.83   27.33
   0  -9  -2 1164.78   27.82
   0  -9  -3   20.04    2.08
   0  -9   3   19.88    2.08
   0  -9  -3   21.09    2.30
   0  -9  -4   53.93    3.50
   0  -9   4   56.33    3.33
   0  -9  -4   57.29    3.61
   0  -9  -5   96.49    5.09
   0  -9  -5  105.95    4.95
   0  -9  -6   44.72    3.52
   0  -9  -6   44.42    3.25
   0  -9  -7    1.08    0.78
   0  -9  -7    1.24    1.59
   0  -9  -7    1.09    1.23
   0  -9   7    1.52    1.00
   0  -9   8   24.60    1.60
   0  -9   8   21.12    1.47
   0  -9  -8   17.95    1.24
   0  -9  -8   17.02    1.99
   0  -9  -8   18.61    2.65
   0  -9  -8   21.35    1.80
   0  -9  -9    3.40    0.78
   0  -9  -9    2.74    1.24
   0  -9   9    1.66    1.10
   0  -9   9    2.12    1.11
   0  -9  -9    2.35    1.36
   0  -9  -9    1.22    1.80
   0  -9 -10  115.77    6.04
   0  -9  10  124.93    4.09
   0  -9  10  118.46    4.30
   0  -9  10   84.03    3.57
   0  -9  10  131.41    3.39
   0  -9  10  124.44    3.42
   0  -9 -10  135.91    3.63
   0  -9  10   95.26    3.89
   0  -9 -10  104.89    4.17
   0  -9 -10  129.37    3.90
   0  -9  11   27.36    1.96
   0  -9  11   38.81    2.34
   0  -9  11   34.38    2.16
   0  -9  11   17.20    1.15
   0  -9 -11   18.79    1.25
   0  -9 -11   26.96    1.72
   0  -9  11   16.00    1.13
   0  -9 -11   30.44    2.16
   0  -9 -11   21.98    2.76
   0  -9  12  273.24    7.01
   0  -9 -12  264.29    7.82
   0  -9  12  293.11    7.00
   0  -9  12  256.64    7.91
   0  -9  12  262.22    7.91
   0  -9  12  298.35    8.12
   0  -9 -12  272.85    7.44
   0  -9  13   21.14    1.24
   0  -9 -13   11.90    1.75
   0  -9  13   23.27    1.24
   0  -9  13    8.57    1.86
   0  -9  13    9.34    1.76
   0  -9  13   12.29    2.05
   0  -9 -13   14.65    1.43
   0  -9  14   43.60    1.83
   0  -9 -14   36.90    2.48
   0  -9 -14   37.12    2.07
   0  -9  14   38.66    2.96
   0  -9  14   41.87    3.04
   0  -9  14   37.89    2.51
   0  -9  14   45.94    1.80
   0  -9 -15   50.93    4.14
   0  -9  15   74.65    3.26
   0  -9  15   82.39    3.77
   0  -9  15   54.31    2.13
   0  -9 -15   55.21    2.46
   0  -9 -15   56.42    2.98
   0  -9  15   75.48    3.72
   0  -9  15   53.26    2.23
   0  -9  16   32.42    2.35
   0  -9  16   32.95    2.68
   0  -9 -16   31.30    2.51
   0  -9 -16   36.51    3.47
   0  -9  16   29.63    2.81
   0  -9  16   41.22    1.73
   0  -9 -16   30.27    1.80
   0  -9  16   43.49    1.84
   0  -9  17   38.28    2.86
   0  -9 -17   34.22    2.53
   0  -9 -17   15.89    2.60
   0  -9 -17   22.98    1.56
   0  -9  17   35.84    2.39
   0  -9  17   34.75    2.51
   0  -9  18   47.79    3.02
   0  -9 -18   45.94    2.66
   0  -9 -18   29.31    3.24
   0  -9 -18   37.14    1.84
   0  -9  18   29.97    1.58
   0  -9  18   41.47    2.54
   0  -9  18   40.74    2.54
   0  -9  19   59.00    3.14
   0  -9 -19   57.33    2.93
   0  -9 -19   35.22    3.50
   0  -9  19   51.93    2.80
   0  -9  19   56.75    2.81
   0  -9  19   38.68    1.80
   0  -9 -19   52.79    2.07
   0  -9 -20   81.52    2.65
   0  -9  20   83.38    3.37
   0  -9  20   82.66    3.45
   0  -9 -20   86.15    3.48
   0  -9  20   85.84    3.65
   0  -9  21  110.22    3.21
   0  -9  21  110.95    4.14
   0  -9  21  107.35    3.95
   0  -9 -21  114.54    4.07
   0  -9  21  109.59    4.18
   0  -9  22   76.59    3.43
   0  -9  22   76.42    3.51
   0  -9  22   77.33    3.32
   0  -9  22  110.93    2.82
   0  -9 -22   75.15    3.31
   0  -9  22  110.03    2.86
   0  -9  23   73.52    3.07
   0  -9  23   69.65    2.79
   0  -9  23   62.46    2.00
   0  -9 -23   66.79    2.67
   0  -9  23   62.93    2.06
   0  -9  24    1.46    1.40
   0  -9  24    1.99    0.48
   0  -9  24    1.85    1.12
   0  -9  24    1.49    0.52
   0  -9  25    0.83    0.43
   0  -9  25    0.66    0.37
   0  -9  26    5.12    0.41
   0  -9 -27   24.79    1.16
   0  -9  27    9.82    0.44
   0 -10   0 1465.85   35.52
   0 -10   0 1458.01   32.91
   0 -10  -1  179.17    5.68
   0 -10  -1  188.17    6.90
   0 -10   1  173.88    6.55
   0 -10   1  140.98    4.50
   0 -10  -1  145.89    4.47
   0 -10  -2  608.09   15.23
   0 -10  -2  696.24   15.40
   0 -10   2  679.69   15.51
   0 -10  -2  648.93   17.01
   0 -10   2  613.94   17.53
   0 -10  -2  650.69   18.02
   0 -10   3   10.51    1.87
   0 -10  -3   10.96    2.19
   0 -10  -3    9.79    1.16
   0 -10  -3    6.93    1.11
   0 -10   3    6.19    1.23
   0 -10  -3   12.81    1.81
   0 -10  -3    9.25    1.83
   0 -10  -4  248.01    8.40
   0 -10   4  233.31    7.73
   0 -10  -4  245.44    7.94
   0 -10  -4  187.04    5.34
   0 -10  -4  196.88    6.14
   0 -10   4  177.15    5.56
   0 -10  -4  186.96    6.25
   0 -10  -5  137.81    4.26
   0 -10  -5  143.91    6.47
   0 -10  -5  163.30    5.26
   0 -10  -5  162.16    6.72
   0 -10   6  655.28   14.54
   0 -10  -6  591.42   15.82
   0 -10  -6  646.57   17.98
   0 -10  -6  642.33   15.14
   0 -10   6  629.90   15.03
   0 -10  -6  673.38   18.64
   0 -10  -6  637.55   15.10
   0 -10  -7   10.50    2.04
   0 -10  -7   14.69    2.51
   0 -10   7   13.24    1.31
   0 -10   7   12.95    0.85
   0 -10   8   11.99    1.41
   0 -10   8   14.70    0.90
   0 -10  -8   12.40    1.88
   0 -10  -8    9.83    1.72
   0 -10  -8   15.58    2.67
   0 -10  -9   -0.23    1.72
   0 -10   9    0.88    0.57
   0 -10   9    0.55    0.53
   0 -10   9    0.65    1.18
   0 -10  -9    0.38    0.78
   0 -10   9   -0.07    1.17
   0 -10  -9    1.89    1.45
   0 -10   9    0.17    1.23
   0 -10  10  370.45    9.99
   0 -10  10  357.41    8.92
   0 -10 -10  371.34   10.28
   0 -10 -10  376.64   12.93
   0 -10  10  388.77    9.05
   0 -10  10  395.31    9.97
   0 -10 -10  357.78    9.24
   0 -10 -10  418.23    9.81
   0 -10  10  388.87   10.16
   0 -10  10  360.03    9.02
   0 -10  11   22.78    1.91
   0 -10  11   29.62    2.42
   0 -10 -11   36.22    3.66
   0 -10  11   25.84    2.37
   0 -10  11   43.16    1.65
   0 -10 -11   25.94    2.40
   0 -10 -11   29.22    1.99
   0 -10  11   43.19    1.66
   0 -10  12  357.36    8.82
   0 -10  12  371.32   10.15
   0 -10 -12  354.98    9.95
   0 -10 -12  356.49    9.41
   0 -10  12  339.67    9.68
   0 -10  12  356.89    8.71
   0 -10 -12  359.46   12.56
   0 -10  12  352.66    8.84
   0 -10 -13    1.18    1.10
   0 -10  13    0.82    0.70
   0 -10  13    0.93    0.67
   0 -10 -13    0.69    1.68
   0 -10  13    2.47    1.65
   0 -10  13    2.42    1.72
   0 -10 -13    1.13    1.59
   0 -10  13    0.88    0.72
   0 -10  13    3.30    1.93
   0 -10  14   73.37    4.01
   0 -10 -14   67.87    2.94
   0 -10  14   74.79    3.59
   0 -10  14   76.39    3.94
   0 -10 -14   71.38    3.62
   0 -10  14   78.27    2.68
   0 -10 -14   65.20    3.43
   0 -10  14   73.97    2.65
   0 -10  14   82.85    2.63
   0 -10  15   15.85    2.66
   0 -10  15   29.22    1.58
   0 -10 -15   16.00    2.28
   0 -10  15   20.47    2.70
   0 -10  15   18.20    2.17
   0 -10  15   30.02    1.52
   0 -10 -15   17.99    1.57
   0 -10  16  752.35   18.75
   0 -10  16  723.86   17.10
   0 -10 -16  654.90   17.09
   0 -10  16  716.17   17.90
   0 -10  16  794.09   18.73
   0 -10  16  788.27   17.07
   0 -10 -16  709.12   18.03
   0 -10 -17   93.94    3.38
   0 -10  17   89.15    4.54
   0 -10  17   93.60    4.27
   0 -10  17   86.98    4.00
   0 -10 -17  106.95    6.05
   0 -10  17  133.94    3.53
   0 -10  17  129.82    3.58
   0 -10 -17   84.54    4.13
   0 -10  18  156.06    5.61
   0 -10  18  158.53    5.30
   0 -10  18  155.91    5.17
   0 -10 -18  137.48    6.97
   0 -10  18  142.78    4.24
   0 -10  18  143.53    4.20
   0 -10 -18  156.31    5.31
   0 -10 -19   19.92    2.16
   0 -10  19   26.54    2.40
   0 -10  19    7.95    0.89
   0 -10  19   20.50    2.03
   0 -10  19   19.37    1.89
   0 -10  19    8.14    0.93
   0 -10  20   13.13    0.96
   0 -10  20   12.63    0.94
   0 -10  20    6.55    1.45
   0 -10  20    6.77    1.66
   0 -10 -20    7.37    1.76
   0 -10  21    6.56    0.77
   0 -10  21    8.49    0.76
   0 -10  21    1.22    1.17
   0 -10  21    1.25    1.43
   0 -10 -21    0.38    1.45
   0 -10  22   54.51    1.67
   0 -10  22   33.03    2.36
   0 -10 -22   37.09    2.31
   0 -10  22   51.00    1.72
   0 -10  23  119.06    3.18
   0 -10  23  119.39    3.26
   0 -10 -24    5.49    0.53
   0 -10  24    5.85    0.48
   0 -10 -26  100.32    3.09
   0 -11   0    1.51    1.61
   0 -11   0    0.41    1.16
   0 -11   0    0.42    1.00
   0 -11   0    0.69    0.87
   0 -11   0    0.85    1.22
   0 -11   0    1.46    1.67
   0 -11   0    0.82    0.55
   0 -11   1   49.40    2.32
   0 -11  -1   51.48    2.15
   0 -11   1   53.79    2.18
   0 -11  -1   48.05    2.25
   0 -11   1   56.77    2.91
   0 -11  -1   48.32    3.15
   0 -11  -1   47.23    1.73
   0 -11   1   55.13    1.76
   0 -11   1   52.21    3.85
   0 -11  -1   50.75    3.87
   0 -11  -1   49.45    2.49
   0 -11   1   48.67    2.48
   0 -11  -1   52.68    2.38
   0 -11  -1   46.95    1.88
   0 -11  -2  472.99   11.46
   0 -11  -2  460.14   11.19
   0 -11   2  437.42   11.18
   0 -11  -2  519.94   11.99
   0 -11  -2  469.34   12.97
   0 -11   2  452.49   11.43
   0 -11  -2  525.05   12.73
   0 -11   2  430.24   10.72
   0 -11   2  435.90   13.92
   0 -11  -2  479.26   14.55
   0 -11  -2  525.10   11.63
   0 -11   2  503.28   11.68
   0 -11  -2  449.67   11.09
   0 -11   3    2.50    0.89
   0 -11   3    0.84    1.00
   0 -11  -3    1.32    1.00
   0 -11   3    3.01    0.55
   0 -11  -3    3.58    1.38
   0 -11  -3    1.99    0.86
   0 -11  -3    1.94    1.51
   0 -11  -3    4.32    0.88
   0 -11   3    0.46    1.23
   0 -11  -3    0.05    1.05
   0 -11  -3    0.98    1.68
   0 -11  -3    2.06    1.68
   0 -11   3    3.40    1.64
   0 -11  -4   81.05    3.99
   0 -11  -4   84.48    2.93
   0 -11   4   76.29    2.75
   0 -11   4   80.20    3.06
   0 -11  -4   91.18    2.97
   0 -11   4   87.45    2.50
   0 -11  -4   92.10    4.70
   0 -11   4   73.38    3.19
   0 -11  -4   89.10    5.18
   0 -11  -4   83.96    3.74
   0 -11  -5   96.67    5.26
   0 -11  -5  101.82    3.28
   0 -11   5   99.05    2.76
   0 -11   5  100.72    3.45
   0 -11  -5   90.99    4.29
   0 -11   5   95.80    3.04
   0 -11  -5   90.51    3.21
   0 -11  -5   89.97    5.33
   0 -11  -5   90.49    2.80
   0 -11  -5   99.00    4.28
   0 -11  -6    5.45    2.05
   0 -11   6    1.26    1.08
   0 -11   6    1.29    0.80
   0 -11  -6    0.97    1.85
   0 -11   6    1.63    0.57
   0 -11  -6    0.62    1.67
   0 -11  -6    2.76    1.82
   0 -11  -6    0.64    0.90
   0 -11  -7   45.75    3.10
   0 -11   7   45.99    1.66
   0 -11  -7   50.20    4.24
   0 -11  -7   38.24    3.49
   0 -11  -7   41.07    2.06
   0 -11   7   45.15    2.26
   0 -11   7   51.64    2.26
   0 -11   8   88.84    2.55
   0 -11  -8   86.23    5.49
   0 -11   9    5.99    1.56
   0 -11   9   11.22    0.93
   0 -11  -9    9.35    2.54
   0 -11  10  136.45    4.91
   0 -11 -10  139.04    5.23
   0 -11 -10  133.77    7.23
   0 -11  10  147.20    4.03
   0 -11  11   27.80    1.44
   0 -11  11   53.58    2.95
   0 -11 -11   48.64    3.16
   0 -11 -11   42.72    2.90
   0 -11 -11   29.70    3.57
   0 -11  12   30.79    1.57
   0 -11  12   54.31    3.15
   0 -11 -12   34.46    3.74
   0 -11 -12   40.78    2.77
   0 -11 -12   47.29    2.98
   0 -11 -13    0.98    1.63
   0 -11  13    0.94    1.82
   0 -11 -13    0.49    1.67
   0 -11  13    1.34    0.71
   0 -11  13    0.41    1.40
   0 -11 -13    2.14    1.94
   0 -11  14   97.60    3.18
   0 -11  14   98.07    4.34
   0 -11  14  117.62    4.61
   0 -11 -14  103.00    6.00
   0 -11  14   88.56    3.08
   0 -11 -14  107.47    4.51
   0 -11  15   91.85    3.22
   0 -11  15  138.35    4.86
   0 -11  15  142.10    5.26
   0 -11 -15  104.96    6.09
   0 -11  15   86.55    3.22
   0 -11 -15  123.52    4.71
   0 -11  16   39.47    1.85
   0 -11  16   38.47    1.70
   0 -11 -16   17.61    2.54
   0 -11  16   16.00    2.23
   0 -11  16   21.34    2.67
   0 -11  17   82.96    2.98
   0 -11  17   85.15    2.93
   0 -11 -17  100.80    4.20
   0 -11  17  107.37    4.10
   0 -11  17  113.45    4.35
   0 -11  18    5.79    0.87
   0 -11  18    6.96    0.86
   0 -11 -18    2.63    1.79
   0 -11  18    2.68    1.59
   0 -11  19   14.65    0.98
   0 -11  19   14.55    1.01
   0 -11  20   33.25    1.34
   0 -11  20   33.76    1.40
   0 -11 -20   35.09    2.46
   0 -11  21   70.17    2.05
   0 -11 -21   73.08    3.13
   0 -11  21   68.23    2.15
   0 -11 -22   13.21    1.63
   0 -11 -22   14.84    0.88
   0 -11 -23   92.00    2.48
   0 -11 -24   18.39    0.73
   0 -11 -25   15.09    1.33
   0 -12   0  595.58   14.45
   0 -12   0  568.45   13.66
   0 -12   0  591.61   14.25
   0 -12   0  592.27   14.49
   0 -12   0  625.47   14.65
   0 -12  -1  118.54    4.10
   0 -12   1  115.09    4.03
   0 -12  -1  112.94    4.08
   0 -12   1  103.14    4.05
   0 -12  -1  139.44    5.17
   0 -12  -1  108.63    3.58
   0 -12   1  126.53    4.66
   0 -12  -1  138.58    3.48
   0 -12   1  133.15    3.42
   0 -12   1  125.75    3.89
   0 -12  -1  122.84    3.91
   0 -12  -1  143.75    6.90
   0 -12  -1  115.77    4.22
   0 -12   1  112.69    3.89
   0 -12  -2  313.53    8.31
   0 -12  -2  320.30    9.16
   0 -12  -2  285.27    7.46
   0 -12  -2  279.32   10.90
   0 -12   2  271.54    7.07
   0 -12   2  294.09    7.68
   0 -12  -2  282.36    7.59
   0 -12  -2  297.09    7.95
   0 -12   2  292.96    7.92
   0 -12   2  318.45    8.18
   0 -12  -2  317.87    8.03
   0 -12  -3   28.78    2.32
   0 -12  -3   28.78    2.72
   0 -12  -3   29.30    1.68
   0 -12   3   25.07    2.06
   0 -12   3   25.32    1.20
   0 -12   3   26.91    1.86
   0 -12  -3   29.53    1.96
   0 -12   3   26.39    1.68
   0 -12  -3   27.53    1.72
   0 -12  -3   22.18    3.17
   0 -12  -4  150.90    4.57
   0 -12   4  144.33    4.31
   0 -12  -4  149.97    5.45
   0 -12  -4  153.78    6.42
   0 -12   4  150.24    3.96
   0 -12  -4  152.24    5.85
   0 -12   4  147.41    4.75
   0 -12   4  137.75    4.89
   0 -12   5  165.78    5.07
   0 -12  -5  151.71    6.89
   0 -12   5  150.64    4.12
   0 -12  -5  144.91    4.17
   0 -12  -5  165.65    6.11
   0 -12   5  155.00    4.47
   0 -12  -5  160.44    4.79
   0 -12   5  167.97    5.32
   0 -12  -5  183.29    6.03
   0 -12  -6  370.64   10.51
   0 -12   6  357.17    8.61
   0 -12  -6  354.57    8.71
   0 -12  -6  349.17    9.23
   0 -12   6  361.07    8.89
   0 -12  -6  354.15   10.44
   0 -12   6  377.10    9.49
   0 -12  -6  381.49   12.72
   0 -12  -7    8.22    2.22
   0 -12  -7    5.95    0.85
   0 -12   7    6.89    0.77
   0 -12   7    7.80    1.50
   0 -12  -7    8.92    1.36
   0 -12  -7    7.41    2.61
   0 -12  -7    6.34    2.15
   0 -12   7    8.42    1.28
   0 -12  -8    8.51    2.22
   0 -12  -8    8.95    2.62
   0 -12   8    5.26    0.74
   0 -12  -8    7.21    1.39
   0 -12   8    4.25    1.54
   0 -12   9    8.47    2.04
   0 -12  -9    9.88    2.46
   0 -12   9    9.22    1.68
   0 -12  -9    5.04    2.43
   0 -12   9    8.13    0.92
   0 -12 -10  247.30    7.95
   0 -12 -10  224.32   10.34
   0 -12 -11   30.09    2.75
   0 -12 -11   37.12    4.08
   0 -12 -12  189.81    8.79
   0 -12 -12  177.68    6.43
   0 -12  13    1.88    0.70
   0 -12 -13    2.37    1.91
   0 -12 -13    3.91    2.02
   0 -12  14   80.50    2.80
   0 -12 -14   83.53    5.62
   0 -12  15    2.04    0.80
   0 -12 -15    0.93    2.06
   0 -12  16  494.42   11.44
   0 -12 -16  438.49   12.60
   0 -12 -17  122.18    3.79
   0 -12 -17  111.31    4.87
   0 -12 -18   18.74    2.23
   0 -12  18   21.15    1.17
   0 -12  18   18.68    2.67
   0 -12 -19    3.36    1.74
   0 -12  19    2.11    1.88
   0 -12 -19    6.03    0.86
   0 -12 -20    7.18    1.70
   0 -12  20    4.40    1.67
   0 -12 -20    8.29    0.83
   0 -12 -21    1.42    1.33
   0 -12  21    1.51    1.39
   0 -12 -21    1.44    0.56
   0 -12 -22    6.82    1.32
   0 -12 -22   14.55    0.78
   0 -12 -23   38.30    1.19
   0 -12 -24    5.57    1.13
   0 -13   0    0.48    1.07
   0 -13   0    0.77    1.33
   0 -13   0    0.41    1.33
   0 -13   0    0.63    0.58
   0 -13   0    1.31    1.11
   0 -13  -1    1.81    1.16
   0 -13   1    2.11    1.20
   0 -13   1    2.93    0.65
   0 -13  -1    2.39    0.64
   0 -13  -1    1.09    1.37
   0 -13   1    2.06    1.34
   0 -13  -1    2.22    1.39
   0 -13   1    1.47    1.36
   0 -13  -1    2.09    1.35
   0 -13  -1    1.27    0.84
   0 -13   1    1.08    1.06
   0 -13  -2   57.76    2.97
   0 -13  -2   57.61    2.79
   0 -13   2   50.89    2.73
   0 -13   2   51.62    2.51
   0 -13  -2   56.89    2.53
   0 -13  -2   65.00    3.79
   0 -13  -2   56.09    2.28
   0 -13   2   56.00    1.96
   0 -13   2   51.48    2.80
   0 -13   3    2.05    1.41
   0 -13  -3    0.74    1.08
   0 -13   3    0.68    1.14
   0 -13  -3    2.22    1.73
   0 -13  -3    0.99    0.94
   0 -13  -3    0.90    2.01
   0 -13   3    0.34    0.56
   0 -13   3    1.63    0.97
   0 -13   3    2.70    1.49
   0 -13   4  133.01    4.67
   0 -13   4  128.98    4.05
   0 -13  -4  130.45    4.24
   0 -13   4  138.07    3.73
   0 -13  -4  143.21    4.48
   0 -13  -4  124.46    5.58
   0 -13  -4  138.70    5.27
   0 -13   4  123.59    4.77
   0 -13   5   67.17    3.04
   0 -13   5   60.91    2.44
   0 -13  -5   60.54    2.75
   0 -13  -5   69.71    3.83
   0 -13  -5   62.84    3.91
   0 -13  -5   61.63    2.24
   0 -13   5   67.50    2.18
   0 -13   5   61.05    3.24
   0 -13  -5   64.09    2.85
   0 -13  -6   29.82    2.88
   0 -13  -6   24.89    2.85
   0 -13   6   27.41    1.56
   0 -13  -6   25.30    1.91
   0 -13   6   29.60    2.03
   0 -13   6   26.64    1.30
   0 -13  -6   23.85    1.35
   0 -13  -7   77.41    2.65
   0 -13  -7   69.96    3.97
   0 -13  -7   72.78    3.23
   0 -13  -7   69.83    4.25
   0 -13   7   82.13    2.57
   0 -13  -7   84.74    5.54
   0 -13   7   80.39    3.18
   0 -13  -8  134.33    3.77
   0 -13  -8   97.41    4.88
   0 -13  -8   99.56    5.16
   0 -13  -8  120.74    4.36
   0 -13  -8  141.44    7.46
   0 -13   8  128.50    3.63
   0 -13   8  118.91    4.61
   0 -13  -9   22.30    1.39
   0 -13  -9    9.93    2.57
   0 -13  -9   17.27    1.83
   0 -13   9   19.59    1.25
   0 -13  -9   18.72    3.30
   0 -13   9   12.90    2.13
   0 -13  10   55.20    3.69
   0 -13 -10   59.58    2.99
   0 -13 -10   63.20    5.29
   0 -13 -11    3.04    0.98
   0 -13 -11    1.76    2.03
   0 -13 -11    3.69    1.38
   0 -13  11    4.52    2.49
   0 -13 -12    0.83    0.96
   0 -13  12    0.21    2.46
   0 -13 -12    1.26    1.94
   0 -13 -12    1.75    1.23
   0 -13  13    1.38    2.67
   0 -13 -13    1.44    2.10
   0 -13 -13    1.52    1.15
   0 -13 -13    1.80    1.14
   0 -13 -14   46.13    2.40
   0 -13 -14   44.82    2.20
   0 -13 -14   44.08    3.29
   0 -13  14   46.58    4.06
   0 -13 -15   44.80    2.36
   0 -13 -15   46.32    3.24
   0 -13 -15   45.28    2.11
   0 -13 -16   68.26    2.82
   0 -13 -16   66.20    3.75
   0 -13 -16   71.83    2.54
   0 -13  17   30.37    3.01
   0 -13 -17   25.59    2.46
   0 -13 -18    4.17    0.89
   0 -13  18    1.10    1.84
   0 -13 -18    3.90    1.85
   0 -13 -19    8.07    1.81
   0 -13 -19    5.05    0.78
   0 -13  19    7.77    1.82
   0 -13  20   49.30    2.47
   0 -13 -20   48.29    2.47
   0 -13 -21   10.00    0.71
   0 -13 -22    1.28    1.22
   0 -13 -22    1.02    0.35
   0 -13 -23   54.19    2.19
   0 -14   0   10.98    1.60
   0 -14   0   10.54    1.86
   0 -14   0   10.25    0.94
   0 -14   1   80.72    3.68
   0 -14  -1   95.86    2.80
   0 -14   1   89.34    2.72
   0 -14   1   74.06    3.64
   0 -14  -1   77.05    3.36
   0 -14   1   84.02    3.41
   0 -14  -1   85.96    3.43
   0 -14  -2  134.09    4.46
   0 -14   2  131.40    4.81
   0 -14   2  130.44    4.45
   0 -14   2  123.34    3.61
   0 -14  -2  122.80    3.90
   0 -14   2  130.01    4.78
   0 -14   2  128.74    4.18
   0 -14  -2  136.42    4.74
   0 -14   3    4.70    1.56
   0 -14   3    4.91    0.74
   0 -14  -3    7.02    1.82
   0 -14  -3    5.27    1.12
   0 -14   3    3.91    1.68
   0 -14  -3    5.72    1.48
   0 -14   3    3.92    1.37
   0 -14   3    4.46    1.10
   0 -14   4    8.78    1.59
   0 -14  -4    7.78    1.53
   0 -14   4   11.83    1.76
   0 -14   4    6.24    0.82
   0 -14  -4   12.49    1.39
   0 -14   4   14.50    1.95
   0 -14   4   10.49    1.20
   0 -14  -4   11.78    2.25
   0 -14  -5   99.21    3.83
   0 -14   5  102.68    3.99
   0 -14   5   90.46    2.91
   0 -14  -5  102.06    3.65
   0 -14   5   95.75    4.25
   0 -14   5   95.01    3.23
   0 -14  -5  104.45    4.65
   0 -14  -6  147.69    5.10
   0 -14  -6  159.20    4.36
   0 -14   6  156.21    4.22
   0 -14  -6  152.96    6.13
   0 -14  -6  143.82    4.88
   0 -14   6  138.10    4.32
   0 -14   6  159.33    5.11
   0 -14  -7    0.59    1.47
   0 -14  -7    1.55    2.48
   0 -14   7    0.66    0.71
   0 -14  -7    0.58    0.77
   0 -14  -7    1.59    1.46
   0 -14  -8   13.92    1.95
   0 -14  -8   15.51    2.85
   0 -14  -8   11.35    1.17
   0 -14   8   11.12    1.05
   0 -14  -8   14.32    1.92
   0 -14  -9    3.29    2.46
   0 -14  -9    3.02    1.46
   0 -14  -9    1.38    0.91
   0 -14 -10    5.62    2.52
   0 -14 -10    2.80    1.50
   0 -14 -10    4.12    1.00
   0 -14  10    5.52    2.40
   0 -14 -11    8.24    1.52
   0 -14 -11   11.98    1.29
   0 -14  11   11.06    2.70
   0 -14 -12  242.17    6.46
   0 -14  12  240.68    8.26
   0 -14  13    3.40    2.78
   0 -14 -13    0.43    1.11
   0 -14 -13    1.99    1.12
   0 -14 -14    2.68    2.12
   0 -14  14    3.58    2.60
   0 -14 -14    3.16    1.26
   0 -14 -14    2.68    1.06
   0 -14 -15    0.93    2.12
   0 -14 -15    0.74    1.09
   0 -14  15    0.62    2.40
   0 -14  16  228.91    7.26
   0 -14 -16  213.49    6.63
   0 -14  17   39.21    3.01
   0 -14 -17   42.26    2.89
   0 -14 -18   44.76    2.67
   0 -14  18   51.22    2.79
   0 -14 -18   48.37    2.70
   0 -14 -19    7.75    0.74
   0 -14 -19    4.13    1.55
   0 -14 -19    3.55    1.53
   0 -14  19    2.45    1.35
   0 -14 -20    5.13    0.58
   0 -14 -21    0.80    0.33
   0 -15   0    0.13    1.20
   0 -15   0    0.63    0.73
   0 -15   0   -0.11    1.46
   0 -15   1   -0.83    2.00
   0 -15   1    0.34    1.20
   0 -15  -1    0.65    1.53
   0 -15   1    0.11    1.51
   0 -15  -1    0.70    0.73
   0 -15   1   -0.09    0.78
   0 -15  -2  411.78   10.30
   0 -15   2  366.62    9.12
   0 -15  -2  376.64    9.18
   0 -15   2  391.86   10.64
   0 -15   2  355.57    9.61
   0 -15   2  397.10   10.24
   0 -15   3    2.90    0.74
   0 -15  -3    1.35    0.87
   0 -15  -3    2.80    1.80
   0 -15   3    1.06    1.87
   0 -15  -3    1.19    1.66
   0 -15   3    2.45    1.60
   0 -15   3    0.72    1.05
   0 -15  -4   12.24    1.87
   0 -15   4   11.56    1.84
   0 -15   4    8.84    0.90
   0 -15  -4   11.55    1.30
   0 -15   4   13.57    2.21
   0 -15   4   12.39    1.27
   0 -15  -4   16.61    2.34
   0 -15  -5   66.86    3.79
   0 -15   5   69.21    2.33
   0 -15  -5   62.99    2.77
   0 -15   5   62.98    3.66
   0 -15  -5   73.04    3.35
   0 -15   5   63.24    2.50
   0 -15  -6   28.69    2.39
   0 -15  -6   31.18    1.61
   0 -15  -6   29.85    2.06
   0 -15   6   22.35    2.70
   0 -15  -6   30.35    3.26
   0 -15   6   29.25    1.48
   0 -15  -7   90.90    3.08
   0 -15  -7   84.84    3.87
   0 -15  -7   99.86    3.83
   0 -15  -7  100.41    5.00
   0 -15   7   91.29    2.92
   0 -15  -8   17.16    1.35
   0 -15  -8   18.39    2.05
   0 -15  -8   26.28    2.28
   0 -15  -8   29.47    3.15
   0 -15   8   15.91    1.19
   0 -15  -9    4.16    1.55
   0 -15  -9    3.68    2.58
   0 -15  -9    3.92    1.84
   0 -15  -9    0.81    0.99
   0 -15 -10   43.50    2.12
   0 -15 -10   40.41    3.15
   0 -15 -10   33.77    2.34
   0 -15 -10   37.44    3.49
   0 -15 -11    1.38    2.51
   0 -15 -11    3.62    2.30
   0 -15  11    2.36    2.59
   0 -15 -11    1.67    1.31
   0 -15 -11    0.35    1.09
   0 -15 -12  170.25    6.19
   0 -15  12  170.64    6.62
   0 -15 -12  133.12    4.48
   0 -15 -12  144.79    4.67
   0 -15 -13   29.77    3.08
   0 -15  13   30.74    3.48
   0 -15 -13   33.38    1.80
   0 -15 -14    0.62    2.01
   0 -15  14    1.96    2.49
   0 -15 -14    0.30    1.14
   0 -15 -15  106.04    4.52
   0 -15  15  134.27    5.18
   0 -15 -15  118.90    4.51
   0 -15 -15   92.46    3.38
   0 -15 -16   10.81    1.98
   0 -15  16    7.67    2.12
   0 -15 -16   11.77    2.07
   0 -15 -16    6.55    0.98
   0 -15  17   42.13    2.53
   0 -15 -17   41.57    2.53
   0 -15 -18   46.63    2.39
   0 -15  18   48.26    2.32
   0 -15 -19    2.11    1.22
   0 -15 -19    1.39    0.44
   0 -15 -20    5.51    0.41
   0 -15 -20    8.14    1.20
   0 -16   0  121.52    4.29
   0 -16   0  133.93    4.80
   0 -16   0  128.64    3.69
   0 -16  -1   78.54    3.42
   0 -16   1   80.90    3.26
   0 -16   1   86.42    3.84
   0 -16  -1   84.69    3.83
   0 -16  -1   91.83    2.84
   0 -16   1   92.57    2.81
   0 -16  -2  172.15    5.45
   0 -16   2  166.73    4.98
   0 -16  -2  172.24    5.70
   0 -16   2  171.69    5.73
   0 -16   2  164.58    4.51
   0 -16  -2  164.10    4.56
   0 -16   3    0.47    0.93
   0 -16   3   -0.04    0.65
   0 -16  -3    0.13    1.64
   0 -16   3    0.21    1.69
   0 -16  -4  142.57    5.15
   0 -16   4  143.44    5.28
   0 -16   4  156.91    4.12
   0 -16  -5   13.29    2.16
   0 -16   5    9.56    2.20
   0 -16   5    9.08    1.01
   0 -16   5   12.92    2.54
   0 -16   6  438.08   12.69
   0 -16  -6  449.96   12.19
   0 -16   6  466.66   11.00
   0 -16  -7    6.69    2.76
   0 -16  -7    5.87    1.84
   0 -16  -7    6.64    1.13
   0 -16   7    7.17    0.99
   0 -16  -8    1.19    2.51
   0 -16  -8   -0.19    0.99
   0 -16  -8    1.38    1.49
   0 -16  -9    1.77    2.48
   0 -16  -9    2.51    1.55
   0 -16  -9    2.85    1.01
   0 -16  -9    2.52    1.51
   0 -16 -10  268.80    6.81
   0 -16 -10  271.94    7.83
   0 -16 -10  230.28    8.19
   0 -16 -10  223.84    6.82
   0 -16 -11   21.32    2.73
   0 -16  11   16.55    3.13
   0 -16 -11   15.77    2.70
   0 -16 -11   19.50    1.68
   0 -16 -12  277.52    8.55
   0 -16 -12  268.83    7.33
   0 -16  13    2.56    2.48
   0 -16 -13    0.03    1.10
   0 -16 -13    1.65    2.04
   0 -16 -13    2.67    2.18
   0 -16 -14   68.57    3.66
   0 -16 -14   78.54    2.80
   0 -16  15    2.98    2.02
   0 -16 -15    2.55    0.84
   0 -16 -15    2.44    1.81
   0 -16 -16  354.72    9.67
   0 -16 -16  364.89    8.87
   0 -16 -17   21.43    1.83
   0 -16  17   23.44    1.82
   0 -16 -18    2.87    1.01
   0 -16 -18    0.64    0.39
   0 -16  18    1.92    0.79
   0 -17   0    0.42    0.73
   0 -17   0   -0.32    1.15
   0 -17   0   -0.04    1.84
   0 -17  -1    2.17    0.77
   0 -17   1    3.09    0.80
   0 -17  -1    4.51    1.41
   0 -17   1    3.50    1.89
   0 -17  -1    0.95    1.89
   0 -17   2    0.93    0.72
   0 -17  -2    0.07    0.74
   0 -17   2    1.75    1.87
   0 -17  -2   -0.09    1.85
   0 -17  -2    1.96    1.43
   0 -17  -3   10.73    2.04
   0 -17  -3   11.86    1.85
   0 -17   3   14.32    2.23
   0 -17   3   11.80    1.01
   0 -17  -4   37.57    2.63
   0 -17  -4   43.63    2.90
   0 -17   4   40.86    3.01
   0 -17   4   45.53    1.80
   0 -17  -5   60.32    3.23
   0 -17  -5   55.39    3.21
   0 -17   5   56.81    2.08
   0 -17  -6   -1.18    1.78
   0 -17  -6   -0.55    2.11
   0 -17  -7  149.32    4.10
   0 -17  -7  115.79    4.57
   0 -17  -8   53.99    2.17
   0 -17  -8   36.22    2.38
   0 -17  -9    2.32    1.31
   0 -17  -9    3.53    1.11
   0 -17 -10   31.10    1.85
   0 -17 -11    0.59    1.09
   0 -17  11    3.84    2.74
   0 -17 -12    1.21    1.07
   0 -17  12    2.46    2.40
   0 -17 -13    1.05    0.84
   0 -17  13    1.69    2.08
   0 -17  14   17.54    2.05
   0 -17 -14   14.99    1.03
   0 -17 -15   50.00    1.66
   0 -17 -16    1.42    1.07
   0 -17 -16    1.76    0.44
   0 -18   0    5.64    0.82
   0 -18   0    7.85    2.05
   0 -18   1   28.82    1.37
   0 -18  -1   29.62    1.40
   0 -18  -1   27.51    2.61
   0 -18   1   29.79    2.65
   0 -18   2   69.21    2.28
   0 -18  -2   67.28    2.28
   0 -18  -2   72.01    3.58
   0 -18  -3    2.11    1.91
   0 -18  -3    2.02    1.32
   0 -18  -3    0.24    0.72
   0 -18   3    1.06    0.68
   0 -18  -4    4.86    1.57
   0 -18  -4    8.39    1.91
   0 -18   4    5.66    0.81
   0 -18  -5   15.08    1.99
   0 -18  -5   15.28    2.01
   0 -18  -6  140.08    4.91
   0 -18  -6  173.06    5.43
   0 -18  -7    2.56    1.38
   0 -18  -7    4.11    1.96
   0 -18  -8    2.97    2.03
   0 -18  -8    0.08    0.88
   0 -18  -9    2.25    2.02
   0 -18  -9    1.01    0.96
   0 -18 -10   21.77    1.49
   0 -18 -10   23.07    2.46
   0 -18 -11    2.93    1.68
   0 -18 -11    2.57    0.94
   0 -18 -12  103.93    3.59
   0 -18 -12   92.49    2.82
   0 -18 -13    0.55    0.50
   0 -18 -14    6.75    0.51
   0 -19   0    0.20    0.64
   0 -19  -1    1.95    0.68
   0 -19   1    1.85    0.66
   0 -19  -2    1.36    0.66
   0 -19  -3    0.88    0.68
   0 -19  -4    0.52    0.69
   0 -19  -7   73.74    3.22
   0 -19  -8    1.26    0.90
   0 -19  -8    1.88    1.58
   0 -19  -9    1.88    0.82
   0 -19  -9    2.71    1.45
   0 -19 -10    0.59    0.60
   0 -19 -10    0.37    1.09
   0 -19 -11    3.24    0.48
   0 -20  -3    2.35    0.63
   0 -20  -4    1.52    0.66
   0 -20  -5    0.97    0.64
  -1   0  31    0.44    0.70
  -1   0  30    0.59    0.28
  -1   0  29    0.92    0.96
  -1   0  28   12.16    1.39
  -1   0  27    1.40    1.21
  -1   0  27    0.60    0.42
  -1   0  26   87.63    2.58
  -1   0  26  106.13    3.58
  -1   0  25    0.59    0.52
  -1   0  25    0.32    1.28
  -1   0  24   30.08    2.00
  -1   0  24    5.03    0.73
   1   0 -23   -0.71    2.96
  -1   0  23    0.47    0.56
   1   0 -23    0.35    1.29
  -1   0  23    0.62    0.84
  -1   0  22   74.43    2.41
  -1   0  21    0.92    0.63
  -1   0  20  261.49    6.57
  -1   0  19    0.48    0.55
  -1   0  18   89.56    2.75
   1   0 -18   95.37    4.12
  -1   0  17    1.27    0.61
   1   0 -17    1.05    1.09
   1   0 -16  334.61    9.72
   1   0 -15    0.21    0.95
   1   0 -14  194.81    6.41
   1   0 -13    3.03    1.16
   1   0 -12   57.90    2.97
  -1   0  11    0.92    1.45
  -1   0  10  120.68    4.66
  -1   0   9    1.35    1.30
  -1   0   8    1.89    1.22
  -1   0   7    0.09    1.05
  -1   0   6  160.71    4.67
  -1   0   5    0.36    0.80
  -1   0   4   10.07    0.84
  -1   0   3    0.42    0.44
  -1   0   2   45.17    1.31
   1   0  -1    0.29    0.18
   1   0   0  602.28   13.05
  -1   0   0  578.78   13.09
  -1   0  -1    0.19    0.35
  -1   0  -1    0.54    0.29
  -1   0  -2    3.88    0.52
   1   0   3    0.36    0.92
  -1   0  -3    0.72    0.70
  -1   0  -4   55.51    2.10
   1   0   4   56.15    2.51
   1   0   5    3.42    1.29
  -1   0  -5    0.66    0.93
  -1   0  -6 1355.18   29.61
   1   0   6 1229.31   30.20
  -1   0  -7    0.94    0.98
  -1   0  -8   13.37    1.37
  -1   0  -9    0.75    0.97
  -1   0 -10  738.84   17.72
  -1   0 -11    0.99    0.99
  -1   0 -12   39.69    2.21
  -1   0 -13    0.85    0.91
  -1   0 -14   55.49    2.73
  -1   0 -15    1.34    0.86
  -1   0 -16  218.54    6.78
   1   0  17    1.35    0.63
  -1   0 -18  947.72   22.47
   1   0  18  689.89   16.22
  -1   0 -19    0.95    2.41
   1   0  19    0.48    0.55
  -1   0 -20    4.49    2.83
   1   0  20   13.29    0.95
   1   0  21    0.73    1.12
   1   0  21    0.37    0.51
  -1   0 -21   -1.30    2.96
   1   0  22  300.55    7.58
  -1   0 -22  330.33   13.52
   1   0  22  332.68    8.44
   1   0  23    0.57    1.15
   1   0  23    0.39    0.54
  -1   0 -23   -1.09    3.00
   1   0  24   80.52    3.27
   1   0  24   88.47    3.45
   1   0  25    1.95    1.25
   1   0  25    0.20    0.46
   1   0  26  179.92    5.35
   1   0  26  184.36    4.57
   1   0  27    0.46    1.09
   1   0  27   -0.07    0.40
  -1   0 -28  251.15    5.66
   1   0  28  206.55    5.09
  -1   0 -29    0.60    0.61
   1   0  30  132.08    3.54
  -1   0 -30  119.66    3.17
  -1  -1  31   49.49    1.77
   1  -1 -31   48.33    1.45
  -1  -1  30    5.76    0.43
  -1   1  30    5.80    0.39
   1  -1 -29  180.91    4.52
   1   1 -29  172.03    4.49
  -1  -1  28    3.27    0.47
  -1  -1  28    6.30    1.34
  -1   1  28    3.52    1.12
   1   1 -28    3.53    0.89
   1  -1 -28    2.99    0.92
  -1  -1  27  210.76    6.29
  -1   1  27  206.00    6.11
   1  -1 -27  226.01    5.96
  -1  -1  26    0.81    1.31
  -1   1  26    1.28    1.13
  -1   1  26    0.61    0.42
  -1  -1  26    0.26    0.47
  -1   1  25  303.88    7.09
  -1  -1  25  303.85    7.19
  -1   1  25  278.06    7.86
  -1  -1  25  276.60    7.96
  -1  -1  24    5.22    0.72
  -1   1  24    5.34    0.66
  -1  -1  24    6.63    1.52
  -1  -1  23   78.56    2.48
  -1   1  23   80.02    2.41
  -1  -1  23   74.72    2.86
   1   1 -23   73.92    4.43
  -1  -1  22    3.53    0.68
  -1   1  22    2.42    0.59
  -1  -1  22    3.08    1.00
   1   1 -22    1.15    2.81
  -1  -1  21  716.54   16.25
  -1   1  21  694.73   16.14
  -1  -1  20    6.02    0.76
  -1   1  20    5.59    0.71
  -1  -1  19  173.57    4.61
  -1   1  19  169.93    4.52
   1  -1 -19  167.24    6.29
  -1  -1  18    6.87    0.78
  -1   1  18    5.39    0.68
   1  -1 -18    4.98    1.41
  -1  -1  17 1125.46   25.54
  -1  -1  17 1172.62   25.61
  -1   1  17 1144.19   25.51
   1   1 -17 1071.05   26.95
   1  -1 -17 1134.45   27.73
   1   1 -16    0.38    0.86
   1  -1 -16    1.02    1.12
   1  -1 -15  228.47    7.32
   1   1 -15  216.18    6.82
   1   1 -14    7.71    1.24
   1  -1 -14    6.67    1.44
   1   1 -13   69.10    3.09
   1  -1 -13   63.20    3.35
   1  -1 -12    0.76    1.18
   1   1 -12    1.04    1.01
   1  -1 -11 2692.44   61.12
  -1   1  11 2721.54   61.42
  -1   1  10    3.19    1.38
  -1   1   9  173.46    5.64
  -1   1   8   72.12    3.11
  -1   1   7   15.09    1.56
  -1   1   6   38.00    1.95
  -1  -1   6   40.56    1.39
  -1   1   5  134.98    3.97
  -1  -1   5  141.49    3.50
  -1  -1   4    3.72    0.44
  -1   1   4    3.79    0.68
  -1  -1   3 1259.45   28.42
  -1   1   3 1348.68   28.63
  -1   1   2    8.54    0.49
   1   1  -1 3529.02   76.84
  -1   1   0    0.81    0.28
   1   1   0    1.25    0.22
  -1  -1  -1 3494.76   80.34
  -1   1  -1 3798.59   80.17
  -1  -1  -2    3.02    0.75
  -1   1  -2    2.90    0.72
  -1  -1  -3  127.28    3.81
  -1   1  -3  128.32    3.18
   1   1   3  133.82    3.97
  -1  -1  -4   19.81    1.55
  -1   1  -4   22.69    1.09
   1   1   4   22.04    1.75
  -1  -1  -5 2458.43   54.40
  -1   1  -5 2476.68   53.81
   1   1   5 2344.60   54.74
  -1  -1  -6   35.24    2.08
   1   1   6   32.96    2.33
  -1  -1  -7 3180.17   71.03
  -1   1  -7 3205.89   70.47
  -1   1  -8   39.87    1.84
  -1  -1  -8   34.83    2.15
  -1  -1  -9  552.54   13.79
  -1   1  -9  552.20   13.29
  -1  -1 -10  145.71    4.87
  -1   1 -10  142.30    4.38
  -1  -1 -11  134.57    4.77
  -1   1 -11  139.83    4.36
  -1   1 -12    7.58    1.06
  -1  -1 -12    6.99    1.24
  -1  -1 -13  727.91   17.94
  -1   1 -13  718.69   17.39
  -1   1 -14   16.54    1.44
  -1  -1 -14   23.30    1.88
  -1  -1 -15  166.52    5.70
  -1   1 -15  157.38    5.10
   1  -1  16   57.00    1.94
  -1  -1 -16   60.61    3.14
   1   1  17 1113.15   25.46
   1  -1  17 1158.67   25.56
  -1  -1 -17 1174.38   27.51
  -1   1 -18   16.73    3.37
  -1  -1 -18   12.37    1.68
   1  -1  18   14.54    0.97
   1   1  18   13.90    0.93
   1  -1  19   53.53    1.92
  -1   1 -19   47.04    4.78
   1  -1  20   12.25    0.93
   1  -1  20   12.19    1.44
  -1   1 -20   11.84    3.44
   1   1  20   11.29    0.88
   1  -1  20   11.96    0.93
  -1   1 -21   29.01    4.39
   1  -1  21   50.73    1.80
   1   1  21   49.57    1.75
   1   1  21   36.25    2.15
   1  -1  21   36.10    2.20
   1   1  22   14.44    0.96
  -1   1 -22   14.33    3.77
   1  -1  22   15.14    1.02
   1  -1  22   15.59    1.64
   1   1  22   13.65    1.48
   1  -1  23    5.01    0.74
   1  -1  23   17.09    1.59
  -1   1 -23   14.88    4.05
   1   1  23   16.35    1.54
   1  -1  23   14.72    1.66
   1  -1  24   27.18    1.91
   1   1  24   28.22    1.23
   1  -1  24   28.95    1.28
   1  -1  24   32.98    2.10
   1   1  24   30.62    1.94
   1   1  25   52.26    1.69
   1  -1  25   48.89    1.73
   1   1  25   48.13    2.36
   1  -1  25   49.05    2.51
   1   1  26    3.01    1.11
   1  -1  26    1.95    1.25
   1   1  26    2.54    0.48
   1  -1  26    2.07    0.54
   1  -1  27   54.06    2.70
  -1  -1 -27   71.41    2.53
   1  -1  28    1.87    0.41
  -1  -1 -28    1.47    0.81
  -1   1 -29    0.85    0.63
  -1  -1 -29    1.03    0.62
   1  -1  30    4.62    0.93
  -1   1 -30    4.13    0.60
  -1  -1 -30    4.50    0.54
   1   1  30    5.60    0.85
  -1  -2  31    4.25    0.28
   1   2 -31    3.69    0.45
  -1  -2  31    3.63    0.74
  -1   2  30    1.62    0.26
   1   2 -30    5.29    0.67
   1  -2 -30    4.40    0.62
  -1  -2  30    1.44    0.32
   1   2 -29    0.32    0.72
   1  -2 -29    0.13    0.71
   1  -2 -28    8.36    1.01
   1   2 -28    7.42    0.98
  -1  -2  27   21.92    0.99
   1  -2 -27   20.46    1.37
   1  -2 -26   54.49    2.17
  -1   2  26   51.11    2.34
  -1  -2  26   51.77    2.60
  -1  -2  26   50.48    1.76
   1  -2 -25   14.56    1.33
  -1  -2  25   14.60    0.94
  -1   2  25   15.34    1.53
  -1  -2  25   15.44    1.78
  -1  -2  24   26.69    2.03
  -1   2  24   27.58    1.81
   1  -2 -23    0.53    1.38
   1   2 -23   -0.34    1.29
   1  -2 -23   -1.28    2.88
   1   2 -23   -2.06    3.06
  -1  -2  23    0.69    0.58
  -1  -2  23    0.34    0.91
  -1   2  22   73.58    2.34
  -1  -2  22   78.50    2.51
  -1  -2  22   76.48    2.93
   1  -2 -22   70.06    6.34
   1   2 -22   76.74    6.32
  -1  -2  21   11.02    1.37
  -1   2  21   13.24    0.90
  -1  -2  21   13.37    0.98
  -1  -2  20   33.47    1.57
  -1   2  20   31.93    1.41
   1  -2 -20   33.82    2.72
  -1  -2  19    8.06    0.86
   1  -2 -19    8.88    1.71
  -1   2  19    8.67    0.76
  -1  -2  18    7.33    0.86
  -1  -2  18    7.21    0.84
  -1  -2  17  199.84    5.27
  -1  -2  17  211.98    5.34
   1  -2 -17  198.85    7.18
  -1  -2  16  160.29    4.39
  -1  -2  16  172.24    4.45
   1  -2 -16  169.97    6.26
   1   2 -15    1.15    0.80
   1  -2 -15    2.48    1.33
   1   2 -14   37.91    2.15
   1  -2 -14   36.74    2.66
   1   2 -13  121.65    4.23
   1  -2 -13  125.21    5.02
   1   2 -12  137.42    4.51
   1  -2 -12  134.47    5.24
   1  -2 -11  132.71    5.14
  -1  -2  10   33.77    2.35
  -1   2  10   35.56    2.39
   1  -2 -10   32.74    2.40
  -1   2   9   12.52    1.64
  -1  -2   9   11.64    1.57
  -1  -2   8  149.95    5.00
  -1   2   8  158.24    5.08
  -1   2   7  636.31   15.10
  -1  -2   7  628.84   15.07
  -1  -2   7  604.57   14.28
  -1  -2   6    5.44    0.73
  -1   2   6    3.81    1.14
  -1  -2   6    4.40    1.14
  -1  -2   5  374.30    8.80
  -1   2   5  370.77    8.77
  -1  -2   5  381.69    8.42
  -1  -2   4    0.85    0.52
   1  -2  -4    0.75    0.45
  -1  -2   4    0.86    0.67
  -1   2   4    1.08    0.67
  -1  -2   3  318.57    7.24
  -1   2   3  324.26    7.26
  -1  -2   3  303.28    7.26
   1   2  -2    0.91    0.31
   1  -2  -2    0.40    0.29
   1  -2  -2    1.10    0.54
  -1   2   2    0.43    0.33
  -1  -2   2    0.49    0.32
   1  -2  -1    2.43    0.59
   1   2  -1    1.89    0.27
   1  -2  -1    2.59    0.26
  -1  -2   0  205.10    5.10
  -1   2   0  209.40    5.13
   1  -2   0  248.65    5.10
   1   2   0  231.40    5.10
   1  -2   0  235.46    5.60
  -1  -2  -1    0.26    0.39
  -1   2  -1    0.08    0.42
  -1  -2  -2  122.48    3.30
  -1   2  -2  116.22    3.32
   1  -2   2  134.82    3.54
   1   2   2  124.03    3.53
  -1  -2  -2  129.66    3.78
  -1  -2  -3  146.22    4.42
   1   2   3  139.51    4.34
   1  -2   3  151.37    4.37
   1  -2   4  213.38    6.17
   1   2   4  203.22    6.13
   1  -2   5    4.67    1.35
   1   2   5    5.76    1.44
  -1   2  -5    4.27    0.55
  -1  -2  -5    5.06    1.37
   1  -2   6  411.25   10.80
  -1  -2  -6  392.98   10.59
  -1  -2  -7   74.09    3.27
  -1   2  -7   81.39    2.46
  -1  -2  -8    6.57    1.36
  -1   2  -8    5.95    0.78
  -1  -2  -9    3.98    1.30
  -1   2  -9    4.38    0.78
  -1  -2 -10  132.03    4.81
  -1   2 -10  138.77    4.01
  -1   2 -11    0.85    0.65
  -1  -2 -11    0.46    1.04
  -1   2 -12  210.50    5.76
  -1  -2 -12  205.90    6.65
  -1   2 -13  216.07    6.05
  -1  -2 -13  229.47    7.13
  -1  -2 -14   11.61    1.54
  -1  -2 -15   17.36    1.80
  -1  -2 -16    7.25    1.48
   1  -2  16    8.23    0.77
   1  -2  17   65.98    2.20
  -1  -2 -17   66.82    3.53
  -1  -2 -18  478.41   13.17
  -1   2 -18  605.94   16.65
  -1  -2 -18  639.25   17.25
   1  -2  19   14.34    0.99
  -1  -2 -19   13.74    1.75
  -1  -2 -19   12.10    3.17
  -1   2 -19   12.63    3.10
   1  -2  20    6.31    0.76
   1  -2  20    2.71    1.27
   1   2  20    3.08    1.05
  -1  -2 -20    4.98    3.07
  -1   2 -20    5.43    2.83
   1  -2  20    9.29    0.87
   1   2  20    6.58    0.70
  -1   2 -21    1.10    2.72
  -1  -2 -21    0.17    2.85
   1  -2  21    3.07    0.69
   1  -2  21    1.82    1.24
   1   2  21    2.71    1.09
   1  -2  21    2.31    0.63
   1   2  21    3.30    0.60
  -1   2 -22  136.42    8.30
  -1  -2 -22  145.33    8.74
   1  -2  22  133.36    3.81
   1   2  22  144.96    4.38
   1  -2  22  142.42    4.62
   1  -2  22  139.20    4.51
   1   2  22  130.48    3.66
   1  -2  23   27.09    2.09
   1   2  23   29.07    1.86
   1  -2  23   36.32    1.49
   1   2  23   36.71    1.36
   1  -2  23   25.98    1.93
  -1  -2 -23   27.86    4.91
  -1   2 -23   24.70    4.45
   1   2  24  126.54    3.28
   1  -2  24  134.38    3.48
   1  -2  24  103.57    3.94
   1  -2  24  115.73    4.17
   1   2  24  114.47    3.90
   1  -2  25    4.28    0.67
   1  -2  25    4.47    1.44
   1  -2  26   56.18    1.83
   1  -2  26   55.25    2.63
  -1  -2 -26   57.06    2.19
   1  -2  27   19.11    0.93
   1  -2  27   17.07    1.69
  -1  -2 -27   21.13    1.29
  -1  -2 -28  210.83    5.20
   1  -2  28  198.06    4.83
  -1  -2 -29    7.05    0.71
   1  -2  29    7.97    1.19
   1  -2  29    7.34    0.45
   1  -2  30   21.20    1.24
  -1  -2 -30   16.92    0.77
   1   3 -30   15.54    0.88
   1  -3 -30   13.70    0.83
   1  -3 -29  303.02    7.02
   1   3 -29  302.95    7.05
  -1  -3  28    1.38    1.33
  -1  -3  28    2.72    0.49
   1  -3 -28    0.86    0.80
  -1  -3  27  175.97    4.25
   1  -3 -27  166.16    4.59
   1  -3 -26    1.43    0.89
  -1  -3  26    1.61    1.43
  -1  -3  26    2.58    0.57
  -1  -3  25  123.23    3.44
  -1  -3  25  121.50    4.31
   1  -3 -25  127.00    3.87
  -1  -3  24    4.70    0.71
  -1   3  24    2.70    1.14
  -1  -3  24    1.81    1.47
   1  -3 -24    2.92    1.02
  -1  -3  23    4.03    0.67
   1  -3 -23    5.15    3.37
   1   3 -23    2.19    3.13
   1   3 -23    4.84    1.59
   1  -3 -23    2.65    1.53
  -1  -3  23    5.99    1.41
  -1  -3  23    5.94    1.15
   1  -3 -22   56.97    5.84
   1   3 -22   42.98    5.05
  -1  -3  22   36.14    1.65
   1   3 -22   40.67    3.25
   1  -3 -22   41.44    3.38
  -1  -3  22   53.42    2.35
   1  -3 -21  236.62    8.38
  -1  -3  21  248.69    6.19
  -1  -3  21  228.37    6.62
   1  -3 -20   29.11    2.71
  -1  -3  20   30.59    1.44
  -1  -3  20   24.63    1.76
   1  -3 -19  433.43   12.71
  -1  -3  19  437.29   10.12
  -1  -3  18    5.65    0.79
   1  -3 -18    7.41    1.71
  -1  -3  18    5.87    0.81
   1  -3 -17  762.65   20.35
  -1  -3  17  801.33   17.80
  -1  -3  17  824.64   17.87
   1  -3 -16   28.04    2.53
  -1  -3  16   27.83    1.28
  -1  -3  16   28.25    1.35
   1  -3 -15    1.73    1.37
   1  -3 -14   22.92    2.29
   1   3 -13  182.25    5.34
   1  -3 -13  181.29    6.63
   1  -3 -12    7.18    1.77
   1   3 -12    7.29    1.02
   1  -3 -11 1130.44   27.46
   1  -3 -10    3.11    1.58
  -1  -3   9   54.75    2.76
  -1   3   9   53.61    2.81
   1  -3  -9   50.18    3.06
   1  -3  -8   40.05    2.81
  -1  -3   8   44.65    2.39
  -1   3   8   45.34    2.46
  -1  -3   8   43.98    1.92
  -1  -3   7  174.41    5.29
  -1   3   7  180.80    5.34
  -1  -3   7  175.84    4.75
  -1   3   6    0.55    1.09
  -1  -3   6    0.45    0.98
   1  -3  -6    0.50    0.54
  -1  -3   6    0.72    0.73
  -1   3   5 1510.88   33.62
  -1  -3   5 1588.79   33.63
  -1  -3   5 1513.27   33.37
  -1  -3   4    0.91    0.66
  -1   3   4    0.42    0.75
   1  -3  -4    0.45    0.66
  -1  -3   4    0.68    0.63
   1  -3  -3  652.08   15.49
  -1  -3   3  692.09   15.29
  -1   3   3  677.54   15.31
   1  -3  -2   92.93    2.30
   1   3  -2   95.31    2.33
  -1   3   2   91.40    2.40
  -1  -3   2   90.23    2.38
   1  -3  -2   88.24    2.80
   1  -3  -1 1320.37   31.10
  -1  -3   1 1311.05   30.97
  -1  -3   1 1411.46   30.46
  -1  -3   1 1351.51   30.91
   1   3  -1 1425.85   30.46
   1  -3  -1 1395.56   30.43
   1  -3   0    1.54    0.81
  -1  -3   0    0.89    0.62
   1  -3   0    1.53    0.89
  -1  -3   0    0.67    0.67
  -1   3   0    0.69    0.33
  -1  -3   0    0.56    0.29
   1  -3   0    1.98    0.27
   1   3   0    1.47    0.28
   1  -3   1 1393.03   30.25
   1  -3   1 1298.30   30.60
  -1  -3  -1 1396.00   29.96
  -1   3  -1 1325.86   29.97
  -1  -3  -1 1401.64   30.43
   1  -3   2   19.83    0.66
   1  -3   2   20.50    1.34
  -1   3  -2   14.63    0.94
  -1  -3  -2   15.60    0.93
   1   3   2   19.51    1.34
   1  -3   2   20.01    1.28
  -1  -3  -2   21.52    1.14
   1  -3   3    4.52    1.05
   1   3   3    4.51    1.09
  -1  -3  -3    5.36    0.98
  -1   3  -3    4.04    1.03
  -1  -3  -4   18.72    1.88
   1  -3   4   18.23    1.63
   1   3   4   16.33    1.58
  -1  -3  -5  127.13    4.47
   1  -3   5  127.93    4.27
  -1  -3  -6    1.15    1.31
  -1  -3  -7 1513.46   35.05
  -1  -3  -8   16.46    1.89
  -1   3  -8   13.26    0.75
  -1  -3  -9   17.67    1.91
  -1   3  -9   19.50    0.95
  -1   3 -10   95.65    2.73
  -1  -3 -10   93.81    3.98
  -1  -3 -10   91.11    2.95
  -1  -3 -11   42.16    2.68
  -1  -3 -12   16.01    1.82
  -1  -3 -13  237.40    7.66
  -1  -3 -14    4.54    1.40
  -1  -3 -15    7.63    1.46
   1  -3  15    6.08    0.71
   1  -3  16   25.25    1.25
  -1  -3 -16   27.71    2.36
  -1  -3 -17  814.59   24.38
  -1   3 -17  772.84   23.82
   1  -3  17  903.85   20.03
  -1  -3 -17  904.65   22.53
   1  -3  18   10.00    0.90
  -1  -3 -18    6.74    1.57
  -1  -3 -18    4.13    2.75
  -1   3 -18    3.18    2.63
  -1   3 -19  218.98   10.10
  -1  -3 -19  227.49   10.57
  -1  -3 -19  248.02    8.45
   1  -3  19  237.80    6.92
   1  -3  20    0.74    1.17
   1  -3  20    1.68    1.09
   1  -3  20    0.32    0.58
   1  -3  20    0.50    0.59
  -1  -3 -20    1.74    2.66
  -1   3 -20    0.87    2.33
  -1  -3 -20    0.22    1.01
  -1  -3 -21   -1.36    2.92
  -1   3 -21   -0.47    2.71
   1  -3  21   -0.03    1.26
   1  -3  21    1.15    1.19
   1  -3  21    1.55    0.63
   1  -3  21    2.75    0.66
   1  -3  22    1.47    1.27
  -1   3 -22    2.82    3.06
  -1  -3 -22    1.62    3.03
   1  -3  22    1.60    1.25
   1  -3  22    0.27    0.62
   1  -3  23    1.66    1.43
   1  -3  23    0.83    1.18
   1  -3  23    2.84    0.70
   1  -3  24    3.73    1.43
   1  -3  24    2.09    1.25
   1  -3  24    2.31    0.64
  -1  -3 -25  118.61    3.61
   1  -3  25  122.66    3.29
  -1  -3 -26    7.23    0.97
   1  -3  26    5.42    0.65
   1  -3  26    5.42    1.42
  -1  -3 -27   38.75    1.71
   1  -3  27   32.46    2.13
  -1  -3 -28   37.05    1.47
   1  -3  28   33.02    1.17
   1  -3  29   12.15    1.26
  -1  -3 -29   12.81    0.79
  -1   3 -29   12.88    0.87
   1  -3  29   13.71    0.60
   1  -3  30    4.14    0.85
   1  -3  30    4.57    0.35
  -1   3 -30    3.70    0.54
  -1  -4  30    6.34    0.90
   1  -4 -30    4.78    0.47
   1   4 -30    5.52    0.57
  -1  -4  29   34.44    1.86
  -1  -4  29   33.90    1.80
   1  -4 -29   39.27    1.39
  -1  -4  29   35.55    1.17
   1   4 -29   37.79    1.43
  -1  -4  28    9.37    1.51
   1  -4 -28    6.02    0.85
  -1  -4  27   22.30    1.00
   1  -4 -27   20.40    1.28
  -1  -4  26   56.00    2.64
   1  -4 -26   51.30    2.01
   1  -4 -25   40.97    1.95
  -1  -4  25   39.99    1.59
  -1  -4  25   41.84    2.44
   1  -4 -24   12.33    1.27
  -1  -4  24   17.04    1.84
   1  -4 -23  184.61    5.27
  -1  -4  23  191.48    4.89
  -1  -4  23  173.23    5.34
  -1  -4  23  176.05    5.68
   1  -4 -22   79.94    2.95
  -1  -4  22   85.06    3.15
   1  -4 -22   74.10    4.24
   1   4 -22   72.70    4.33
   1  -4 -22   70.66    4.40
  -1  -4  22   83.61    3.36
   1   4 -22   71.12    6.23
   1  -4 -22   80.34    6.95
  -1  -4  22   71.66    2.50
  -1  -4  21   54.12    1.97
   1   4 -21   39.46    4.67
   1  -4 -21   39.26    4.95
  -1  -4  21   43.08    2.35
   1  -4 -21   54.25    3.65
   1   4 -21   54.33    3.72
   1  -4 -21   44.72    3.53
   1  -4 -20   77.18    4.48
  -1  -4  20   74.87    2.62
   1  -4 -19  196.57    7.49
  -1  -4  19  186.22    5.64
  -1  -4  19  189.33    5.07
  -1  -4  18    5.99    0.87
  -1  -4  18    7.30    0.86
  -1  -4  17    0.15    1.19
  -1  -4  17    1.52    0.65
  -1  -4  17    1.33    0.69
  -1  -4  16   92.54    3.08
  -1  -4  16   97.85    3.06
   1  -4 -15   15.92    2.13
  -1  -4  15   15.61    1.02
  -1  -4  15   16.19    1.05
   1  -4 -14    1.23    1.37
   1  -4 -13  191.99    7.00
   1  -4 -12   24.31    2.49
   1  -4 -11  108.67    4.87
   1  -4 -10   27.46    2.57
   1  -4  -9   37.32    2.82
   1  -4  -8    8.92    1.83
  -1   4   8    9.24    1.47
  -1  -4   8    8.66    1.35
   1  -4  -8    8.35    0.81
  -1  -4   8    9.10    1.14
   1  -4  -7   17.10    1.18
  -1  -4   7   20.95    1.42
  -1  -4   7   17.45    1.65
  -1   4   7   16.98    1.67
   1  -4  -7   18.25    2.18
  -1  -4   6    0.91    0.79
   1  -4  -6    0.88    0.73
  -1   4   6    0.57    0.96
  -1  -4   6    0.70    0.95
  -1  -4   5  712.91   16.34
  -1   4   5  693.74   16.35
   1  -4  -5  661.40   16.11
  -1  -4   5  700.15   16.22
  -1   4   4    8.52    1.04
  -1  -4   4   10.36    1.05
  -1  -4   4    7.49    0.99
   1  -4  -4    6.73    1.04
  -1   4   3   95.18    2.88
  -1  -4   3  102.88    2.91
   1  -4  -3   93.22    2.50
   1   4  -3  104.54    2.58
   1  -4  -3   90.44    3.95
   1  -4  -3   93.66    3.18
  -1   4   2  102.29    2.82
  -1  -4   2  104.70    2.82
   1  -4  -2  100.29    3.39
   1  -4  -2   97.69    3.99
   1  -4  -2  110.26    2.60
   1   4  -2  113.10    2.64
   1  -4  -1 1577.46   35.96
   1  -4  -1 1725.28   36.40
  -1  -4   1 1574.99   35.77
  -1  -4   1 1628.60   34.96
  -1   4   1 1611.50   34.96
  -1  -4   1 1640.32   35.66
   1  -4  -1 1574.37   34.88
   1   4  -1 1585.02   34.90
  -1  -4   0  128.96    3.91
   1  -4   0  138.32    4.04
  -1  -4   0  133.93    3.89
   1  -4   0  135.98    4.10
  -1  -4  -1 1216.16   25.94
   1  -4   1 1238.93   25.30
  -1   4  -1 1057.15   24.77
  -1  -4  -1 1108.26   24.75
   1   4   1 1089.18   25.10
  -1  -4  -1 1281.19   25.69
   1  -4   1 1139.49   25.05
   1  -4   1 1240.34   25.90
   1  -4   2   36.52    1.21
  -1  -4  -2   41.10    1.31
  -1   4  -2   39.35    1.34
   1  -4   2   35.81    1.89
   1  -4   2   34.55    1.54
  -1  -4  -2   34.69    1.71
   1   4   2   33.11    1.60
  -1  -4  -2   35.24    2.07
  -1  -4  -3  268.66    6.47
  -1  -4  -3  278.28    6.84
  -1   4  -4  283.12    7.67
  -1  -4  -4  308.15    7.65
  -1  -4  -4  300.68    7.61
  -1  -4  -5   21.43    2.15
  -1  -4  -5   27.73    1.56
  -1  -4  -6  320.79    9.42
  -1  -4  -6  339.35    8.54
  -1  -4  -7  465.96   12.73
  -1  -4  -7  484.67   11.75
  -1  -4  -8   12.67    1.87
  -1  -4  -8   14.03    1.22
  -1  -4  -9  326.68    9.61
  -1  -4  -9  327.41    8.42
  -1  -4 -10  250.13    7.85
  -1  -4 -10  242.12    6.47
  -1  -4 -11  747.32   19.09
  -1  -4 -12   14.10    1.86
  -1  -4 -13    3.32    1.46
  -1  -4 -14   61.25    3.54
   1  -4  15   76.36    2.39
  -1  -4 -15   71.34    3.90
  -1   4 -16   81.63    5.08
  -1  -4 -16   98.28    5.69
  -1  -4 -16   53.54    3.46
   1  -4  16   86.27    3.02
  -1   4 -17   34.38    3.98
  -1  -4 -17   37.67    4.30
   1  -4  17   49.38    1.82
  -1  -4 -17   51.78    3.33
   1  -4  17   41.19    2.39
  -1  -4 -18  449.80   13.98
  -1   4 -18  542.18   16.49
  -1  -4 -18  613.25   17.68
   1  -4  18  553.55   12.42
   1  -4  18  590.27   12.65
   1  -4  18  421.75   11.50
   1  -4  19  186.04    4.75
   1  -4  19  166.16    5.28
  -1  -4 -19  176.45    6.83
  -1  -4 -19  169.26    8.75
  -1   4 -19  147.32    8.06
   1  -4  19  177.67    4.68
   1  -4  19  159.08    5.25
  -1   4 -20    0.58    2.51
  -1  -4 -20    2.57    2.77
   1  -4  20    9.72    0.88
   1  -4  20    3.19    1.29
  -1  -4 -20    5.38    1.57
   1  -4  20    9.40    0.91
   1  -4  20    3.14    1.29
  -1  -4 -21   37.78    2.98
   1  -4  21   34.59    2.18
   1  -4  21   40.98    1.64
   1  -4  21   33.15    2.13
  -1  -4 -21   27.99    4.59
   1  -4  21   40.94    1.68
  -1   4 -21   28.05    4.24
   1  -4  22  238.14    6.77
  -1   4 -22  232.89   11.25
  -1  -4 -22  260.07   12.18
   1  -4  22  254.14    6.97
   1  -4  22  223.39    5.98
   1  -4  23    0.38    0.60
  -1  -4 -23    1.61    0.90
   1  -4  23    1.27    1.40
   1  -4  23    0.33    1.25
   1  -4  24   64.59    2.99
  -1  -4 -24   68.84    2.47
   1  -4  24   69.44    2.19
   1  -4  25    9.69    1.73
   1  -4  25   12.40    0.87
  -1  -4 -25   11.19    1.12
   1  -4  26   44.09    2.43
  -1  -4 -26   48.72    1.87
   1  -4  26   43.19    1.57
  -1  -4 -27    1.39    0.70
   1  -4  27    0.04    0.45
   1  -4  27    0.43    1.28
  -1  -4 -28  196.40    4.66
   1  -4  28  178.43    4.45
   1  -4  29   45.91    1.27
  -1   4 -29   38.74    1.46
  -1   4 -30   40.15    1.26
   1   5 -30   19.78    0.78
   1   5 -29   74.03    2.17
  -1  -5  29   74.51    2.54
  -1  -5  28    0.40    0.41
  -1  -5  28    0.69    1.10
   1  -5 -28    0.13    0.63
  -1  -5  28    0.81    1.22
   1  -5 -27  257.78    6.47
  -1  -5  27  272.48    6.25
   1  -5 -26    0.17    0.82
  -1  -5  26    1.52    0.58
  -1  -5  26    0.66    1.45
   1  -5 -25  302.74    7.79
  -1  -5  25  287.74    8.33
   1  -5 -24   25.42    1.60
  -1  -5  24   22.16    2.08
   1  -5 -24   27.05    1.38
  -1  -5  23   12.62    1.84
  -1  -5  23   11.10    1.36
   1  -5 -23   11.37    1.29
  -1  -5  23   11.50    0.94
  -1  -5  22   28.63    1.56
  -1  -5  22   50.77    2.63
   1   5 -22   44.07    5.21
   1  -5 -22   43.35    5.87
  -1  -5  22   55.59    2.48
   1  -5 -22   28.98    3.06
   1   5 -22   35.04    3.06
   1  -5 -22   45.79    2.15
   1  -5 -22   37.73    3.16
  -1  -5  21  466.04   10.39
  -1  -5  21  414.48   11.08
  -1  -5  21  416.81   10.96
   1   5 -21  446.80   13.14
   1  -5 -21  428.86   13.23
   1  -5 -21  402.44   10.65
   1  -5 -21  414.21   15.97
   1   5 -21  379.24   14.90
   1  -5 -21  459.44   13.48
   1  -5 -20   12.44    1.32
   1   5 -20   12.97    2.13
  -1  -5  20   13.36    1.63
  -1  -5  20   13.27    1.04
   1  -5 -20   12.91    2.24
   1  -5 -20   11.19    2.05
   1   5 -20    7.78    2.96
   1  -5 -20   13.99    3.62
   1  -5 -19   31.93    1.92
  -1  -5  19   36.05    1.64
  -1  -5  19   35.68    2.18
   1  -5 -19   31.57    3.06
  -1  -5  18    8.88    0.91
   1  -5 -18   11.01    2.06
   1  -5 -18   10.53    1.30
  -1  -5  18    8.96    0.95
   1  -5 -17  848.53   22.50
  -1  -5  17  826.64   20.11
  -1  -5  17  857.82   19.33
  -1  -5  17  845.92   19.40
   1  -5 -16   51.78    3.50
  -1  -5  16   33.66    2.20
   1  -5 -15  609.58   16.83
  -1  -5  15  597.80   14.71
   1  -5 -14   47.32    3.33
   1  -5 -13  102.27    4.94
   1  -5 -12  109.18    5.14
   1  -5 -11 2433.59   56.44
   1  -5 -10   47.35    3.28
   1  -5  -9  662.89   15.55
   1  -5  -9  680.93   17.65
  -1  -5   8    3.39    1.05
   1  -5  -8    2.41    0.83
   1  -5  -7   49.83    2.27
  -1  -5   7   52.53    2.41
   1  -5  -6    2.28    0.93
  -1  -5   6    2.31    0.98
  -1  -5   5  400.62    9.93
   1  -5  -5  385.03    9.91
   1  -5  -5  367.76   11.10
   1  -5  -4    0.90    1.60
   1  -5  -4    1.03    0.97
   1   5  -4    1.61    0.45
   1  -5  -4    1.91    0.42
   1  -5  -3  581.60   13.15
   1   5  -3  599.82   13.21
   1  -5  -3  587.80   14.32
   1  -5  -3  594.32   15.13
  -1  -5   2  320.13    8.20
   1  -5  -2  337.37    8.43
   1  -5  -2  345.84    8.97
   1  -5  -2  318.05    7.03
   1   5  -2  308.48    7.05
   1  -5  -1 4087.69   89.99
   1  -5  -1 4022.93   89.89
  -1  -5   1 4053.72   89.71
  -1  -5   1 4100.84   89.45
  -1  -5   0   26.54    1.67
   1  -5   0   26.91    1.60
   1  -5   0   28.82    1.83
  -1  -5   0   24.33    1.61
  -1  -5  -1 4882.73  106.86
   1  -5   1 4676.00  106.98
  -1  -5  -1 4943.83  107.01
   1  -5   1 4897.02  106.37
   1  -5   2   14.56    0.87
  -1  -5  -2   13.48    1.62
   1  -5   2   13.27    1.47
  -1  -5  -2   10.93    1.26
  -1  -5  -2   22.06    0.80
  -1   5  -2   23.69    0.87
  -1  -5  -3   10.50    1.22
  -1  -5  -3    5.31    0.67
  -1   5  -3    4.71    0.76
  -1  -5  -3    9.89    1.65
  -1   5  -4    3.55    1.03
  -1  -5  -4    2.70    0.88
  -1  -5  -5 2643.80   58.03
  -1  -5  -5 2845.70   58.33
  -1   5  -6    3.78    1.57
  -1  -5  -6    3.07    1.48
  -1  -5  -7 1327.23   29.09
  -1  -5  -7 1238.81   30.14
  -1   5  -7 1273.67   29.81
  -1  -5  -8   19.11    1.54
  -1  -5  -8   17.57    2.26
  -1  -5  -9  634.92   15.51
  -1  -5  -9  644.49   16.86
  -1  -5 -10  213.80    6.13
  -1  -5 -10  229.76    7.62
  -1  -5 -11  333.25   10.23
  -1  -5 -12   72.78    3.92
  -1  -5 -13  153.17    6.98
  -1   5 -13  161.23    7.03
  -1  -5 -14   12.26    1.90
  -1   5 -14   17.67    2.64
  -1  -5 -14   21.58    2.82
   1  -5  14   20.27    1.83
  -1  -5 -15  430.24   12.53
  -1   5 -15  367.95   12.83
  -1  -5 -15  384.45   13.33
   1  -5  15  431.34   10.81
  -1  -5 -16  105.95    6.46
  -1   5 -16  112.87    6.22
  -1  -5 -16  117.18    5.58
   1  -5  16  131.17    3.64
   1  -5  16  130.40    4.46
   1  -5  17  935.13   20.59
  -1  -5 -17  931.45   23.62
   1  -5  17  913.92   21.45
   1  -5  17  896.07   21.16
  -1  -5 -17  862.12   25.33
  -1  -5 -17  885.70   20.99
   1  -5  18   18.25    1.12
   1  -5  18    8.79    1.46
   1  -5  18    7.77    1.57
  -1   5 -18    6.40    2.76
  -1  -5 -18    4.62    2.92
  -1  -5 -18   14.14    2.19
   1  -5  18   17.73    1.15
  -1   5 -19   12.27    3.11
  -1  -5 -19    9.75    3.33
   1  -5  19   11.27    1.65
   1  -5  19   12.24    1.58
   1  -5  19   15.67    1.05
   1  -5  19   10.47    0.99
  -1  -5 -19    8.96    1.90
   1  -5  20    0.29    0.60
   1  -5  20    0.47    1.25
  -1   5 -20    0.15    2.33
  -1  -5 -20   -0.16    2.77
   1  -5  20    0.15    0.64
  -1  -5 -20    0.68    1.27
   1  -5  20    1.04    1.34
   1  -5  21   42.32    2.59
  -1   5 -21   28.75    4.66
  -1  -5 -21   34.09    5.13
   1  -5  21   46.10    2.73
  -1  -5 -21   64.32    3.89
  -1  -5 -21   51.96    2.27
   1  -5  21   73.37    2.28
   1  -5  21   69.54    2.22
   1  -5  22    5.55    1.48
   1  -5  22    4.14    1.66
  -1  -5 -22    2.96    0.96
   1  -5  22    0.74    0.68
   1  -5  23    1.21    1.29
   1  -5  23    1.53    1.45
   1  -5  23    1.43    0.66
  -1  -5 -23    0.75    0.86
   1  -5  24    7.78    0.81
   1  -5  24    7.36    1.39
   1  -5  24    7.53    1.61
  -1  -5 -24    8.60    1.05
   1  -5  25    3.07    0.64
  -1  -5 -25    1.47    0.79
   1  -5  25    0.78    1.44
  -1  -5 -26    9.37    0.92
   1  -5  26    8.39    1.59
   1  -5  26   10.24    0.75
   1  -5  27   27.42    2.03
   1  -5  27   47.75    1.46
   1  -5  28   50.28    2.12
   1  -5  28   46.54    1.42
  -1   5 -29    1.01    0.49
   1  -5  29    0.73    0.84
   1  -5  29    0.61    0.28
  -1  -6  29    7.72    0.90
   1   6 -29    6.60    0.60
  -1  -6  28    8.00    1.16
  -1  -6  28    9.21    1.38
   1   6 -28    5.58    0.71
   1  -6 -27    8.19    0.85
  -1  -6  27    5.51    1.30
  -1  -6  27    5.22    1.43
   1  -6 -26   46.87    1.74
  -1  -6  26   50.97    2.54
   1  -6 -25   64.02    2.25
  -1  -6  25   64.24    2.93
  -1  -6  24   10.71    1.78
   1  -6 -24    9.74    1.09
   1  -6 -23   42.71    1.78
  -1  -6  23   44.12    1.71
   1  -6 -22  162.62    5.06
  -1  -6  22  177.66    5.48
  -1  -6  22  178.16    4.82
   1  -6 -21   -0.53    1.40
   1   6 -21   -0.73    1.42
   1  -6 -21   -0.83    2.95
   1  -6 -21    1.08    1.00
  -1  -6  21    1.18    1.26
   1   6 -21   -0.72    2.40
   1  -6 -21    1.06    0.83
   1  -6 -21    1.32    1.39
  -1  -6  21    0.64    0.70
   1  -6 -21    1.30    1.24
   1  -6 -20    7.75    1.24
   1  -6 -20    2.06    3.46
   1   6 -20    4.15    3.01
   1  -6 -20    3.75    1.77
   1   6 -20    4.51    1.72
   1  -6 -20    2.79    1.62
   1  -6 -19   50.79    5.19
   1   6 -19   50.26    4.75
   1  -6 -19   52.45    2.46
   1   6 -19   53.95    3.70
   1  -6 -19   50.66    3.70
   1  -6 -19   61.35    4.13
  -1  -6  19   58.45    2.84
   1   6 -18   55.52    4.77
   1  -6 -18   58.23    5.21
   1  -6 -18   49.14    2.51
   1  -6 -18   57.32    4.07
   1   6 -18   61.90    3.88
   1  -6 -18   56.12    3.83
  -1  -6  17  267.86    7.63
   1  -6 -17  247.65    7.29
  -1  -6  16   99.52    3.30
   1  -6 -16  127.36    4.14
   1  -6 -16  104.96    5.54
  -1  -6  16   96.97    3.36
   1  -6 -16  130.56    4.03
  -1  -6  15    1.48    1.27
   1  -6 -15    3.29    1.12
  -1  -6  15    5.25    0.78
   1  -6 -15    1.62    1.09
  -1  -6  15    5.18    0.85
   1  -6 -15    4.25    1.66
  -1  -6  14    0.91    0.66
   1  -6 -14    6.89    1.19
  -1  -6  14    1.15    0.61
  -1  -6  14    8.32    1.47
   1  -6 -14    2.38    1.61
   1  -6 -13   13.40    2.17
   1  -6 -12   91.92    4.75
   1  -6 -11   48.19    3.45
   1  -6 -10   85.24    4.48
  -1  -6   9    4.69    1.16
   1  -6  -9    3.80    0.87
  -1  -6   8   10.19    1.35
   1  -6  -8    8.96    1.21
   1  -6  -7 1082.59   23.36
  -1  -6   7 1100.29   24.35
   1  -6  -7  927.12   23.99
   1  -6  -7  914.71   25.39
   1  -6  -6    5.23    0.64
   1   6  -6    3.69    0.65
   1  -6  -6    5.72    1.95
  -1  -6   6    3.73    1.08
   1  -6  -6    3.95    1.18
   1  -6  -5  787.04   17.19
   1   6  -5  773.65   17.27
   1  -6  -5  707.31   19.44
   1  -6  -5  724.79   18.45
  -1  -6   5  733.19   18.34
   1   6  -4    0.58    0.35
   1  -6  -4    1.27    0.32
   1  -6  -4    0.91    0.99
   1  -6  -4    1.61    1.66
   1  -6  -3  436.28   10.74
   1  -6  -3  442.07   10.10
   1  -6  -3  361.89    8.07
   1   6  -3  377.73    8.13
   1  -6  -3  333.16    8.23
   1  -6  -2   38.82    2.32
  -1  -6   2   40.07    2.16
   1  -6  -2   42.86    2.56
  -1  -6   1   95.72    3.66
   1  -6  -1  101.85    3.88
  -1  -6   1  105.01    3.41
   1  -6   0  573.63   13.53
  -1  -6   0  553.12   13.61
   1  -6   0  574.69   14.03
  -1  -6   0  536.92   13.78
   1  -6   1  217.92    5.94
  -1  -6  -1  242.07    6.68
   1  -6   1  225.14    6.71
  -1  -6  -1  246.86    6.71
   1  -6   2   82.72    2.44
  -1  -6  -2   71.31    3.24
   1  -6   2   80.04    3.28
  -1  -6  -2   69.11    3.05
  -1  -6  -3   22.52    2.09
   1  -6   3   23.27    1.81
  -1   6  -3   14.09    0.81
  -1  -6  -3   15.46    0.76
  -1  -6  -3   21.70    1.72
  -1  -6  -4  351.11    9.83
  -1  -6  -4  340.77    9.10
  -1  -6  -4  341.21    7.99
  -1  -6  -5   25.35    2.48
  -1  -6  -5   13.75    1.22
  -1   6  -5   14.33    1.37
  -1  -6  -5   27.38    1.94
  -1  -6  -6  402.36    9.90
  -1  -6  -6  380.55   10.16
  -1   6  -7    3.11    1.63
  -1  -6  -7    3.39    1.47
  -1  -6  -8  160.75    5.27
  -1  -6  -8  151.01    5.62
  -1   6  -8  150.90    5.92
  -1   6  -9    2.50    1.82
  -1  -6  -9    1.80    1.60
  -1  -6  -9    1.20    1.68
  -1  -6  -9    1.96    0.97
  -1  -6 -10  171.61    6.48
  -1  -6 -10  166.25    6.41
  -1  -6 -11  246.56    8.91
  -1   6 -11  263.66    9.05
   1  -6  12    9.94    1.53
  -1   6 -12    9.78    2.18
  -1  -6 -12    7.18    2.07
   1  -6  12    9.02    1.26
   1  -6  13  309.19    8.00
  -1  -6 -13  274.78   10.26
  -1   6 -13  272.29   10.08
  -1  -6 -13  288.53    7.88
   1  -6  13  325.48    7.49
  -1  -6 -13  320.73   10.15
   1  -6  13  293.62    8.46
  -1  -6 -14  133.65    5.92
   1  -6  14  163.98    5.08
  -1  -6 -14  124.75    3.56
   1  -6  14  121.10    3.69
  -1  -6 -14  156.35    6.95
  -1   6 -14  148.71    6.61
   1  -6  14  150.29    4.42
  -1  -6 -14  141.57    4.30
  -1   6 -15   75.23    4.93
  -1  -6 -15   80.40    5.35
   1  -6  15   96.05    3.81
   1  -6  15   83.63    3.27
  -1  -6 -15   88.43    4.72
  -1  -6 -16   97.65    3.65
   1  -6  16  171.80    4.92
  -1  -6 -16  110.54    5.45
  -1   6 -16  149.91    7.04
  -1  -6 -16  153.26    7.42
  -1  -6 -17   16.72    3.75
   1  -6  17   22.04    2.19
  -1   6 -17   15.28    3.27
  -1  -6 -17   23.75    1.93
   1  -6  17   36.84    1.55
  -1  -6 -17   33.55    3.06
  -1  -6 -17   19.48    1.55
   1  -6  18  463.56   11.10
  -1  -6 -18  479.18   10.70
  -1  -6 -18  454.44   15.39
   1  -6  19   69.28    2.31
   1  -6  19   65.95    3.13
  -1  -6 -19   54.42    2.43
  -1  -6 -19   65.29    4.21
  -1  -6 -19   57.64    5.62
  -1   6 -19   58.67    5.21
  -1  -6 -19   68.22    2.81
   1  -6  20   25.02    2.02
   1  -6  20   22.33    1.95
   1  -6  20   16.86    1.16
  -1  -6 -20   21.50    1.46
  -1  -6 -20   21.01    2.60
  -1  -6 -20   19.79    3.99
  -1   6 -20   21.34    3.77
  -1   6 -21    1.48    2.42
  -1  -6 -21    1.34    2.83
   1  -6  21    2.52    1.52
  -1  -6 -21    1.61    1.38
  -1  -6 -21    2.53    0.88
   1  -6  21    2.14    1.42
   1  -6  22  338.19    9.08
   1  -6  22  328.76    8.14
   1  -6  22  356.55    9.23
  -1  -6 -22  327.30    8.38
   1  -6  23   78.35    3.43
  -1  -6 -23   82.56    2.79
   1  -6  24   36.37    2.42
  -1  -6 -24   38.42    1.68
   1  -6  25   11.13    0.83
   1  -6  25   11.17    1.57
   1  -6  25   10.55    1.65
  -1  -6 -25   13.38    0.98
   1  -6  26   45.83    2.37
   1  -6  26   45.58    2.28
   1  -6  26   41.71    1.48
   1  -6  27   19.57    1.54
   1  -6  27   20.25    0.89
   1  -6  28  109.72    3.41
   1  -6  28  114.01    2.82
   1  -6  28  116.20    2.85
   1  -6  29   26.03    1.29
  -1   6 -29   24.90    0.98
  -1  -7  29   85.56    2.09
  -1  -7  28   35.98    1.55
   1   7 -28   35.27    1.23
  -1  -7  28   33.46    1.09
  -1  -7  27  175.34    4.04
  -1  -7  27  142.02    4.51
  -1  -7  26    0.88    0.48
  -1  -7  26    1.10    0.52
   1  -7 -25  135.22    3.76
  -1  -7  25  139.56    3.62
  -1  -7  24    6.10    0.77
   1  -7 -24    2.74    0.84
   1  -7 -23    1.50    0.87
   1  -7 -23    1.05    0.68
   1  -7 -22   65.68    2.85
  -1  -7  22   67.11    2.93
   1  -7 -22   71.19    2.43
   1  -7 -21   67.60    2.43
  -1  -7  21   58.58    2.93
  -1  -7  21   57.52    2.85
   1  -7 -21   66.77    4.35
   1  -7 -21   64.19    2.93
   1  -7 -21   58.74    2.51
   1  -7 -20   14.26    1.40
  -1  -7  20   16.60    1.84
   1  -7 -20   11.64    3.23
   1  -7 -20   17.99    2.50
   1  -7 -20   14.66    1.75
   1  -7 -20   13.25    2.17
   1  -7 -20   17.10    1.32
  -1  -7  20   14.72    1.81
   1  -7 -19   42.75    3.49
   1  -7 -19   50.56    2.14
  -1  -7  19   43.35    2.62
   1  -7 -19   49.44    3.83
  -1  -7  19   41.24    2.41
  -1  -7  19   51.66    1.99
   1  -7 -19   40.68    2.21
   1  -7 -18   -0.28    2.61
  -1  -7  18    3.63    1.47
   1  -7 -18    1.47    0.90
  -1  -7  18    3.39    1.58
   1  -7 -18    1.45    1.45
   1  -7 -18    1.82    1.19
   1  -7 -18    1.84    1.59
  -1  -7  18    2.35    0.82
  -1  -7  17  424.41    9.11
   1  -7 -17  348.50   11.68
   1   7 -17  402.32   11.86
   1  -7 -17  326.86    9.09
   1   7 -17  281.84   11.84
   1  -7 -17  310.57   12.62
  -1  -7  17  353.64    9.49
   1  -7 -17  405.32   12.54
   1  -7 -17  333.55    9.50
   1  -7 -17  324.20    9.36
  -1  -7  17  364.14    9.96
  -1  -7  17  407.09    8.98
  -1  -7  16    4.44    0.84
   1  -7 -16    5.09    1.44
   1   7 -16    3.01    1.49
   1  -7 -16    2.86    1.71
   1  -7 -16    2.54    1.06
   1  -7 -16    4.87    1.97
   1  -7 -16    3.30    1.35
  -1  -7  16    2.08    1.57
  -1  -7  16    4.88    0.87
   1  -7 -16    3.05    2.40
   1   7 -16    2.30    2.34
  -1  -7  15  132.00    3.88
  -1  -7  15  136.53    4.82
   1  -7 -15  135.64    5.90
   1   7 -15  126.77    5.70
  -1  -7  15  134.73    3.96
   1  -7 -15  135.37    4.50
   1  -7 -15  151.86    4.61
   1  -7 -15  144.68    6.53
   1   7 -14    5.71    1.57
   1  -7 -14    5.13    1.61
   1  -7 -14    7.46    1.18
  -1  -7  14    6.84    1.62
  -1  -7  14    7.91    0.89
   1  -7 -14    5.99    1.31
   1  -7 -14    5.79    1.87
  -1  -7  14    8.24    0.90
   1  -7 -13  176.14    7.43
   1   7 -13  184.64    6.63
   1  -7 -13  194.76    6.72
   1  -7 -13  161.23    5.22
  -1  -7  13  198.48    4.91
  -1  -7  13  201.83    4.98
  -1  -7  13  165.71    5.46
   1  -7 -13  165.92    5.33
   1  -7 -12   81.23    4.60
   1  -7 -12   89.86    3.87
   1   7 -12   82.32    3.83
   1  -7 -12   70.70    2.97
  -1  -7  12   70.82    2.95
   1   7 -11  808.91   20.52
   1  -7 -11  871.22   20.55
   1   7 -10   47.84    2.45
   1  -7 -10   47.03    2.35
   1   7  -9  166.70    5.09
   1  -7  -9  156.34    5.29
   1  -7  -8   18.63    1.20
   1   7  -8   17.12    1.27
   1  -7  -8   16.55    2.42
  -1  -7   8   22.02    1.90
   1  -7  -8   17.60    1.66
   1   7  -7   52.21    2.04
   1  -7  -7   59.16    2.04
   1  -7  -7   61.36    3.84
   1  -7  -7   58.36    2.97
  -1  -7   7   55.15    2.84
   1   7  -6   85.96    2.57
   1  -7  -6   87.76    2.50
   1  -7  -6   85.52    3.79
  -1  -7   6   87.61    3.70
   1  -7  -6   80.13    4.40
   1  -7  -5   18.96    2.30
   1  -7  -5   17.17    1.14
   1  -7  -5   19.38    1.94
   1  -7  -5   16.24    0.70
   1  -7  -4   10.45    1.60
   1  -7  -4   10.06    1.94
  -1  -7   3    5.27    1.32
   1  -7  -3    1.69    1.19
   1  -7  -3    3.42    1.55
   1  -7  -2   68.33    3.36
  -1  -7   2   70.98    3.18
   1  -7  -2   73.73    3.41
   1  -7  -1 1503.53   34.63
  -1  -7   1 1472.34   34.36
   1  -7  -1 1486.71   34.19
  -1  -7   0   59.90    2.70
   1  -7   0   68.60    2.65
   1  -7   0   63.33    3.11
  -1  -7   0   57.77    2.94
   1  -7   1 2023.77   45.54
  -1  -7  -1 2044.77   46.32
   1  -7   1 2044.32   46.66
  -1  -7  -1 2071.88   46.55
  -1  -7  -2    8.12    1.53
   1  -7   2    9.42    0.83
  -1  -7  -2   11.28    1.52
   1  -7   2   10.45    1.56
  -1  -7  -3   26.70    2.30
   1  -7   3   32.02    2.26
  -1  -7  -3   29.29    2.19
  -1  -7  -4    4.91    0.34
  -1  -7  -4    5.60    1.66
  -1  -7  -4    5.31    1.36
  -1  -7  -5  668.70   15.52
  -1  -7  -5  625.65   16.08
  -1  -7  -6   26.88    1.67
  -1   7  -6   23.05    1.76
  -1  -7  -6   35.73    2.95
  -1  -7  -6   33.87    2.39
  -1  -7  -7  247.65    6.95
  -1   7  -7  214.25    7.05
  -1  -7  -7  222.98    8.16
  -1  -7  -7  254.04    7.59
  -1  -7  -8   23.55    2.13
  -1   7  -8   22.81    2.48
  -1  -7  -8   16.12    1.75
  -1   7  -9   56.28    3.86
  -1  -7  -9   63.26    3.66
  -1  -7  -9   67.50    3.20
  -1   7 -10  223.44    8.35
  -1  -7 -10  218.82    7.94
  -1  -7 -10  230.42    8.24
  -1  -7 -10  225.30    6.79
  -1  -7 -11   12.23    2.27
  -1   7 -11   11.26    2.34
  -1  -7 -11   13.75    1.47
  -1  -7 -11   14.53    2.23
   1  -7  11   11.94    1.50
   1  -7  11   15.49    1.60
   1  -7  12   27.93    1.30
   1  -7  12   22.46    1.94
  -1  -7 -12   20.17    1.73
  -1  -7 -12   24.09    2.61
  -1   7 -12   22.76    2.98
  -1  -7 -12   16.37    2.66
   1  -7  12   22.41    1.84
  -1  -7 -13   13.01    1.43
   1  -7  13   12.41    1.96
  -1  -7 -13    9.86    0.82
  -1  -7 -13   10.82    2.06
   1  -7  13   13.31    1.52
  -1  -7 -13   13.03    2.48
  -1   7 -13   10.59    2.48
   1  -7  13    9.87    0.91
  -1  -7 -14  145.35    6.41
   1  -7  14  136.28    4.02
  -1  -7 -14  137.07    4.17
   1  -7  14  132.51    3.95
   1  -7  14  182.54    5.57
  -1  -7 -14  131.22    3.82
   1  -7  14  172.60    4.88
  -1  -7 -14  156.55    4.68
  -1   7 -14  162.45    7.11
  -1  -7 -14  171.52    7.43
   1  -7  15  180.37    4.89
   1  -7  15  174.87    4.79
  -1  -7 -15  171.50    4.93
  -1   7 -15  164.58    7.75
  -1  -7 -15  170.25    8.03
  -1  -7 -15  177.01    7.39
   1  -7  15  187.52    5.51
  -1   7 -16   94.13    5.99
  -1  -7 -16   98.47    6.31
   1  -7  16  114.61    4.42
  -1  -7 -16   76.52    3.28
  -1  -7 -16  102.80    3.73
  -1  -7 -16   91.33    5.12
   1  -7  16   93.28    3.01
   1  -7  16   91.70    2.95
   1  -7  16   98.86    3.72
   1  -7  17  386.64   10.11
  -1  -7 -17  351.24   13.65
  -1   7 -17  355.70   13.28
   1  -7  17  410.63   10.68
   1  -7  17  425.27    9.42
  -1  -7 -17  390.60   10.10
   1  -7  17  422.81    9.50
  -1  -7 -17  396.07   12.61
  -1  -7 -18  115.27    7.51
   1  -7  18  148.94    5.04
   1  -7  18  191.15    4.50
   1  -7  18  153.18    5.38
  -1  -7 -18  126.71    4.46
  -1  -7 -18  144.35    4.89
  -1  -7 -18  176.11    7.19
  -1  -7 -19  101.70    5.29
  -1  -7 -19   75.40    2.97
   1  -7  19  104.35    2.98
  -1  -7 -19   64.28    5.84
  -1  -7 -19   86.70    3.38
   1  -7  19   80.77    3.67
  -1  -7 -20    0.48    1.38
   1  -7  20    0.52    0.69
   1  -7  20    2.20    1.49
  -1  -7 -20    0.47    1.13
  -1  -7 -20    0.56    0.77
   1  -7  21    4.51    1.60
  -1  -7 -21    4.42    0.90
   1  -7  22   10.13    1.81
  -1  -7 -22   21.81    1.32
  -1  -7 -23    4.29    0.79
   1  -7  23    2.88    1.47
   1  -7  23    2.28    1.42
   1  -7  24   13.22    1.83
   1  -7  24   12.19    1.66
   1  -7  24   12.91    1.51
   1  -7  25    1.16    0.53
   1  -7  25   -0.30    1.25
   1  -7  25    0.57    1.41
   1  -7  26   13.31    0.76
   1  -7  26   10.59    1.38
   1  -7  27   19.91    0.82
   1  -7  27   19.88    0.77
   1  -7  28    6.10    0.39
   1  -7  28    7.96    0.95
  -1  -8  28    2.63    0.30
   1   8 -27    1.36    0.51
  -1  -8  27    0.53    0.34
  -1  -8  26   11.24    0.68
  -1  -8  25   44.88    1.49
  -1  -8  25   41.71    2.36
  -1  -8  25   40.80    2.08
  -1  -8  24    7.43    0.71
  -1  -8  24    8.22    1.56
  -1  -8  24    6.60    1.32
  -1  -8  23  116.34    4.13
  -1  -8  23  115.62    3.96
   1  -8 -23  112.15    3.84
   1  -8 -23  112.83    3.40
  -1  -8  22   56.91    2.59
  -1  -8  22   43.44    1.81
   1  -8 -22   43.47    1.99
   1  -8 -22   56.41    2.64
  -1  -8  22   51.21    2.80
   1  -8 -22   52.02    1.98
  -1  -8  21    7.99    0.89
   1  -8 -21    3.94    1.49
   1  -8 -21    4.31    0.90
  -1  -8  21    3.79    1.42
  -1  -8  21    3.07    1.53
   1  -8 -21    4.60    1.01
  -1  -8  20    0.59    1.26
   1  -8 -20    2.12    1.49
   1  -8 -20    0.72    1.50
  -1  -8  20    1.42    1.44
  -1  -8  20    1.71    0.68
   1  -8 -20    0.81    0.93
   1  -8 -20    0.70    0.83
   1  -8 -19   41.05    2.26
  -1  -8  19   59.04    3.07
  -1  -8  19   54.17    2.71
   1  -8 -19   53.60    2.22
  -1  -8  19   45.55    1.93
   1  -8 -19   47.59    3.87
   1  -8 -18   24.29    1.88
  -1  -8  18   40.78    2.71
  -1  -8  18   37.15    2.26
   1  -8 -18   32.37    1.81
  -1  -8  18   26.24    1.50
   1  -8 -18   27.21    3.12
   1  -8 -17  184.22    5.50
   1  -8 -17  163.76    5.72
   1  -8 -17  212.69    8.46
  -1  -8  17  190.59    6.36
  -1  -8  17  228.75    5.42
  -1  -8  17  187.47    5.87
   1  -8 -17  174.95    5.77
  -1  -8  16   61.25    2.29
   1  -8 -16   55.65    2.58
   1  -8 -16   63.55    3.04
   1  -8 -16   64.52    3.05
  -1  -8  16   61.38    2.36
   1  -8 -16   56.77    4.40
  -1  -8  15   23.79    1.33
  -1  -8  15   24.53    2.31
  -1  -8  15   22.53    1.94
   1  -8 -15   20.45    1.68
   1  -8 -15   22.44    1.93
   1  -8 -15   27.67    1.90
  -1  -8  15   27.29    1.44
   1  -8 -15   24.15    2.92
  -1  -8  14   44.04    1.84
   1  -8 -14   45.01    3.02
   1  -8 -14   45.97    3.74
  -1  -8  14   44.71    1.77
   1  -8 -14   45.32    2.09
  -1  -8  14   35.98    2.59
  -1  -8  14   37.39    2.24
   1  -8 -14   38.37    2.33
   1  -8 -14   30.91    3.39
   1  -8 -14   34.76    2.16
  -1  -8  13   26.75    1.45
   1  -8 -13   34.61    2.47
   1  -8 -13   35.50    1.70
  -1  -8  13   28.61    1.45
   1  -8 -13   33.00    1.98
  -1  -8  13   39.77    2.37
   1  -8 -13   36.59    2.18
  -1  -8  13   41.93    2.22
   1  -8 -13   31.76    3.23
  -1  -8  12    5.21    0.80
   1  -8 -12    6.31    1.24
   1  -8 -12   10.58    1.58
   1  -8 -12   12.67    2.28
  -1  -8  12    6.41    0.83
  -1  -8  12   19.93    1.73
   1  -8 -12    9.76    1.28
  -1  -8  12   16.94    1.73
   1  -8 -11   17.79    1.53
   1  -8 -11   14.23    2.24
   1  -8 -11   18.76    1.74
  -1  -8  11   23.01    1.75
  -1  -8  11   24.76    1.90
   1  -8 -10   24.72    2.60
  -1  -8  10   30.76    1.86
   1  -8 -10   41.70    3.40
   1  -8 -10   44.17    2.01
   1  -8 -10   29.48    1.97
   1  -8  -9    9.24    2.12
   1  -8  -8    3.34    1.78
  -1  -8   8    1.64    1.08
   1  -8  -8    1.39    1.14
  -1  -8   7  783.90   18.98
   1  -8  -7  722.77   18.96
   1  -8  -7  722.33   20.22
   1  -8  -6    2.57    1.82
  -1  -8   6    2.83    1.22
   1  -8  -6    3.64    1.37
   1  -8  -5  372.03   11.48
   1  -8  -5  367.42   10.79
   1  -8  -4   84.84    4.40
   1  -8  -4   84.45    4.05
   1  -8  -3   94.01    4.26
   1  -8  -3   91.87    4.26
  -1  -8   3   95.85    4.05
   1  -8  -2   37.86    2.47
  -1  -8   2   40.44    2.55
   1  -8  -2   37.22    2.62
   1  -8  -1  271.33    7.65
  -1  -8   1  264.58    8.13
   1  -8  -1  261.31    8.29
   1  -8   0    0.49    1.19
  -1  -8   0    0.10    1.13
   1  -8   0    2.11    0.83
  -1  -8   0    0.38    0.86
   1  -8   1  134.89    4.15
  -1  -8  -1  141.92    4.89
  -1  -8  -1  129.06    5.10
   1  -8   1  136.10    5.23
   1  -8   2    0.82    1.29
  -1  -8  -2    0.66    1.21
  -1  -8  -2    0.71    1.10
  -1  -8  -3   16.90    1.96
   1  -8   3   16.55    1.93
  -1  -8  -3   16.84    1.96
  -1  -8  -4  163.20    6.27
  -1  -8  -4  163.97    6.05
  -1  -8  -5  141.18    5.93
  -1  -8  -5  138.66    5.53
  -1  -8  -6   98.62    5.08
  -1  -8  -6  105.05    4.63
  -1  -8  -7    4.52    1.45
  -1  -8  -7    4.20    1.72
  -1  -8  -8  133.42    5.28
  -1  -8  -8  126.08    5.99
  -1  -8  -9   43.42    2.27
   1  -8   9   37.64    2.06
  -1  -8  -9   44.89    2.82
  -1  -8  -9   34.41    2.47
  -1  -8 -10   13.67    2.16
  -1  -8 -10   18.23    1.13
  -1  -8 -10   15.57    1.60
   1  -8  10   18.01    1.69
   1  -8  10   13.19    1.49
  -1  -8 -11  217.76    6.81
   1  -8  11  265.24    6.26
  -1  -8 -11  183.73    8.17
   1  -8  11  242.00    7.00
   1  -8  11  252.95    6.29
   1  -8  11  206.63    6.90
  -1  -8 -11  275.06    6.30
  -1  -8 -12    5.93    1.37
   1  -8  12    8.08    1.58
  -1  -8 -12    5.07    1.81
   1  -8  12    8.51    1.77
  -1  -8 -12    6.13    0.78
  -1  -8 -12    5.57    1.99
   1  -8  12    5.91    0.81
   1  -8  12    6.53    0.80
   1  -8  13  118.34    4.65
  -1  -8 -13  109.33    4.05
  -1  -8 -13  107.62    3.62
  -1  -8 -13  119.95    3.37
   1  -8  13  120.53    3.53
   1  -8  13  115.35    4.26
   1  -8  13  122.48    3.43
  -1  -8 -13  115.32    5.87
   1  -8  14   52.32    3.15
  -1  -8 -14   49.43    1.78
  -1  -8 -14   42.75    3.58
  -1  -8 -14   42.60    2.02
   1  -8  14   43.91    1.87
  -1  -8 -14   42.07    4.05
   1  -8  14   47.01    2.54
   1  -8  14   43.79    1.82
  -1  -8 -15   31.89    1.68
   1  -8  15   33.77    1.62
   1  -8  15   33.67    1.55
   1  -8  15   33.56    2.82
  -1  -8 -15   30.35    2.29
   1  -8  15   27.55    2.12
  -1  -8 -15   31.44    3.23
  -1  -8 -16   15.39    1.24
  -1  -8 -16   22.86    2.03
   1  -8  16   30.18    2.74
  -1  -8 -16   14.52    2.54
   1  -8  16   12.59    1.09
   1  -8  16   22.97    2.09
   1  -8  16   13.35    1.12
  -1  -8 -17    0.63    1.51
   1  -8  17    2.08    1.81
  -1  -8 -17    1.03    1.70
   1  -8  17    3.53    0.81
   1  -8  17    2.78    0.81
   1  -8  17    1.24    1.56
  -1  -8 -18  209.24    5.86
   1  -8  18  220.14    6.44
   1  -8  18  161.33    4.79
   1  -8  18  163.12    4.76
  -1  -8 -18  169.45    7.58
   1  -8  18  200.86    5.91
  -1  -8 -19   95.35    3.69
   1  -8  19   97.75    4.06
   1  -8  19   90.26    2.92
   1  -8  19   90.24    2.90
   1  -8  19   95.54    3.75
  -1  -8 -19   89.75    5.19
   1  -8  20    8.93    1.65
   1  -8  20    9.87    1.63
  -1  -8 -20    6.76    0.91
  -1  -8 -20   10.97    1.52
   1  -8  20    6.71    0.84
   1  -8  20   10.19    1.78
   1  -8  21    0.24    1.47
  -1  -8 -21    1.58    1.24
   1  -8  21    1.03    1.52
   1  -8  21    1.15    1.34
   1  -8  21    0.92    0.64
   1  -8  22  134.69    3.74
   1  -8  22  138.57    4.57
   1  -8  22  137.68    4.75
   1  -8  23   43.09    1.60
   1  -8  23   39.05    2.39
   1  -8  23   41.94    2.33
   1  -8  24   35.58    2.08
   1  -8  25    4.90    1.24
   1  -8  25    7.70    0.58
   1  -8  26    1.23    1.02
   1  -8  26    0.66    0.34
   1  -8  27   15.04    0.59
   1  -8  27   15.68    1.19
  -1  -9  27  146.14    3.43
   1   9 -26    7.84    0.60
  -1  -9  26    3.56    0.42
  -1  -9  25   37.79    2.15
  -1  -9  25   45.60    1.42
  -1  -9  24   33.33    1.30
  -1  -9  24   34.15    1.26
  -1  -9  23   42.13    1.57
   1  -9 -23   35.95    2.15
  -1  -9  23   38.19    2.36
  -1  -9  23   41.53    1.52
  -1  -9  22   46.16    1.88
   1  -9 -22   79.38    3.07
  -1  -9  22   74.14    2.80
  -1  -9  22   76.49    3.09
  -1  -9  21   35.01    2.36
  -1  -9  21   35.65    2.23
  -1  -9  21   45.86    1.71
   1  -9 -21   40.81    1.79
   1  -9 -21   36.00    1.73
   1  -9 -21   34.30    2.45
  -1  -9  21   46.02    1.76
  -1  -9  20    2.41    1.51
  -1  -9  20    2.91    1.55
   1  -9 -20    3.34    0.92
   1  -9 -20    2.47    0.89
  -1  -9  20    2.75    0.75
  -1  -9  20    2.65    1.36
   1  -9 -20    3.10    1.58
  -1  -9  19   58.49    2.18
   1  -9 -19   57.10    4.22
  -1  -9  19   62.20    3.21
  -1  -9  19   60.71    2.96
  -1  -9  19   64.32    3.02
   1  -9 -19   63.91    3.22
   1  -9 -19   61.81    2.42
   1  -9 -18    0.78    0.91
   1  -9 -18    0.57    1.04
  -1  -9  18    1.89    1.37
   1  -9 -18   -0.11    1.55
  -1  -9  18    2.18    1.74
   1  -9 -18    2.07    1.68
  -1  -9  18    1.33    1.45
  -1  -9  18    1.35    0.75
   1  -9 -17  318.22   11.25
  -1  -9  17  324.69    9.13
   1  -9 -17  278.77    8.44
  -1  -9  17  348.49    7.92
  -1  -9  17  335.13    8.94
  -1  -9  17  306.46    8.49
   1  -9 -17  251.56    8.17
   1  -9 -17  296.43    8.05
   1  -9 -16    6.09    2.08
   1  -9 -16    1.71    1.45
   1  -9 -16    2.78    1.07
  -1  -9  16    0.65    1.86
  -1  -9  16    1.20    1.39
   1  -9 -16    4.10    1.52
   1  -9 -15  162.86    5.70
  -1  -9  15  174.66    6.12
  -1  -9  15  198.25    5.06
   1  -9 -15  159.07    5.31
  -1  -9  15  174.07    5.64
   1  -9 -15  186.94    5.52
  -1  -9  14   40.51    2.85
  -1  -9  14   36.08    2.63
  -1  -9  14   33.51    2.30
  -1  -9  14   28.36    1.52
   1  -9 -14   28.17    2.24
   1  -9 -14   28.55    1.99
  -1  -9  14   29.14    1.47
  -1  -9  13  206.77    6.33
  -1  -9  13  195.24    6.13
  -1  -9  13  206.09    6.07
  -1  -9  13  178.35    5.06
   1  -9 -13  174.04    5.83
   1  -9 -13  171.76    5.60
  -1  -9  13  188.16    5.01
  -1  -9  12  111.61    2.94
   1  -9 -12   95.90    5.47
  -1  -9  12   62.48    3.30
  -1  -9  12   61.56    3.30
   1  -9 -12   69.53    3.38
   1  -9 -12   93.62    3.49
  -1  -9  12  110.20    2.98
  -1  -9  12   74.65    3.53
   1  -9 -11  510.71   12.94
  -1  -9  11  519.53   12.83
   1  -9 -11  495.48   15.62
   1  -9 -11  579.19   12.79
  -1  -9  11  605.33   13.32
  -1  -9  11  474.30   11.86
  -1  -9  11  471.81   11.89
  -1  -9  10  115.08    4.14
  -1  -9  10  107.89    3.80
   1  -9 -10  102.62    3.93
   1  -9 -10  106.88    3.57
   1  -9  -9  108.03    3.46
  -1  -9   9  112.01    3.71
  -1  -9   9  108.17    3.76
   1  -9  -9  111.70    4.00
   1  -9  -8    6.00    1.45
   1  -9  -8    6.60    0.99
   1  -9  -8    7.47    0.96
   1  -9  -8    6.36    2.15
  -1  -9   8    7.07    1.15
  -1  -9   8   10.06    1.67
   1  -9  -7    3.74    1.96
  -1  -9   7    3.83    1.39
   1  -9  -7    3.63    1.39
   1  -9  -7    3.51    0.87
   1  -9  -6   51.15    3.76
   1  -9  -6   52.35    3.42
  -1  -9   6   47.20    3.05
   1  -9  -5   13.87    2.31
   1  -9  -5   15.70    2.19
   1  -9  -4   12.58    2.02
   1  -9  -4   11.53    1.96
  -1  -9   3   42.66    2.84
   1  -9  -3   41.38    3.09
   1  -9  -3   40.21    2.79
   1  -9  -2  212.45    7.51
  -1  -9   2  208.66    7.17
   1  -9  -2  207.57    6.78
   1  -9  -1  501.19   14.00
  -1  -9   1  506.73   13.80
   1  -9  -1  492.63   12.89
  -1  -9   0  123.70    5.20
   1  -9   0  128.96    5.38
   1  -9   0  129.10    4.34
  -1  -9  -1  651.96   16.85
   1  -9   1  616.41   16.68
  -1  -9  -1  648.81   16.07
   1  -9   1  609.15   15.04
   1  -9   2   60.81    3.53
  -1  -9  -2   56.69    3.48
  -1  -9  -2   60.54    3.30
  -1  -9  -3   59.27    3.65
  -1  -9  -3   65.68    3.63
  -1  -9  -4    4.91    1.65
  -1  -9  -4    3.82    1.54
  -1  -9  -5  195.17    7.53
  -1  -9  -5  191.50    7.28
  -1  -9  -6    1.63    1.69
  -1  -9  -6    0.70    1.35
   1  -9   6    2.89    1.03
  -1  -9  -7  180.21    6.95
  -1  -9  -7  178.95    7.57
  -1  -9  -7  186.71    5.72
  -1  -9  -8    9.08    0.99
  -1  -9  -8   11.26    1.63
   1  -9   8   11.34    1.21
  -1  -9  -8    8.29    1.77
  -1  -9  -8    9.98    2.24
  -1  -9  -9    3.24    0.79
  -1  -9  -9    7.49    1.48
   1  -9   9    8.60    1.44
  -1  -9  -9    2.74    1.90
   1  -9   9    4.17    0.70
   1  -9   9    4.95    1.17
  -1  -9  -9    4.35    1.36
  -1  -9 -10  109.60    3.53
   1  -9  10  117.56    3.23
  -1  -9 -10  112.36    3.31
  -1  -9 -10  109.55    5.76
   1  -9  10  116.30    3.80
   1  -9  10  104.89    4.08
   1  -9  10   91.03    3.61
  -1  -9 -10   92.94    3.90
   1  -9  10   92.56    3.85
   1  -9  10  107.86    3.19
  -1  -9 -11   53.65    2.80
  -1  -9 -11   55.41    2.34
  -1  -9 -11   58.62    2.12
   1  -9  11   52.79    2.05
   1  -9  11   48.81    2.86
   1  -9  11   54.80    2.90
   1  -9  11   45.70    2.64
   1  -9  11   57.33    2.05
   1  -9  12  137.67    4.01
  -1  -9 -12  136.46    4.33
  -1  -9 -12  134.03    4.01
   1  -9  12  130.47    4.04
  -1  -9 -12  159.76    5.14
   1  -9  12  161.36    5.48
   1  -9  12  165.80    5.28
   1  -9  12  178.43    5.34
  -1  -9 -12  143.90    4.91
   1  -9  13   28.64    1.44
  -1  -9 -13   25.30    2.23
   1  -9  13   29.80    1.50
  -1  -9 -13   25.79    1.64
  -1  -9 -13   28.65    1.43
   1  -9  13   32.65    2.67
   1  -9  13   32.03    2.28
  -1  -9 -13   24.04    2.09
   1  -9  13   28.01    2.54
   1  -9  14   42.97    2.98
   1  -9  14   37.41    2.45
   1  -9  14   32.86    1.66
  -1  -9 -14   36.20    2.48
  -1  -9 -14   33.94    1.80
   1  -9  14   34.47    2.96
   1  -9  14   33.74    1.59
  -1  -9 -14   37.15    3.46
   1  -9  15  118.96    4.42
   1  -9  15  133.52    5.05
   1  -9  15  128.73    3.72
  -1  -9 -15  120.86    4.51
  -1  -9 -15  108.48    3.69
   1  -9  15  125.88    5.22
   1  -9  15  121.68    3.57
  -1  -9 -15  117.68    6.20
   1  -9  16   73.28    3.69
   1  -9  16   68.86    3.29
   1  -9  16   77.21    2.60
  -1  -9 -16   62.62    3.26
  -1  -9 -16   62.91    2.51
   1  -9  16   76.59    2.49
  -1  -9 -16   67.50    4.69
   1  -9  16   74.67    3.96
  -1  -9 -17  394.67   10.54
   1  -9  17  390.22    9.60
  -1  -9 -17  373.00   12.99
   1  -9  17  398.10   10.72
   1  -9  17  386.39   10.50
   1  -9  17  391.89    9.53
   1  -9  17  427.44   11.36
  -1  -9 -18   20.00    2.20
   1  -9  18   50.35    1.81
  -1  -9 -18   37.35    3.60
   1  -9  18   19.58    2.49
   1  -9  18   46.64    1.75
   1  -9  18   22.95    2.30
   1  -9  18   19.78    2.16
  -1  -9 -19   71.89    3.29
   1  -9  19   70.95    2.42
   1  -9  19   76.12    3.66
   1  -9  19   70.08    3.29
   1  -9  19   69.81    3.24
  -1  -9 -20   16.58    1.76
   1  -9  20   18.53    1.90
   1  -9  20   14.90    1.77
   1  -9  20   17.81    2.06
   1  -9  21    1.68    1.60
   1  -9  21    2.32    1.35
   1  -9  21    0.14    1.47
   1  -9  21    2.59    0.64
  -1  -9 -21    1.95    1.35
   1  -9  22   25.55    1.89
   1  -9  22   24.58    2.05
   1  -9  22   28.61    2.11
  -1  -9 -22   27.22    1.78
   1  -9  23   42.95    2.43
   1  -9  23   66.74    1.98
   1  -9  23   39.04    2.48
   1  -9  23   70.73    1.92
   1  -9  24    2.74    0.46
   1  -9  24    3.14    0.52
   1  -9  25    3.52    0.47
   1  -9  25    3.06    1.05
   1  -9  25    3.51    0.39
  -1  -9 -26    4.15    0.96
   1  -9  26    4.01    0.34
  -1 -10  25   31.84    1.02
   1 -10 -24    4.47    1.11
  -1 -10  24    2.64    0.45
  -1 -10  23  195.87    4.74
  -1 -10  23  171.74    5.47
   1 -10 -23  187.64    4.64
   1 -10 -23  175.65    5.36
  -1 -10  23  194.54    4.66
  -1 -10  22   42.85    1.62
  -1 -10  22   43.63    1.68
   1 -10 -22   69.05    2.84
  -1 -10  22   64.08    2.77
  -1 -10  21   26.70    1.26
  -1 -10  21   26.71    1.27
   1 -10 -21   21.49    2.15
  -1 -10  21   21.74    1.96
  -1 -10  20    6.63    0.83
  -1 -10  20    2.48    1.52
  -1 -10  20    5.71    0.84
   1 -10 -20    2.23    1.70
  -1 -10  19   76.51    2.65
   1 -10 -19   78.24    2.80
  -1 -10  19   75.57    3.41
  -1 -10  19   81.20    3.36
  -1 -10  19   77.33    2.63
   1 -10 -19   85.88    3.73
  -1 -10  18   33.47    1.74
   1 -10 -18   44.34    2.91
   1 -10 -18   36.57    1.93
  -1 -10  18   43.59    2.61
  -1 -10  18   44.01    2.59
  -1 -10  18   37.22    1.71
   1 -10 -18   35.40    3.48
  -1 -10  17    2.52    1.53
   1 -10 -17    2.39    1.08
  -1 -10  17    6.22    1.00
   1 -10 -17    0.32    1.90
  -1 -10  17    2.48    1.67
  -1 -10  17    7.25    0.95
  -1 -10  16   39.82    2.01
  -1 -10  16   72.94    3.25
  -1 -10  16   84.25    3.92
   1 -10 -16   53.97    2.49
  -1 -10  16   37.40    2.05
  -1 -10  16   76.58    3.79
   1 -10 -16   56.06    3.04
  -1 -10  15    7.88    1.01
  -1 -10  15    4.04    1.93
  -1 -10  15    6.86    1.04
  -1 -10  15    3.32    1.61
   1 -10 -15    3.65    1.61
   1 -10 -15    3.59    1.26
  -1 -10  15    1.99    2.04
   1 -10 -14   74.45    3.62
   1 -10 -14   81.91    5.22
  -1 -10  14   79.84    2.75
  -1 -10  14   78.76    2.76
  -1 -10  14   85.52    3.77
  -1 -10  14   82.44    3.88
   1 -10 -14   70.56    3.18
  -1 -10  14   77.13    3.87
   1 -10 -13  188.60    5.99
  -1 -10  13  162.01    4.84
   1 -10 -13  184.31    8.11
  -1 -10  13  216.87    6.38
  -1 -10  13  164.46    4.77
  -1 -10  13  209.41    6.35
   1 -10 -13  170.54    5.52
   1 -10 -12    2.08    1.27
  -1 -10  12    4.70    0.76
  -1 -10  12    1.80    1.67
  -1 -10  12    1.73    1.64
   1 -10 -12    0.13    1.64
   1 -10 -12    4.16    1.95
  -1 -10  12    3.04    0.75
  -1 -10  11   39.87    1.71
  -1 -10  11   71.02    3.27
  -1 -10  11   40.50    1.67
   1 -10 -11   52.67    4.26
   1 -10 -11   59.57    2.60
   1 -10 -11   59.96    3.01
  -1 -10  10   19.71    2.12
   1 -10 -10   38.27    2.12
  -1 -10  10   57.20    1.78
   1 -10 -10   25.88    2.40
   1 -10 -10   50.91    4.32
  -1 -10  10   49.78    1.77
  -1 -10   9    1.12    0.52
  -1 -10   9    1.05    0.78
   1 -10  -9    1.40    2.13
  -1 -10   9    1.12    1.23
   1 -10  -9    2.02    1.01
   1 -10  -9    0.95    1.45
  -1 -10   8    2.47    0.81
  -1 -10   8    4.91    0.60
   1 -10  -8    5.31    1.02
   1 -10  -8    3.27    1.97
   1 -10  -8    4.23    1.09
  -1 -10   7   95.09    2.58
  -1 -10   7   82.19    2.77
   1 -10  -7   84.71    5.23
  -1 -10   7   93.68    4.60
   1 -10  -7   85.64    3.05
   1 -10  -6    3.89    1.08
   1 -10  -6    3.89    1.62
   1 -10  -6    7.38    2.12
  -1 -10   5  500.04   12.31
   1 -10  -5  486.55   12.87
   1 -10  -5  520.53   15.01
   1 -10  -5  504.51   11.95
  -1 -10   5  483.27   11.95
   1 -10  -5  498.20   12.02
   1 -10  -4   11.28    1.83
   1 -10  -4   12.36    1.16
  -1 -10   4   13.90    1.97
   1 -10  -4   11.30    1.29
   1 -10  -4   11.94    2.20
   1 -10  -4   11.53    1.92
  -1 -10   3   14.07    2.09
   1 -10  -3   17.70    2.48
   1 -10  -3   27.41    1.70
   1 -10  -3   28.12    2.28
   1 -10  -3   20.77    2.19
   1 -10  -3   35.23    1.66
   1 -10  -2    7.62    1.89
  -1 -10   2    7.26    1.78
   1 -10  -2    5.45    0.98
   1 -10  -2    6.33    1.29
   1 -10  -2    5.63    1.04
   1 -10  -1  475.51   11.62
   1 -10  -1  472.01   12.76
   1 -10  -1  460.61   14.10
  -1 -10   1  455.24   13.78
  -1 -10   1  487.73   11.77
   1 -10   0   17.29    1.47
   1 -10   0   16.88    1.44
  -1 -10   0   14.55    1.35
  -1 -10   0   15.76    2.23
   1 -10   0   16.68    2.33
  -1 -10  -1  474.80   11.26
   1 -10   1  451.82   11.31
  -1 -10  -1  472.95   13.81
  -1 -10  -2    6.75    1.92
  -1 -10  -2   12.93    1.26
  -1 -10  -2    8.28    1.48
   1 -10   2   16.33    1.50
  -1 -10  -2   10.55    1.21
  -1 -10  -3  365.63    9.61
  -1 -10  -3  389.61   11.64
   1 -10   3  402.18    9.92
  -1 -10  -3  403.11   10.63
  -1 -10  -3  408.84   12.44
  -1 -10  -3  386.83   10.21
  -1 -10  -3  400.64    9.67
  -1 -10  -4  191.20    6.09
  -1 -10  -4  220.36    8.11
  -1 -10  -4  221.37    7.78
   1 -10   4  202.67    5.32
  -1 -10  -4  175.28    6.20
  -1 -10  -5   51.81    2.93
  -1 -10  -5   45.30    2.15
  -1 -10  -5   49.32    3.79
   1 -10   5   52.44    2.13
   1 -10   5   57.65    1.77
  -1 -10  -5   48.94    3.79
  -1 -10  -5   50.58    2.90
   1 -10   6  351.30    8.26
  -1 -10  -6  338.36   11.47
   1 -10   6  336.99    7.76
  -1 -10  -6  331.70    9.16
  -1 -10  -6  325.19   10.94
   1 -10   7  327.49    7.92
  -1 -10  -7  333.72   11.01
   1 -10   7  342.71    8.47
  -1 -10  -7  335.67   11.66
   1 -10   7  329.78    8.50
  -1 -10  -8  115.42    5.41
  -1 -10  -8  110.22    3.60
   1 -10   8  109.20    3.65
   1 -10   8  115.11    3.95
  -1 -10  -8  116.93    6.21
   1 -10   8  120.44    3.31
  -1 -10  -8  121.38    4.48
   1 -10   8  121.52    3.86
   1 -10   9   31.21    1.47
  -1 -10  -9   30.72    1.63
   1 -10   9   36.87    1.96
   1 -10   9   39.23    2.36
  -1 -10  -9   40.72    2.68
  -1 -10  -9   33.51    3.53
   1 -10   9   36.11    1.54
   1 -10   9   40.63    2.11
  -1 -10  -9   41.66    2.60
   1 -10  10   42.28    1.73
   1 -10  10   45.28    1.81
  -1 -10 -10   42.09    1.92
   1 -10  10   44.63    2.36
   1 -10  10   58.00    2.87
  -1 -10 -10   55.51    3.04
  -1 -10 -10   47.59    4.12
   1 -10  10   51.68    2.60
  -1 -10 -10   45.28    2.81
   1 -10  11  572.08   12.75
   1 -10  11  522.97   13.98
  -1 -10 -11  541.97   16.83
   1 -10  11  578.05   14.10
   1 -10  11  475.93   13.43
  -1 -10 -11  517.06   13.87
  -1 -10 -11  498.87   13.72
  -1 -10 -11  585.85   12.88
   1 -10  11  525.41   12.69
   1 -10  12   31.63    1.57
   1 -10  12   56.96    3.23
  -1 -10 -12   32.03    3.53
   1 -10  12   48.68    2.86
   1 -10  12   57.26    3.07
  -1 -10 -12   52.29    2.92
  -1 -10 -12   43.09    2.68
   1 -10  12   29.70    1.57
  -1 -10 -12   29.76    1.57
   1 -10  13    2.34    0.79
   1 -10  13    1.75    0.67
   1 -10  13    1.14    1.79
  -1 -10 -13    2.04    1.75
   1 -10  13    1.10    2.06
   1 -10  13    1.23    1.65
   1 -10  14  124.83    3.68
   1 -10  14  116.10    3.74
  -1 -10 -14  129.48    4.82
   1 -10  14  135.57    5.67
   1 -10  14  135.23    4.94
   1 -10  14  144.47    5.46
   1 -10  15   83.32    2.76
   1 -10  15   83.35    2.86
  -1 -10 -15   85.79    3.80
   1 -10  15   84.55    4.50
   1 -10  15   83.64    3.83
   1 -10  15   96.80    4.47
   1 -10  16  253.54    7.16
   1 -10  16  237.48    6.59
   1 -10  16  163.33    5.02
  -1 -10 -16  239.43    6.59
   1 -10  16  161.02    5.09
   1 -10  16  269.09    7.72
  -1 -10 -16  190.15    8.36
  -1 -10 -17   74.63    5.11
   1 -10  17   73.88    2.68
   1 -10  17   92.13    4.38
  -1 -10 -17   85.04    3.81
   1 -10  17   95.13    4.04
   1 -10  17   87.73    3.71
   1 -10  18  131.55    4.53
   1 -10  18  128.05    4.41
   1 -10  18   90.08    3.08
   1 -10  18   87.94    3.08
   1 -10  18  137.78    5.00
  -1 -10 -18  133.87    4.51
   1 -10  19  107.51    4.18
   1 -10  19  106.35    4.14
   1 -10  19  114.01    3.28
   1 -10  19  112.70    3.25
   1 -10  19  108.73    4.51
  -1 -10 -19  109.87    4.23
   1 -10  20   32.23    2.32
   1 -10  20   32.84    2.26
   1 -10  20   39.57    1.55
   1 -10  20   39.43    1.49
   1 -10  20   31.83    2.46
  -1 -10 -20   32.95    2.32
   1 -10  21   22.37    1.11
   1 -10  21   23.94    1.07
  -1 -10 -21   17.71    1.81
   1 -10  21   18.55    1.77
   1 -10  22  205.40    5.14
   1 -10  22  206.85    5.04
  -1 -10 -22  208.74    5.83
   1 -10  22  210.49    5.91
   1 -10  23    5.09    0.51
   1 -10  23    5.33    0.61
   1 -10  24   10.46    0.64
  -1 -10 -25   11.39    1.23
  -1 -10 -25   12.80    0.58
  -1 -10 -26   14.08    1.06
   1 -11 -26   15.28    1.11
   1 -11 -23   11.98    0.68
   1 -11 -23   10.12    1.38
  -1 -11  22   30.18    1.18
   1 -11 -22   35.73    1.31
   1 -11 -21   71.77    3.35
   1 -11 -21   78.82    2.46
  -1 -11  20    1.38    0.59
  -1 -11  20    0.70    0.62
   1 -11 -20    1.60    1.71
  -1 -11  20    1.62    1.42
  -1 -11  20    1.44    1.69
   1 -11 -19   34.66    2.71
  -1 -11  19   34.09    2.37
  -1 -11  19   43.28    1.72
  -1 -11  19   41.94    1.69
  -1 -11  18    0.08    0.64
  -1 -11  18    1.42    1.53
  -1 -11  18    0.69    0.76
   1 -11 -18    1.31    1.82
  -1 -11  17  246.70    6.48
   1 -11 -17  230.10    7.53
  -1 -11  17  226.61    7.20
  -1 -11  17  256.99    6.41
   1 -11 -16    2.23    2.05
   1 -11 -16    5.29    2.15
  -1 -11  16    9.11    1.11
  -1 -11  16    3.84    1.79
  -1 -11  16    9.19    1.04
  -1 -11  15  525.31   11.93
   1 -11 -15  475.38   13.12
   1 -11 -15  454.58   12.88
   1 -11 -15  503.86   15.97
  -1 -11  15  528.43   13.16
  -1 -11  15  469.05   11.85
  -1 -11  14   25.13    1.45
  -1 -11  14   23.75    1.36
   1 -11 -14   14.71    2.22
   1 -11 -14   18.17    2.87
  -1 -11  14   23.52    2.48
   1 -11 -14   15.24    2.46
   1 -11 -13   25.42    3.27
  -1 -11  13   24.61    1.40
   1 -11 -13   21.63    2.42
  -1 -11  13   29.98    2.62
  -1 -11  13   23.82    1.34
   1 -11 -12  108.98    6.41
  -1 -11  12  123.95    3.43
   1 -11 -12   90.17    4.35
  -1 -11  12  102.20    4.54
  -1 -11  12  114.82    3.31
  -1 -11  11  760.96   17.81
   1 -11 -11  732.28   22.40
   1 -11 -11  783.22   19.37
   1 -11 -10  133.86    7.36
   1 -11 -10  131.75    5.27
   1 -11  -9  681.74   20.99
  -1 -11   9  725.81   16.38
   1 -11  -9  699.32   17.93
   1 -11  -8    3.46    2.16
  -1 -11   8    1.65    0.82
  -1 -11   8    1.14    0.56
  -1 -11   8    2.33    1.53
   1 -11  -7   77.15    5.13
  -1 -11   7   82.27    3.38
  -1 -11   7   74.51    2.30
  -1 -11   7   74.90    2.61
   1 -11  -7   68.74    2.90
  -1 -11   6   33.50    1.89
   1 -11  -6   28.72    1.89
  -1 -11   6   30.16    1.89
   1 -11  -6   28.49    2.54
   1 -11  -6   27.79    3.15
  -1 -11   6   29.83    1.25
  -1 -11   6   32.81    1.66
   1 -11  -6   27.22    1.30
  -1 -11   5  964.41   22.13
   1 -11  -5  957.77   23.46
   1 -11  -5 1037.29   25.71
  -1 -11   5  974.95   22.51
  -1 -11   5  952.13   22.35
   1 -11  -5  956.59   22.41
   1 -11  -5  969.86   21.80
  -1 -11   5  974.75   21.71
  -1 -11   4    4.11    1.09
   1 -11  -4    6.23    0.99
  -1 -11   4    9.75    1.92
   1 -11  -4    4.31    1.19
  -1 -11   4    7.81    0.69
   1 -11  -4    8.03    0.72
   1 -11  -4    6.11    1.68
  -1 -11   4    3.79    1.15
  -1 -11   4    3.01    0.92
   1 -11  -4    4.09    1.79
   1 -11  -4    4.56    1.96
   1 -11  -3    2.65    1.56
   1 -11  -3    2.31    0.87
   1 -11  -3    2.40    0.55
  -1 -11   3    2.20    0.50
   1 -11  -3    2.89    1.34
  -1 -11   3    1.66    1.05
   1 -11  -3    1.40    0.99
  -1 -11   3    1.52    1.43
  -1 -11   3    1.78    0.92
   1 -11  -3    0.74    1.65
   1 -11  -2   90.04    3.24
   1 -11  -2   99.85    3.67
  -1 -11   2   86.78    3.32
   1 -11  -2   94.49    3.30
   1 -11  -2  102.20    4.28
  -1 -11   2   88.90    3.05
   1 -11  -2   89.67    3.02
  -1 -11   2   90.48    3.22
  -1 -11   2   91.20    4.91
   1 -11  -2  105.26    4.32
  -1 -11   2   88.00    2.59
   1 -11  -1 1227.52   27.92
  -1 -11   1 1245.92   28.00
  -1 -11   1 1267.20   28.22
   1 -11  -1 1275.74   28.42
   1 -11  -1 1270.24   28.25
  -1 -11   1 1264.84   28.31
   1 -11  -1 1143.15   29.10
  -1 -11   1 1224.24   31.21
   1 -11  -1 1222.50   28.15
  -1 -11   1 1185.80   27.49
  -1 -11   1 1203.25   28.21
   1 -11  -1 1258.06   28.54
   1 -11  -1 1374.59   29.40
   1 -11   0  146.53    4.41
  -1 -11   0  138.73    4.23
   1 -11   0  143.99    4.20
  -1 -11   0  136.49    4.46
  -1 -11   0  155.63    6.76
   1 -11   0  172.24    5.37
  -1 -11   0  123.66    3.96
  -1 -11   0  163.49    4.13
  -1 -11   0  153.89    3.82
   1 -11   0  134.18    4.50
  -1 -11   0  128.56    4.40
  -1 -11   0  139.40    4.40
  -1 -11   0  155.58    5.32
   1 -11   0  156.04    4.79
   1 -11   1 1258.66   29.14
  -1 -11  -1 1298.36   28.94
  -1 -11  -1 1256.39   29.40
  -1 -11  -1 1354.01   32.72
   1 -11   1 1414.98   30.02
  -1 -11  -1 1209.18   28.77
  -1 -11  -1 1285.38   28.86
  -1 -11  -1 1280.44   28.48
   1 -11   1 1278.70   28.48
   1 -11   1 1273.62   29.31
  -1 -11  -1 1275.06   29.20
  -1 -11  -1 1231.81   29.19
   1 -11   1 1310.70   29.50
  -1 -11  -1 1376.38   30.31
   1 -11   2   27.85    1.66
  -1 -11  -2   19.21    1.37
  -1 -11  -2   23.05    1.69
  -1 -11  -2   31.87    2.14
  -1 -11  -2   14.60    2.60
  -1 -11  -2   26.67    2.46
  -1 -11  -2   25.86    1.47
  -1 -11  -2   13.76    1.22
   1 -11   2   36.72    2.08
  -1 -11  -2   27.42    1.85
   1 -11   2   26.53    1.79
  -1 -11  -2   12.37    0.92
   1 -11   2   15.87    0.96
   1 -11   3    4.58    1.35
  -1 -11  -3    2.83    1.42
  -1 -11  -3    2.89    0.90
   1 -11   3    2.81    0.57
  -1 -11  -3    2.32    0.56
  -1 -11  -3    1.69    1.76
   1 -11   3    3.05    1.04
  -1 -11  -3    3.47    1.11
  -1 -11  -3    2.73    0.85
  -1 -11  -3    2.14    1.69
  -1 -11  -3    4.20    1.56
   1 -11   4    0.06    0.54
  -1 -11  -4    0.60    1.50
   1 -11   4    0.68    1.11
  -1 -11  -4    2.38    0.93
  -1 -11  -4    0.97    1.88
   1 -11   4    2.66    1.42
   1 -11   4    0.75    0.94
  -1 -11  -4    4.18    1.79
  -1 -11  -4    1.70    0.91
   1 -11   4    1.10    0.74
  -1 -11  -4    2.21    1.85
   1 -11   5  970.46   23.06
  -1 -11  -5  996.44   22.68
   1 -11   5  954.49   22.73
   1 -11   5  974.54   22.53
  -1 -11  -5  995.49   22.52
  -1 -11  -5  968.92   23.55
  -1 -11  -5 1019.31   26.15
  -1 -11  -5 1028.28   26.65
   1 -11   5 1002.29   22.00
   1 -11   6   18.24    1.03
   1 -11   6   13.88    1.39
  -1 -11  -6   19.24    1.49
   1 -11   6   14.73    1.51
  -1 -11  -6   11.43    2.08
  -1 -11  -6   20.56    2.81
  -1 -11  -6    9.19    2.18
  -1 -11  -6   11.50    1.28
  -1 -11  -6   17.43    2.61
   1 -11   7  182.10    4.87
  -1 -11  -7  198.07    6.46
   1 -11   7  188.96    5.46
  -1 -11  -7  188.16    8.45
   1 -11   7  201.01    5.65
  -1 -11  -7  193.70    5.45
  -1 -11  -7  184.94    7.86
   1 -11   8   33.71    1.46
  -1 -11  -8   29.15    3.46
   1 -11   8   33.73    1.90
  -1 -11  -8   33.97    3.03
   1 -11   8   35.09    2.01
   1 -11   9  124.37    4.32
  -1 -11  -9  136.61    7.09
   1 -11   9  134.66    3.71
  -1 -11  -9  134.20    3.98
  -1 -11 -10   38.18    1.86
  -1 -11 -10   41.04    4.12
   1 -11  10   50.60    2.66
  -1 -11 -10   43.53    2.89
   1 -11  10   38.58    1.69
  -1 -11 -10   48.84    3.08
   1 -11  10   44.02    2.36
  -1 -11 -11  367.99    8.75
   1 -11  11  317.24    9.30
  -1 -11 -11  341.67    9.82
   1 -11  11  328.57    9.90
  -1 -11 -11  334.16   12.60
   1 -11  11  345.75    8.47
   1 -11  11  353.41    8.52
   1 -11  12   77.75    3.58
  -1 -11 -12   85.36    3.84
   1 -11  12   86.28    4.26
  -1 -11 -12   71.19    5.12
   1 -11  12   64.03    2.45
   1 -11  12   70.35    2.47
   1 -11  13    9.24    2.06
  -1 -11 -13    5.35    1.98
   1 -11  13    6.51    2.36
  -1 -11 -13    9.68    2.53
   1 -11  13    9.74    1.02
   1 -11  13   10.91    0.95
   1 -11  14   52.59    3.48
  -1 -11 -14   55.80    3.18
   1 -11  14   53.57    3.79
  -1 -11 -14   43.08    4.03
   1 -11  14   40.66    1.77
   1 -11  14   34.78    1.78
   1 -11  15  502.65   12.07
  -1 -11 -15  467.41   13.12
   1 -11  15  496.94   14.13
   1 -11  16   80.10    4.19
   1 -11  16   84.27    2.85
   1 -11  16   87.98    2.79
   1 -11  17  268.40    7.87
   1 -11  17  247.33    6.51
   1 -11  17  251.89    6.48
  -1 -11 -17  257.04    7.68
   1 -11  18  124.77    4.92
  -1 -11 -18  118.33    4.97
   1 -11  18  166.03    4.17
   1 -11  18  159.72    4.17
   1 -11  19    2.89    0.66
  -1 -11 -19    4.89    1.70
   1 -11  19    2.77    0.56
  -1 -11 -20   19.82    2.00
   1 -11  20   25.78    1.18
  -1 -11 -21   51.24    2.72
   1 -11  21   73.40    2.10
   1 -11  22    2.36    0.50
   1 -11  22    4.07    1.52
  -1 -11 -23    7.79    0.63
  -1 -11 -24    0.62    0.34
  -1 -11 -24    1.15    1.13
  -1 -11 -25   41.19    1.74
   1 -12 -25   20.23    1.26
   1 -12 -22   32.40    1.99
   1 -12 -22   26.07    1.04
   1 -12 -21    0.98    0.52
   1 -12 -21    1.70    1.44
   1 -12 -20    4.61    1.69
   1 -12 -20    7.77    0.78
  -1 -12  20    5.67    1.58
   1 -12 -19    4.45    1.80
  -1 -12  19    5.50    1.81
   1 -12 -19    2.08    0.75
  -1 -12  18  104.11    2.94
  -1 -12  18  104.08    4.52
   1 -12 -18   95.76    4.19
   1 -12 -17  179.02    5.34
  -1 -12  17  191.34    6.90
   1 -12 -17  174.45    6.31
   1 -12 -16   70.61    3.92
  -1 -12  16   63.24    2.47
  -1 -12  15   11.58    1.06
   1 -12 -15    5.08    2.17
  -1 -12  15    6.14    2.69
   1 -12 -15    4.47    2.18
  -1 -12  14   20.41    1.30
  -1 -12  14   26.17    3.15
   1 -12 -14   17.57    2.43
   1 -12 -14   19.11    2.59
   1 -12 -14   20.25    3.07
   1 -12 -13    4.49    2.24
   1 -12 -13    5.18    2.16
   1 -12 -13    2.55    1.99
  -1 -12  13    3.36    2.45
   1 -12 -12    5.76    2.32
  -1 -12  12    8.50    2.32
   1 -12 -12    5.01    2.07
   1 -12 -11   24.16    2.72
   1 -12 -11   32.81    3.93
  -1 -12  11   26.50    2.83
   1 -12 -10   13.74    2.45
  -1 -12  10   15.62    2.49
   1 -12 -10   25.23    3.66
  -1 -12  10   29.00    1.44
   1 -12 -10   32.87    1.61
   1 -12  -9  123.87    7.08
  -1 -12   9  122.85    3.58
   1 -12  -9  132.64    3.73
   1 -12  -9  113.33    5.37
  -1 -12   9  119.98    4.89
   1 -12  -8   16.64    2.72
   1 -12  -8   24.18    3.49
  -1 -12   8   28.31    1.28
  -1 -12   8   15.31    1.39
   1 -12  -8   28.87    1.44
  -1 -12   8   13.99    2.10
   1 -12  -7  552.75   15.87
   1 -12  -7  643.94   18.84
  -1 -12   7  542.60   15.00
  -1 -12   7  627.95   13.90
   1 -12  -7  625.31   14.04
  -1 -12   7  608.25   14.26
   1 -12  -7  546.55   15.61
  -1 -12   6    4.03    1.36
   1 -12  -6    2.30    1.83
   1 -12  -6    2.24    0.72
  -1 -12   6    2.63    0.63
   1 -12  -6    3.12    2.16
   1 -12  -6    3.48    1.24
  -1 -12   6    4.39    1.25
   1 -12  -6    4.08    1.32
  -1 -12   6    5.50    1.07
   1 -12  -6    5.88    2.21
   1 -12  -5  144.96    5.65
   1 -12  -5  146.61    4.36
   1 -12  -5  152.62    6.62
   1 -12  -5  144.86    3.85
  -1 -12   5  133.32    3.73
  -1 -12   5  132.85    4.42
  -1 -12   5  139.30    4.60
  -1 -12   5  125.22    4.06
   1 -12  -5  156.51    5.58
  -1 -12   4    0.30    1.56
   1 -12  -4    0.12    2.01
   1 -12  -4    0.93    1.78
   1 -12  -4    0.58    0.99
  -1 -12   4    0.47    1.14
  -1 -12   4   -0.05    0.86
  -1 -12   4    0.74    1.24
   1 -12  -4    0.08    1.27
  -1 -12   4    0.69    0.53
   1 -12  -4    0.57    0.60
   1 -12  -3  185.65    6.78
   1 -12  -3  176.25    6.47
   1 -12  -3  167.63    5.39
   1 -12  -3  187.78    5.27
  -1 -12   3  188.46    5.38
  -1 -12   3  173.33    5.18
   1 -12  -3  193.42    4.82
  -1 -12   3  198.71    4.75
  -1 -12   3  192.07    7.82
  -1 -12   3  174.65    5.50
   1 -12  -3  170.81    5.38
   1 -12  -3  167.95    5.85
   1 -12  -2   11.81    1.75
  -1 -12   2   19.42    1.00
  -1 -12   2   18.88    2.65
   1 -12  -2    9.15    1.45
  -1 -12   2    9.27    1.55
   1 -12  -2   14.66    2.24
   1 -12  -2   11.16    1.48
  -1 -12   2   14.06    1.55
  -1 -12   2   14.93    1.43
   1 -12  -2   14.96    1.37
  -1 -12   2   19.57    1.02
   1 -12  -1   18.80    1.70
  -1 -12   1   14.74    1.51
  -1 -12   1    9.11    0.87
  -1 -12   1   10.82    2.29
   1 -12  -1   21.94    1.79
  -1 -12   1   17.24    1.75
  -1 -12   1   12.88    1.08
  -1 -12   1   13.26    1.32
   1 -12  -1   12.96    1.33
  -1 -12   1   10.10    0.84
   1 -12  -1   16.39    1.57
  -1 -12   1   13.74    1.56
   1 -12  -1   23.19    2.43
  -1 -12   0    6.74    2.05
  -1 -12   0    6.64    1.43
   1 -12   0    4.87    1.47
   1 -12   0    5.01    1.86
  -1 -12   0    6.81    0.86
   1 -12   0    5.15    1.30
  -1 -12   0    4.70    1.34
  -1 -12   0    6.68    0.74
  -1 -12   0    7.43    1.19
   1 -12   0    5.87    1.13
   1 -12   0    3.67    1.26
  -1 -12   0    5.76    1.04
  -1 -12   0    5.23    1.44
  -1 -12  -1    6.42    1.00
  -1 -12  -1    7.81    1.55
  -1 -12  -1    4.36    0.68
  -1 -12  -1    5.48    2.09
   1 -12   1    8.88    1.42
  -1 -12  -1    4.60    0.81
  -1 -12  -1    5.63    1.09
   1 -12   1    3.94    0.67
   1 -12   1    5.86    1.43
  -1 -12  -1    6.76    1.45
   1 -12   1    6.35    1.72
  -1 -12  -1    5.89    1.38
   1 -12   2    8.34    1.39
   1 -12   2    8.89    0.77
  -1 -12  -2    6.45    0.75
  -1 -12  -2    4.85    2.10
  -1 -12  -2    7.72    1.10
  -1 -12  -2    6.66    1.60
  -1 -12  -2    5.30    0.94
  -1 -12  -2    8.03    1.25
  -1 -12  -2    7.74    1.42
   1 -12   2    8.67    1.61
  -1 -12  -2    7.28    1.98
   1 -12   2    9.41    1.65
  -1 -12  -3   24.20    2.31
   1 -12   3   20.27    2.02
  -1 -12  -3   22.18    1.60
   1 -12   3   30.25    1.30
  -1 -12  -3   30.90    1.34
   1 -12   3   24.32    1.82
  -1 -12  -3   18.88    2.51
  -1 -12  -3   26.79    1.62
  -1 -12  -3   30.23    1.79
  -1 -12  -3   25.64    3.43
   1 -12   4   54.17    2.23
  -1 -12  -4   60.73    2.64
   1 -12   4   66.16    2.10
  -1 -12  -4   65.21    3.44
  -1 -12  -4   67.40    2.67
   1 -12   4   61.10    3.04
  -1 -12  -4   71.74    5.01
   1 -12   4   60.62    2.78
  -1 -12  -4   62.38    2.62
  -1 -12  -4   59.03    3.55
  -1 -12  -5   12.06    2.36
  -1 -12  -5   11.98    1.43
   1 -12   5   12.56    1.41
  -1 -12  -5   10.36    2.50
  -1 -12  -5   12.34    1.37
   1 -12   5   13.24    1.65
  -1 -12  -5   10.62    2.14
   1 -12   5   13.77    1.93
  -1 -12  -5   11.62    2.31
   1 -12   5   12.55    0.94
  -1 -12  -6  243.26    6.75
   1 -12   6  255.61    6.80
   1 -12   6  258.49    7.52
  -1 -12  -6  247.94    9.75
  -1 -12  -6  211.17    6.56
  -1 -12  -6  227.17    9.57
   1 -12   6  260.41    7.03
  -1 -12  -6  251.92    7.86
   1 -12   6  240.29    6.07
  -1 -12  -6  229.33    7.69
  -1 -12  -7    3.90    1.90
  -1 -12  -7    8.00    2.46
   1 -12   7   12.31    0.95
   1 -12   7    3.94    1.91
  -1 -12  -7    8.07    1.23
  -1 -12  -7    6.92    1.44
  -1 -12  -7    5.31    2.25
   1 -12   7    5.32    1.27
   1 -12   7    8.21    1.48
  -1 -12  -7    5.91    2.12
  -1 -12  -8  187.62    5.73
   1 -12   8  202.65    5.71
   1 -12   8  183.40    5.84
  -1 -12  -8  198.41    9.07
   1 -12   8  205.72    5.16
   1 -12   9   18.53    1.19
  -1 -12  -9   14.11    3.07
   1 -12   9   16.08    1.90
  -1 -12  -9   15.16    1.60
  -1 -12 -10    7.10    1.33
  -1 -12 -10    2.40    2.08
  -1 -12 -11   62.27    3.54
  -1 -12 -11   58.68    2.63
  -1 -12 -11   55.63    4.91
  -1 -12 -12   83.68    4.09
  -1 -12 -12   77.89    3.08
  -1 -12 -12   80.36    5.62
  -1 -12 -13  169.36    6.20
  -1 -12 -13  181.79    8.54
  -1 -12 -13  172.12    5.12
   1 -12  13  178.37    4.87
  -1 -12 -14   19.00    3.07
   1 -12  14   17.04    1.26
  -1 -12 -15   40.12    1.84
   1 -12  15   35.26    1.69
  -1 -12 -15   43.60    3.09
   1 -12  16  127.80    3.86
  -1 -12 -16  164.87    5.52
  -1 -12 -17    1.51    1.95
   1 -12  17    4.02    0.80
  -1 -12 -18   72.84    3.48
   1 -12  18   78.46    2.42
  -1 -12 -19   19.45    2.03
   1 -12  19   14.23    0.87
   1 -12  20   20.74    2.15
  -1 -12 -20   19.50    1.89
  -1 -12 -21    1.57    0.58
   1 -12  21    3.35    1.50
  -1 -12 -22  159.47    3.98
  -1 -12 -23   64.48    2.56
  -1 -12 -23   63.35    1.76
  -1 -12 -24   19.39    1.33
   1 -13 -23   34.68    1.84
   1 -13 -22   18.69    0.73
   1 -13 -21    0.67    0.43
   1 -13 -21    1.52    1.33
   1 -13 -20    3.29    1.55
   1 -13 -20    3.43    0.61
   1 -13 -19    5.85    1.76
  -1 -13  19    7.28    1.65
   1 -13 -19    5.77    0.78
   1 -13 -18    6.46    2.03
   1 -13 -18   10.81    1.03
  -1 -13  18    6.51    1.99
   1 -13 -17   74.94    2.74
   1 -13 -17   72.18    3.73
   1 -13 -17   75.75    2.68
  -1 -13  17   82.24    4.05
   1 -13 -16    2.40    2.15
   1 -13 -16    2.79    1.02
   1 -13 -16    1.09    1.08
  -1 -13  16    3.59    2.35
  -1 -13  15   61.65    4.09
   1 -13 -15   56.57    2.55
   1 -13 -15   63.77    2.68
   1 -13 -15   55.67    3.50
  -1 -13  14   12.08    2.86
   1 -13 -14    9.63    1.34
   1 -13 -14    8.79    2.34
   1 -13 -14    7.65    1.40
  -1 -13  13   69.20    4.27
   1 -13 -13   74.81    2.88
   1 -13 -12   32.23    2.32
   1 -13 -12   33.38    2.82
  -1 -13  12   32.37    3.21
   1 -13 -12   30.72    3.94
   1 -13 -11  139.87    4.15
   1 -13 -11  130.97    5.36
   1 -13 -11  120.81    4.64
   1 -13 -11  121.92    7.38
  -1 -13  11  149.23    5.77
   1 -13 -10   44.38    2.03
   1 -13 -10   45.01    2.69
   1 -13 -10   42.73    3.64
   1 -13 -10   42.54    4.44
  -1 -13  10   46.56    3.24
   1 -13  -9  118.91    3.76
   1 -13  -9  135.55    5.80
   1 -13  -9  128.70    4.58
   1 -13  -9  129.66    7.47
  -1 -13   9  124.53    3.66
  -1 -13   8    4.24    1.99
   1 -13  -8    4.18    2.37
  -1 -13   8    3.87    0.75
   1 -13  -8    2.55    0.83
   1 -13  -8    3.77    1.41
   1 -13  -8    3.85    2.18
  -1 -13   8    4.03    0.93
   1 -13  -8    4.90    2.42
  -1 -13   7   17.28    1.07
   1 -13  -7   14.88    1.12
   1 -13  -7   10.54    2.55
  -1 -13   7   11.91    1.19
  -1 -13   7   10.78    2.01
   1 -13  -7   11.87    2.40
   1 -13  -7   12.70    1.64
   1 -13  -7   15.64    2.83
   1 -13  -6   88.36    5.18
   1 -13  -6   91.80    4.59
   1 -13  -6   82.58    4.45
  -1 -13   6   83.09    3.55
   1 -13  -6   83.78    3.33
  -1 -13   6   87.56    2.63
   1 -13  -6   85.05    2.74
  -1 -13   6   75.42    2.90
   1 -13  -5  157.05    6.73
   1 -13  -5  168.73    6.41
  -1 -13   5  148.50    4.60
   1 -13  -5  153.38    4.92
  -1 -13   5  148.99    5.03
  -1 -13   5  167.41    5.23
  -1 -13   5  150.78    4.18
   1 -13  -5  162.23    4.33
   1 -13  -5  168.17    6.04
  -1 -13   4    2.93    1.07
   1 -13  -4    1.81    1.17
  -1 -13   4    2.08    1.35
  -1 -13   4    1.83    1.39
   1 -13  -4    1.83    1.00
   1 -13  -4    1.10    2.16
  -1 -13   4    0.91    0.61
   1 -13  -4    0.93    0.65
   1 -13  -4    3.76    1.80
   1 -13  -3  118.86    3.41
  -1 -13   3  120.54    3.34
  -1 -13   3  125.41    4.42
   1 -13  -3  110.13    4.14
  -1 -13   3  121.03    4.13
   1 -13  -3  114.46    3.66
   1 -13  -3  124.03    4.64
   1 -13  -3  114.88    3.95
   1 -13  -3  124.02    5.40
  -1 -13   3  112.76    4.26
  -1 -13   3  115.85    3.87
  -1 -13   2   15.23    1.01
   1 -13  -2   19.28    1.87
  -1 -13   2   18.36    1.91
   1 -13  -2   24.62    2.68
   1 -13  -2   18.23    1.75
   1 -13  -2   18.79    1.58
  -1 -13   2   18.08    1.67
   1 -13  -2   19.80    1.97
  -1 -13   2   16.75    1.47
  -1 -13   1  133.79    3.83
   1 -13  -1  160.75    5.81
   1 -13  -1  135.31    4.42
  -1 -13   1  139.45    4.55
   1 -13  -1  147.47    4.86
  -1 -13   1  150.18    4.92
   1 -13  -1  147.89    4.75
   1 -13  -1  142.96    4.73
  -1 -13   0   94.45    5.74
  -1 -13   0   80.45    2.38
   1 -13   0   72.02    3.14
  -1 -13   0   67.63    3.01
   1 -13   0   62.95    2.83
   1 -13   0   79.24    3.89
  -1 -13   0   70.20    3.19
   1 -13   0   64.78    3.10
  -1 -13   0   73.77    2.96
   1 -13   0   75.57    2.89
  -1 -13   0   61.03    2.47
   1 -13   1  129.90    4.49
   1 -13   1  146.38    5.00
   1 -13   1  126.07    4.14
  -1 -13  -1  131.18    4.29
  -1 -13  -1  140.96    4.64
  -1 -13  -1  120.12    3.57
   1 -13   1  120.48    3.55
   1 -13   1  133.92    4.63
  -1 -13  -1  138.27    4.61
  -1 -13  -1  128.69    3.95
  -1 -13  -1  129.96    7.15
   1 -13   2   37.80    2.29
   1 -13   2   41.00    2.48
  -1 -13  -2   31.78    3.92
  -1 -13  -2   31.56    1.46
   1 -13   2   31.07    1.43
  -1 -13  -2   32.81    1.69
  -1 -13  -2   37.39    2.44
  -1 -13  -2   35.12    1.86
  -1 -13  -2   34.51    2.08
   1 -13   3    9.83    1.16
  -1 -13  -3   10.65    1.49
   1 -13   3    8.70    1.72
  -1 -13  -3   13.21    0.96
   1 -13   3   14.17    0.97
  -1 -13  -3   12.83    1.30
   1 -13   3   12.62    1.60
  -1 -13  -3   11.93    2.88
  -1 -13  -3   10.72    1.99
  -1 -13  -3   11.57    1.42
   1 -13   4    9.12    1.06
   1 -13   4    9.26    1.60
  -1 -13  -4    7.82    2.66
  -1 -13  -4   10.47    1.39
   1 -13   4   10.93    1.78
   1 -13   4    6.53    0.81
  -1 -13  -4   10.94    1.43
  -1 -13  -4    8.12    1.17
   1 -13   5   56.16    3.15
  -1 -13  -5   52.96    2.60
   1 -13   5   56.38    2.00
  -1 -13  -5   57.30    4.93
  -1 -13  -5   56.51    3.57
   1 -13   5   50.23    2.53
  -1 -13  -5   55.62    2.68
   1 -13   5   56.79    2.85
   1 -13   6    8.02    0.84
   1 -13   6    5.68    1.43
  -1 -13  -6    6.60    1.56
  -1 -13  -6    6.25    2.32
   1 -13   6    6.42    1.83
   1 -13   6    6.22    1.45
  -1 -13  -6    7.05    1.37
   1 -13   7   11.12    0.97
  -1 -13  -7   11.86    1.64
   1 -13   7   13.70    1.68
   1 -13   7   13.56    1.59
  -1 -13  -7   14.12    2.56
   1 -13   7   15.14    2.18
  -1 -13  -8   24.43    2.98
   1 -13   8   24.27    1.33
   1 -13   8   26.87    1.80
   1 -13   8   25.21    2.19
   1 -13   8   22.58    2.68
  -1 -13  -8   23.54    1.94
  -1 -13  -8   22.73    1.44
   1 -13   9   15.16    2.10
  -1 -13  -9   17.78    1.35
   1 -13   9   16.08    1.19
  -1 -13  -9   18.20    3.23
  -1 -13  -9   16.56    1.67
  -1 -13  -9   15.04    2.63
  -1 -13 -10   55.90    4.95
  -1 -13 -10   56.86    2.74
  -1 -13 -10   67.48    2.58
  -1 -13 -11   33.46    4.03
  -1 -13 -11   34.59    2.11
   1 -13  12   60.89    4.46
  -1 -13 -12   53.06    4.73
  -1 -13 -12   50.36    2.41
  -1 -13 -12   56.49    3.61
  -1 -13 -13   69.13    2.70
  -1 -13 -13   63.69    3.75
   1 -13  14   90.05    5.30
  -1 -13 -14   83.09    2.88
  -1 -13 -14   78.81    3.99
  -1 -13 -15   63.23    3.61
   1 -13  15   72.72    4.69
  -1 -13 -16   11.18    1.37
  -1 -13 -16   13.65    2.27
   1 -13  17  105.04    4.71
  -1 -13 -17   96.44    3.93
  -1 -13 -18   96.05    2.99
   1 -13  18   92.56    4.20
  -1 -13 -18   85.31    3.76
  -1 -13 -19   39.09    1.64
  -1 -13 -19   42.39    2.48
   1 -13  19   45.86    2.76
  -1 -13 -20    1.76    0.58
   1 -13  20    5.60    1.53
  -1 -13 -20    4.42    1.52
  -1 -13 -21    1.25    0.49
   1 -13  21    0.08    1.23
  -1 -13 -21    0.48    1.31
  -1 -13 -22    2.07    1.18
  -1 -13 -22    0.81    0.39
  -1 -13 -23   18.30    1.33
   1 -14 -21    7.88    0.48
   1 -14 -21    3.50    1.23
   1 -14 -20   14.06    1.68
   1 -14 -20   15.27    0.77
   1 -14 -20   12.64    1.62
   1 -14 -19   23.72    1.13
   1 -14 -19   34.07    2.26
   1 -14 -18   38.69    2.61
  -1 -14  18   42.09    2.50
   1 -14 -17    0.94    0.78
  -1 -14  17    1.44    1.81
   1 -14 -17    1.61    1.82
  -1 -14  16   33.14    2.95
   1 -14 -16   27.31    1.54
   1 -14 -16   27.70    2.75
  -1 -14  15    9.92    2.47
   1 -14 -15    5.79    1.14
   1 -14 -15    5.78    1.15
   1 -14 -15    7.50    2.09
   1 -14 -14   36.97    2.13
  -1 -14  14   32.94    3.39
   1 -14 -13   63.91    2.97
   1 -14 -13   71.94    2.90
   1 -14 -12   49.81    2.30
  -1 -14  12   45.94    3.67
  -1 -14  11    3.59    2.43
   1 -14 -11    1.32    0.97
   1 -14 -11    4.17    1.60
   1 -14 -11    3.86    2.41
   1 -14 -10    9.35    1.12
   1 -14 -10    6.33    2.65
   1 -14 -10    7.69    1.81
  -1 -14  10    4.15    2.18
   1 -14  -9    2.28    2.18
  -1 -14   9    5.27    2.14
  -1 -14   9    1.69    0.73
   1 -14  -9    1.62    0.88
   1 -14  -9    2.41    2.49
   1 -14  -9    1.69    1.58
   1 -14  -9   -0.44    1.91
   1 -14  -8    1.08    2.51
  -1 -14   8    1.20    0.69
   1 -14  -8    0.79    0.80
  -1 -14   8    0.47    1.91
   1 -14  -8    0.36    2.06
   1 -14  -8    0.85    1.50
   1 -14  -7   39.20    2.50
   1 -14  -7   29.88    3.12
   1 -14  -7   32.94    3.43
  -1 -14   7   32.85    1.78
  -1 -14   7   33.16    2.60
   1 -14  -7   35.36    1.70
  -1 -14   7   38.17    1.59
   1 -14  -7   30.68    2.20
   1 -14  -6    1.83    2.36
  -1 -14   6    2.19    1.01
  -1 -14   6    1.61    1.72
   1 -14  -6    2.88    1.41
  -1 -14   6    3.61    0.76
   1 -14  -6    3.95    0.89
   1 -14  -6    0.88    2.27
   1 -14  -6    2.26    1.22
   1 -14  -5   93.38    3.47
   1 -14  -5   99.92    4.69
   1 -14  -5  107.37    3.94
   1 -14  -5  111.45    3.22
  -1 -14   5  104.33    3.05
  -1 -14   5   95.84    4.00
  -1 -14   5   88.26    3.34
   1 -14  -5   98.82    5.08
   1 -14  -4   14.59    1.35
   1 -14  -4   16.13    1.69
   1 -14  -4   13.74    2.63
   1 -14  -4   17.13    1.13
  -1 -14   4   15.27    1.00
  -1 -14   4   14.43    1.85
   1 -14  -4   15.79    2.30
  -1 -14   4   13.24    1.43
  -1 -14   3    0.97    1.12
  -1 -14   3    2.91    1.44
   1 -14  -3    2.94    1.41
   1 -14  -3    4.17    1.74
  -1 -14   3    3.61    1.64
  -1 -14   3    1.73    0.63
   1 -14  -3    4.96    2.22
  -1 -14   2    0.60    1.53
   1 -14  -2    1.77    1.37
   1 -14  -2    1.19    1.25
  -1 -14   2    1.34    1.34
   1 -14  -2   -0.13    2.14
  -1 -14   2    1.00    0.65
   1 -14  -2    0.41    1.48
  -1 -14   2    0.03    1.10
  -1 -14   1   61.97    2.10
  -1 -14   1   57.04    2.69
   1 -14  -1   62.69    2.81
   1 -14  -1   60.50    3.02
  -1 -14   1   61.39    2.91
  -1 -14   1   51.57    3.06
   1 -14  -1   60.16    3.07
   1 -14  -1   55.99    2.76
  -1 -14   0   34.98    1.53
  -1 -14   0   30.08    1.66
   1 -14   0   33.84    2.14
  -1 -14   0   34.88    2.23
   1 -14   0   34.29    2.33
   1 -14   0   34.99    2.45
   1 -14   0   32.84    1.97
  -1 -14  -1   48.36    2.19
   1 -14   1   53.10    1.97
  -1 -14  -1   53.52    1.99
   1 -14   1   53.96    2.95
   1 -14   1   55.18    3.00
  -1 -14  -1   59.63    2.77
   1 -14   1   53.32    2.62
   1 -14   2    4.45    1.08
  -1 -14  -2    9.61    0.88
   1 -14   2    7.01    0.85
   1 -14   2    6.31    1.62
  -1 -14  -2    5.60    1.51
   1 -14   2    3.63    1.58
  -1 -14  -2    5.37    1.72
  -1 -14  -2    4.18    1.08
  -1 -14  -3   58.06    2.82
   1 -14   3   59.27    2.10
  -1 -14  -3   65.12    2.20
   1 -14   3   60.03    3.11
   1 -14   3   52.55    2.33
  -1 -14  -3   57.76    3.18
   1 -14   3   53.24    3.12
  -1 -14  -3   53.33    2.48
  -1 -14  -4   28.38    2.09
  -1 -14  -4   30.65    1.44
   1 -14   4   31.32    1.41
   1 -14   4   23.37    2.15
   1 -14   4   19.74    1.40
   1 -14   4   15.33    2.13
  -1 -14  -4   22.20    2.52
  -1 -14  -4   20.65    1.77
   1 -14   5   13.77    1.09
  -1 -14  -5   20.90    2.77
   1 -14   5   20.43    2.01
  -1 -14  -5   19.64    1.78
  -1 -14  -5   19.07    1.90
   1 -14   5   20.99    2.39
   1 -14   6  166.08    6.16
  -1 -14  -6  181.62    6.81
  -1 -14  -6  174.77    5.68
   1 -14   6  178.77    5.72
   1 -14   6  192.26    5.79
   1 -14   6  172.31    4.76
  -1 -14  -6  178.12    5.67
   1 -14   7   68.85    3.96
  -1 -14  -7   78.87    4.32
  -1 -14  -7   72.34    3.34
   1 -14   7   84.08    3.33
   1 -14   7   77.78    3.52
   1 -14   7   82.35    2.68
  -1 -14  -7   75.96    3.56
  -1 -14  -8   63.92    3.36
   1 -14   8   62.20    3.81
  -1 -14  -8   58.47    3.85
   1 -14   8   58.76    3.15
   1 -14   8   62.04    2.66
   1 -14   8   57.12    2.21
  -1 -14  -8   57.98    2.34
  -1 -14  -8   52.04    2.81
  -1 -14  -9   27.53    2.02
  -1 -14  -9   36.91    2.92
  -1 -14  -9   23.44    1.59
  -1 -14  -9   37.12    3.43
  -1 -14 -10    3.46    2.11
  -1 -14 -10    1.67    1.21
  -1 -14 -10    0.52    0.94
  -1 -14 -11   60.86    3.84
  -1 -14 -11   55.27    2.63
  -1 -14 -12   41.69    2.09
  -1 -14 -12   39.17    2.25
  -1 -14 -13    3.01    2.16
  -1 -14 -13    2.24    1.28
  -1 -14 -13    2.47    0.91
   1 -14  13    0.93    2.88
   1 -14  14    5.07    2.91
  -1 -14 -14    5.16    1.38
  -1 -14 -14    5.91    2.07
   1 -14  15    3.78    2.64
  -1 -14 -15    3.72    1.14
  -1 -14 -15    4.70    2.05
  -1 -14 -15    2.77    2.06
  -1 -14 -16   97.92    3.92
  -1 -14 -16   87.86    3.83
  -1 -14 -17   46.70    2.74
   1 -14  17   49.61    3.14
  -1 -14 -17   44.15    2.76
   1 -14  18    5.82    1.88
  -1 -14 -18    2.32    0.73
  -1 -14 -19   63.33    2.07
   1 -14  19   84.89    3.16
  -1 -14 -20    7.26    0.64
   1 -14  20    2.87    1.16
  -1 -14 -21    2.07    0.41
  -1 -14 -22   54.99    2.03
   1 -15 -20    0.45    1.02
   1 -15 -19    6.43    1.38
   1 -15 -19   12.05    0.68
   1 -15 -18    3.44    1.60
   1 -15 -18    2.61    1.49
   1 -15 -18    5.56    0.64
   1 -15 -17  118.36    4.18
  -1 -15  17  121.48    4.11
   1 -15 -17   98.71    3.96
   1 -15 -17   97.43    3.01
   1 -15 -16    0.87    1.90
   1 -15 -16    1.20    1.83
   1 -15 -16    2.61    0.82
  -1 -15  16    3.02    1.87
  -1 -15  15  179.58    6.15
   1 -15 -15  175.50    4.92
  -1 -15  14   15.31    2.73
   1 -15 -14   13.73    2.55
   1 -15 -14   11.08    1.30
   1 -15 -14   12.03    1.37
  -1 -15  13   49.32    3.68
   1 -15 -13   43.17    3.45
   1 -15 -13   33.78    2.02
   1 -15 -13   28.17    1.92
  -1 -15  12   38.49    3.61
   1 -15 -12   39.93    2.43
   1 -15 -12   37.46    3.34
   1 -15 -11  226.97    6.03
  -1 -15  11  211.13    7.54
   1 -15 -11  204.96    7.43
   1 -15 -10   61.78    2.45
  -1 -15  10   52.32    3.70
   1 -15 -10   56.37    3.31
   1 -15 -10   45.78    2.85
   1 -15 -10   47.48    3.98
   1 -15  -9  267.46    6.72
   1 -15  -9  219.62    7.37
   1 -15  -9  271.53    7.66
  -1 -15   9  238.74    8.09
   1 -15  -9  237.32    8.54
   1 -15  -8    4.53    0.97
  -1 -15   8    2.59    0.81
   1 -15  -8    5.33    2.77
   1 -15  -8    2.03    1.43
  -1 -15   8    1.21    2.11
   1 -15  -8    3.76    1.80
   1 -15  -7  128.18    4.84
   1 -15  -7  135.21    3.94
   1 -15  -7  139.71    6.02
   1 -15  -7  125.28    4.40
  -1 -15   7  130.54    3.74
   1 -15  -6   12.79    2.73
   1 -15  -6   10.54    1.43
  -1 -15   6    8.95    2.17
   1 -15  -6    7.98    1.84
   1 -15  -6    6.26    1.04
  -1 -15   6    9.45    0.95
  -1 -15   6    7.95    1.17
   1 -15  -5  278.78    8.96
  -1 -15   5  260.59    7.63
   1 -15  -5  268.37    7.70
  -1 -15   5  322.22    7.40
   1 -15  -5  323.54    7.56
  -1 -15   5  297.43    8.67
   1 -15  -5  308.83    8.51
   1 -15  -4    3.15    1.83
  -1 -15   4    2.87    1.69
   1 -15  -4    2.13    1.51
  -1 -15   4    3.64    0.74
   1 -15  -4    3.42    0.84
  -1 -15   4    2.90    1.12
   1 -15  -3   93.36    3.80
  -1 -15   3   90.76    3.89
   1 -15  -3  104.76    4.04
  -1 -15   3  101.98    4.25
  -1 -15   3   84.58    2.78
  -1 -15   3   95.88    3.45
   1 -15  -2   38.34    2.44
  -1 -15   2   37.17    2.51
   1 -15  -2   41.03    2.44
  -1 -15   2   37.48    2.80
  -1 -15   2   37.24    1.63
  -1 -15   2   38.24    2.20
   1 -15  -1  212.93    6.32
  -1 -15   1  204.69    6.38
  -1 -15   1  204.84    5.34
  -1 -15   1  199.39    6.06
   1 -15   0  109.79    4.14
  -1 -15   0  115.18    4.28
  -1 -15   0  120.22    3.34
   1 -15   0  100.46    3.78
  -1 -15   0  100.92    3.94
  -1 -15  -1  218.36    6.57
   1 -15   1  202.58    6.30
   1 -15   1  199.61    6.68
   1 -15   1  217.48    5.52
  -1 -15  -1  225.08    5.56
  -1 -15  -1  199.21    6.30
   1 -15   1  191.25    5.86
  -1 -15  -2   19.31    1.30
   1 -15   2   22.88    1.33
   1 -15   2   30.39    2.58
   1 -15   2   29.20    1.74
  -1 -15  -2   27.41    2.23
   1 -15   2   30.73    2.70
  -1 -15  -2   27.29    1.67
  -1 -15  -3   20.04    1.28
   1 -15   3   21.47    1.25
   1 -15   3   28.11    2.46
   1 -15   3   22.05    1.51
   1 -15   3   22.09    2.51
  -1 -15  -3   23.30    1.66
  -1 -15  -3   23.65    2.15
  -1 -15  -4    5.61    1.76
   1 -15   4   10.34    1.90
   1 -15   4    8.02    2.08
   1 -15   4    7.14    0.91
  -1 -15  -4    6.61    0.95
  -1 -15  -4    5.70    2.16
  -1 -15  -4    5.97    1.30
  -1 -15  -5   81.28    4.44
  -1 -15  -5   80.47    3.38
  -1 -15  -5   85.06    3.73
  -1 -15  -6    2.64    1.49
  -1 -15  -6    2.31    2.48
   1 -15   6    2.01    1.79
  -1 -15  -6    1.79    1.56
   1 -15   6    2.27    2.02
   1 -15   6    3.45    0.85
  -1 -15  -7   19.77    1.97
   1 -15   7   17.88    2.68
  -1 -15  -7   19.42    2.87
   1 -15   7   13.49    2.11
   1 -15   7   16.44    1.22
  -1 -15  -7   19.72    2.09
   1 -15   8    0.06    2.25
  -1 -15  -8    1.35    0.95
  -1 -15  -8    1.72    1.45
  -1 -15  -8    0.50    2.30
  -1 -15  -8    1.91    1.71
  -1 -15  -9   22.84    3.01
  -1 -15  -9   22.95    2.50
  -1 -15  -9   16.24    1.72
  -1 -15  -9   12.54    1.33
  -1 -15 -10    3.55    2.14
  -1 -15 -10    1.81    2.41
  -1 -15 -10    2.88    1.26
  -1 -15 -10    2.78    1.15
  -1 -15 -11  166.61    4.88
  -1 -15 -11  159.23    6.08
  -1 -15 -12   71.86    3.14
  -1 -15 -12   87.38    4.36
  -1 -15 -13  117.43    5.19
  -1 -15 -13  124.48    4.31
   1 -15  14   -0.44    2.48
  -1 -15 -14   -0.15    1.11
  -1 -15 -14   -0.30    1.88
  -1 -15 -14    2.48    2.03
  -1 -15 -15  139.28    4.84
   1 -15  15  152.59    5.57
  -1 -15 -15  114.82    3.82
  -1 -15 -15  117.21    4.71
   1 -15  16   10.47    2.26
  -1 -15 -16   15.85    1.20
  -1 -15 -16   11.27    2.00
   1 -15  17  178.22    5.28
  -1 -15 -17  161.69    4.97
   1 -15  18   16.94    1.79
  -1 -15 -18   17.97    1.83
   1 -15  19   22.42    1.48
  -1 -15 -19   21.02    1.60
  -1 -15 -20    7.32    0.46
   1 -16 -18   32.80    1.06
   1 -16 -18   29.16    1.65
   1 -16 -17    6.21    1.34
   1 -16 -17    1.17    0.50
   1 -16 -16   21.57    2.06
   1 -16 -16   18.25    1.07
   1 -16 -15    6.24    1.84
  -1 -16  15    4.45    1.94
   1 -16 -15    1.53    0.80
   1 -16 -14   26.66    1.56
  -1 -16  14   30.70    2.85
   1 -16 -13   30.84    2.73
   1 -16 -13   25.16    1.60
  -1 -16  12   48.54    3.79
   1 -16 -12   39.96    3.27
   1 -16 -12   50.66    2.31
   1 -16 -12   38.50    2.17
  -1 -16  11   39.81    3.48
   1 -16 -11   34.66    3.25
   1 -16 -11   20.33    1.87
   1 -16 -10    4.98    1.67
   1 -16 -10    9.48    1.31
   1 -16 -10    3.39    2.86
  -1 -16  10    4.86    2.72
   1 -16  -9    6.08    1.86
  -1 -16   9    3.26    2.48
   1 -16  -9    8.42    1.19
   1 -16  -9    3.85    2.78
   1 -16  -8    4.55    2.80
   1 -16  -8    3.45    1.82
  -1 -16   8    2.19    2.26
   1 -16  -8    7.08    1.08
   1 -16  -7    3.74    2.55
   1 -16  -7    6.03    1.98
   1 -16  -7   11.52    1.20
  -1 -16   7   10.45    1.02
   1 -16  -6    6.12    2.04
  -1 -16   6    4.97    0.88
   1 -16  -6    3.78    0.96
   1 -16  -5   44.06    1.89
   1 -16  -5   45.45    2.82
  -1 -16   5   35.84    2.99
   1 -16  -5   42.59    3.19
  -1 -16   5   37.68    1.69
  -1 -16   4    3.53    1.08
   1 -16  -4    3.96    0.92
  -1 -16   4    4.56    0.78
  -1 -16   4    4.10    1.97
   1 -16  -4    2.85    1.73
  -1 -16   3   11.83    1.44
  -1 -16   3   10.88    2.01
   1 -16  -3   11.92    1.88
  -1 -16   3    6.20    0.87
   1 -16  -2    1.16    1.38
  -1 -16   2    0.76    1.28
  -1 -16   2    0.28    0.68
  -1 -16   2    1.95    1.79
   1 -16  -2   -0.04    1.63
  -1 -16   1   39.91    1.73
  -1 -16   1   47.48    2.49
   1 -16  -1   49.51    2.46
  -1 -16   1   45.73    2.92
   1 -16  -1   43.31    2.76
  -1 -16   0   15.74    1.14
   1 -16   0   14.39    1.15
  -1 -16   0   17.04    1.87
   1 -16   0   17.32    1.57
   1 -16   0   16.26    2.06
  -1 -16   0   17.73    2.17
   1 -16   1   48.02    1.93
  -1 -16  -1   47.92    1.95
   1 -16   1   54.86    2.94
  -1 -16  -1   55.84    3.14
  -1 -16  -1   57.94    2.87
   1 -16   1   51.96    2.35
  -1 -16  -2    3.24    1.61
  -1 -16  -2    0.83    0.75
   1 -16   2    1.01    0.74
   1 -16   2    2.14    1.70
  -1 -16  -2    0.87    1.71
   1 -16   3   38.94    3.01
  -1 -16  -3   37.85    2.60
  -1 -16  -3   34.93    2.60
  -1 -16  -3   28.58    1.52
   1 -16   3   27.76    1.47
   1 -16   4   45.91    1.85
  -1 -16  -4   47.76    1.92
  -1 -16  -4   44.26    2.81
   1 -16   5    0.38    0.81
   1 -16   5    0.54    2.21
  -1 -16  -5    1.31    1.69
   1 -16   6  204.54    5.43
   1 -16   6  216.44    7.30
  -1 -16  -6  216.07    6.19
   1 -16   7   75.55    4.16
  -1 -16  -7   71.19    3.18
   1 -16   8   60.63    3.95
  -1 -16  -8   52.54    2.71
  -1 -16  -8   65.09    3.19
  -1 -16  -9    3.26    1.91
  -1 -16  -9    1.83    1.23
   1 -16   9    3.32    2.57
  -1 -16  -9    0.64    1.04
  -1 -16 -10   19.85    2.52
  -1 -16 -10   10.42    1.40
  -1 -16 -11  110.89    4.83
  -1 -16 -11   95.89    3.56
  -1 -16 -12   91.90    4.32
  -1 -16 -12   78.22    3.22
   1 -16  13    0.29    2.47
  -1 -16 -13    1.52    2.06
  -1 -16 -13    1.50    1.12
  -1 -16 -14   18.38    2.23
   1 -16  14   22.93    2.75
  -1 -16 -15   29.35    2.32
  -1 -16 -15   25.18    1.41
  -1 -16 -16  173.00    4.97
   1 -16  16  211.28    5.39
  -1 -16 -17   57.23    2.36
   1 -16  17   61.48    2.48
  -1 -16 -18    0.14    0.35
   1 -16  18    1.43    0.87
  -1 -16 -18    0.70    0.87
  -1 -16 -18    1.24    0.96
   1 -17 -17   38.02    1.66
   1 -17 -16    2.17    0.43
   1 -17 -15  184.60    4.57
   1 -17 -14    2.92    0.72
   1 -17 -13    1.39    0.83
   1 -17 -12   36.05    1.84
   1 -17 -11  216.70    5.71
   1 -17 -11  190.83    5.54
   1 -17 -10   42.05    1.99
   1 -17 -10   31.24    2.12
   1 -17  -9  368.16    8.59
   1 -17  -9  300.64    8.90
   1 -17  -8    0.34    0.91
   1 -17  -8    2.66    1.61
   1 -17  -7   77.12    2.66
   1 -17  -7   70.14    3.48
   1 -17  -6    8.55    1.11
   1 -17  -6    7.74    2.11
   1 -17  -5  496.57   12.92
  -1 -17   5  489.26   11.53
   1 -17  -5  493.54   12.70
   1 -17  -5  493.15   11.70
   1 -17  -4    1.89    1.77
   1 -17  -4    1.41    1.59
  -1 -17   4    1.82    0.76
  -1 -17   3   38.19    1.61
   1 -17  -3   38.86    2.37
   1 -17  -3   36.16    2.66
  -1 -17   3   39.64    2.96
   1 -17  -2    6.34    1.93
  -1 -17   2    6.61    2.10
   1 -17  -2    9.36    1.41
  -1 -17   2    5.59    1.21
  -1 -17   2    6.40    0.83
  -1 -17   1  234.44    6.04
   1 -17  -1  243.72    7.29
  -1 -17   1  254.11    7.58
  -1 -17   1  237.86    6.66
  -1 -17   0   60.24    2.09
   1 -17   0   55.98    2.08
  -1 -17   0   54.63    3.36
   1 -17   0   53.43    3.10
   1 -17   1  202.24    5.35
  -1 -17  -1  202.23    5.34
   1 -17   1  217.83    6.61
  -1 -17  -1  219.80    6.83
  -1 -17  -1  203.59    6.13
   1 -17   2    0.08    1.75
  -1 -17  -2    0.23    1.90
   1 -17   2    0.98    0.75
  -1 -17  -2    1.07    0.76
  -1 -17  -2    1.48    1.52
  -1 -17  -3   -0.14    1.75
   1 -17   3    0.42    1.83
   1 -17   3    0.62    0.74
  -1 -17  -3    0.77    0.73
  -1 -17  -3    0.12    1.60
  -1 -17  -4    1.86    1.77
  -1 -17  -4   -0.42    1.74
  -1 -17  -4    1.15    0.76
   1 -17   4   -0.16    0.78
  -1 -17  -5  190.49    6.20
  -1 -17  -5  202.63    5.38
   1 -17   5  197.30    5.27
   1 -17   6    8.19    2.53
  -1 -17  -6    9.32    1.71
  -1 -17  -6    8.91    2.29
  -1 -17  -7   10.12    1.60
   1 -17   7   14.28    2.74
  -1 -17  -7   11.27    2.41
   1 -17   8   13.15    2.75
   1 -17   9   12.42    2.91
  -1 -17  -9   14.55    1.36
  -1 -17 -10    0.24    1.06
  -1 -17 -11  174.51    5.19
  -1 -17 -12    1.01    1.00
  -1 -17 -13   32.39    1.64
  -1 -17 -13   35.86    2.31
  -1 -17 -14   13.59    0.98
   1 -17  14   15.47    2.09
  -1 -17 -14   16.83    1.71
  -1 -17 -15  148.69    3.98
  -1 -17 -15  164.93    4.62
  -1 -17 -16    5.94    0.52
  -1 -17 -16    2.74    0.95
   1 -18 -14    6.39    0.50
   1 -18 -14    4.99    1.04
   1 -18 -13    3.25    0.58
   1 -18 -13    1.16    1.24
   1 -18 -12   22.97    1.22
   1 -18 -12   30.01    2.13
   1 -18 -11    2.95    1.78
   1 -18 -11    4.42    0.96
   1 -18 -10    2.83    2.14
   1 -18 -10    2.74    1.00
   1 -18  -9   34.48    2.92
   1 -18  -9   26.53    1.76
   1 -18  -9   32.82    1.66
   1 -18  -8   24.02    2.47
   1 -18  -8   26.89    1.49
   1 -18  -7   64.35    3.26
   1 -18  -7   70.14    2.36
   1 -18  -6    4.63    1.68
   1 -18  -6    1.46    0.86
   1 -18  -6    2.14    1.72
   1 -18  -5    7.26    1.65
   1 -18  -5    6.75    0.92
   1 -18  -5    6.98    1.99
  -1 -18   4    3.90    0.75
   1 -18  -4    2.79    1.91
  -1 -18   3   44.43    1.68
   1 -18  -3   38.16    2.86
  -1 -18   2    3.22    0.74
   1 -18  -2    3.29    1.90
   1 -18  -1    8.90    0.93
   1 -18  -1    8.84    2.07
  -1 -18   1    9.63    0.89
  -1 -18   0   26.93    2.68
   1 -18   0   25.64    2.50
  -1 -18   0   26.75    1.31
   1 -18   0   25.58    1.33
  -1 -18  -1    0.37    1.19
  -1 -18  -1    2.17    0.73
   1 -18   1    2.92    0.73
   1 -18   1    0.78    1.85
  -1 -18  -1    2.32    1.98
  -1 -18  -2    0.62    1.34
   1 -18   2    0.16    1.80
  -1 -18  -2    1.48    1.89
   1 -18   2    0.06    0.68
  -1 -18  -2    0.53    0.66
  -1 -18  -3   18.56    2.17
   1 -18   3   23.24    1.26
  -1 -18  -3   24.27    1.26
  -1 -18  -3   20.41    1.91
  -1 -18  -4    2.23    1.54
  -1 -18  -4    1.53    0.72
  -1 -18  -4    2.91    1.61
  -1 -18  -5   -0.27    1.72
  -1 -18  -5    0.84    0.76
  -1 -18  -5    2.14    1.51
  -1 -18  -6  135.87    4.99
  -1 -18  -7    5.46    2.01
  -1 -18  -8   50.67    3.26
  -1 -18  -9    9.61    2.12
  -1 -18 -10    4.60    1.14
  -1 -18 -10    3.32    1.77
  -1 -18 -11    0.12    0.84
  -1 -18 -12   50.98    1.85
  -1 -18 -13   19.38    0.94
  -1 -18 -14    1.51    0.38
   1 -19 -11   15.44    0.79
   1 -19 -10    2.88    0.65
   1 -19  -9   45.05    1.82
   1 -19  -9   46.99    2.47
   1 -19  -8    1.47    0.86
   1 -19  -7   53.88    2.04
   1 -19  -6   10.22    1.02
   1 -19  -6    7.64    1.49
   1 -19  -5   66.76    3.08
   1 -19  -4   -0.04    1.64
   1 -19  -3   65.53    3.45
   1 -19  -2    2.07    1.83
   1 -19  -1   12.89    0.98
  -1 -19   1   14.26    0.93
   1 -19   0   26.44    1.27
  -1 -19   0   26.57    1.23
   1 -19   1   19.38    1.11
  -1 -19  -1   18.13    1.06
  -1 -19  -2    0.37    0.63
  -1 -19  -3    7.73    0.85
  -1 -19  -4    1.21    0.68
  -1 -19  -5    5.86    0.84
  -1 -19  -5    4.89    1.45
  -1 -19  -6    1.23    1.45
  -1 -19  -6    0.99    0.78
  -1 -19  -7    2.20    1.62
  -1 -19  -8    2.19    1.57
  -1 -19  -9   26.58    1.94
  -1 -19 -10    0.71    0.99
  -1 -20  -3   32.73    1.29
  -1 -20  -4   13.26    0.86
  -2   0  30   23.38    0.82
  -2   0  29    1.48    1.01
  -2   0  28  142.03    4.36
   2   0 -27    1.14    0.87
  -2   0  27    0.14    0.39
  -2   0  27    1.55    1.21
  -2   0  26  238.45    5.69
  -2   0  26  217.95    6.51
  -2   0  25    0.21    0.50
  -2   0  24  427.75   10.09
  -2   0  23    0.26    0.52
   2   0 -23    1.00    1.37
   2   0 -22  391.12   12.49
  -2   0  22  387.13    9.28
  -2   0  21    0.45    0.57
  -2   0  20  571.58   13.30
  -2   0  19    0.51    0.55
   2   0 -19    0.19    0.95
   2   0 -18   15.98    1.90
  -2   0  18   20.71    1.11
   2   0 -17    0.25    1.01
  -2   0  17    0.35    0.52
   2   0 -16  526.46   14.29
   2   0 -15    0.29    1.11
   2   0 -14  419.44   11.68
  -2   0  13    0.86    1.41
  -2   0  12 4060.92   91.03
  -2   0  11   -0.05    1.34
  -2   0  10 4404.61   97.87
  -2   0   9    0.19    1.11
  -2   0   8   93.44    3.44
  -2   0   7    0.60    0.86
  -2   0   6    2.63    0.28
  -2   0   6    6.02    0.95
  -2   0   5    0.43    0.23
  -2   0   5    0.28    0.62
  -2   0   4 1416.54   31.43
   2   0  -3    0.09    0.43
   2   0  -2  630.18   14.13
  -2   0   1    0.43    0.49
   2   0  -1    1.00    0.35
   2   0   0 2619.58   58.43
  -2   0   0 2740.61   58.55
  -2   0  -1    0.20    0.60
   2   0   1    0.20    0.40
  -2   0  -2 1301.50   29.01
  -2   0  -3    0.23    0.70
  -2   0  -3   -0.12    0.95
  -2   0  -4  199.32    5.70
  -2   0  -4  196.15    5.29
  -2   0  -5    0.19    0.96
   2   0   5    0.25    1.26
   2   0   6 8081.31  179.76
  -2   0  -6 8244.02  178.99
  -2   0  -7    0.34    1.01
   2   0   7    0.97    1.47
   2   0   8  502.63   13.99
  -2   0  -8  553.50   13.15
   2   0   9    0.87    1.45
  -2   0  -9    0.58    0.95
  -2   0 -10 1463.17   33.49
  -2   0 -11    0.36    0.86
  -2   0 -12   77.97    3.18
  -2   0 -13    0.40    0.79
  -2   0 -14  117.28    4.25
  -2   0 -15   -0.09    0.78
  -2   0 -15    0.95    1.94
  -2   0 -16  872.63   21.12
   2   0  16  894.59   19.69
  -2   0 -17    0.35    2.52
   2   0  17    0.91    0.57
   2   0  18  125.13    3.42
   2   0  18  116.57    3.85
  -2   0 -19    0.85    2.34
   2   0  19    0.59    0.53
   2   0  19    0.42    0.99
   2   0  20  263.09    7.47
  -2   0 -20  256.31   11.53
  -2   0 -21   -0.50    2.83
   2   0  21    0.61    1.08
   2   0  22    0.81    0.55
  -2   0 -22    4.46    3.31
   2   0  22    3.61    1.26
   2   0  23    0.92    0.58
  -2   0 -23    0.54    3.15
   2   0  23    0.79    1.26
   2   0  24   33.64    1.34
   2   0  24   16.64    1.75
   2   0  25    1.11    1.23
   2   0  25   -0.44    1.19
   2   0  25    0.47    0.48
   2   0  26    0.75    0.45
   2   0  26    5.65    1.30
   2   0  27    0.10    0.39
   2   0  28    1.76    0.35
  -2   0 -28    3.90    0.78
  -2   0 -29    0.58    0.55
   2   0  29    1.22    0.94
  -2   0 -30   81.04    2.16
   2  -1 -31    0.22    0.42
   2   1 -31    0.41    0.44
  -2  -1  31    1.16    0.22
   2   1 -30   -0.16    0.59
  -2  -1  30    0.47    0.31
  -2   1  30    0.43    0.25
  -2  -1  29    9.22    1.32
  -2   1  29    8.49    1.13
  -2   1  28   36.08    1.98
  -2  -1  28   38.41    2.12
   2   1 -28   43.25    1.81
  -2   1  27   17.32    1.55
  -2  -1  27   17.48    1.66
   2   1 -27   12.30    1.17
  -2  -1  26    1.69    1.32
  -2   1  26    1.30    1.21
  -2  -1  26    2.14    0.55
  -2   1  26    2.30    0.47
  -2  -1  25    3.67    0.65
  -2   1  25    3.33    0.57
  -2   1  25    0.22    1.28
  -2  -1  25    0.40    1.30
  -2   1  24   14.68    0.89
  -2  -1  24   12.69    0.91
   2   1 -23   -0.64    1.63
  -2   1  23    0.31    0.51
  -2  -1  23    0.41    0.58
  -2  -1  22    9.83    0.90
  -2   1  22    9.35    0.80
   2   1 -22    8.09    1.96
  -2  -1  21    4.92    0.77
  -2   1  21    5.02    0.70
  -2   1  20    1.55    0.59
  -2  -1  20    0.98    0.62
   2  -1 -20    0.21    1.10
   2  -1 -19   63.96    3.58
  -2   1  19   58.40    2.03
  -2  -1  19   60.16    2.11
   2  -1 -18   62.59    3.55
  -2   1  18   58.66    2.05
  -2  -1  18   64.66    2.19
   2   1 -17  128.12    4.93
   2  -1 -17  125.27    5.27
  -2  -1  17  124.98    3.54
   2  -1 -16   52.27    3.31
   2   1 -16   55.25    3.03
   2   1 -15   44.12    2.69
   2  -1 -15   45.15    2.91
   2  -1 -14    5.60    1.54
  -2   1  13    1.06    1.49
  -2   1  12  208.63    7.08
  -2   1  11  517.36   13.73
  -2   1  10  137.47    4.91
  -2   1   9   24.17    1.97
  -2   1   8  352.05    9.22
  -2  -1   7  178.65    4.38
  -2   1   7  176.75    5.11
  -2  -1   6 1038.09   23.47
  -2   1   6 1116.05   24.13
  -2  -1   5   14.86    0.72
  -2   1   5   17.07    1.07
   2   1  -4  128.91    3.49
  -2   1   4  134.68    3.56
   2   1  -3  118.12    3.10
   2   1  -2   28.67    1.05
  -2   1   1  461.49   10.82
   2   1  -1  488.25   10.75
  -2   1   0   12.54    0.79
   2   1   0   15.96    0.71
  -2   1  -1  424.37    9.60
   2   1   1  406.32    9.47
  -2  -1  -2   24.62    1.35
  -2   1  -2   24.02    1.30
  -2  -1  -3  122.08    3.59
  -2   1  -3  106.42    3.48
  -2   1  -4   54.21    1.83
  -2   1  -4   51.80    2.46
   2   1   5 1202.32   28.63
  -2   1  -5 1228.49   27.69
  -2  -1  -5 1182.17   28.19
   2   1   6  167.10    5.78
  -2  -1  -6  173.69    5.39
  -2   1  -7 2805.23   58.49
  -2  -1  -7 2606.14   58.95
   2   1   8   77.36    3.85
  -2  -1  -8   81.94    3.36
  -2   1  -9  468.86   11.49
  -2  -1  -9  486.42   12.06
  -2   1 -10   41.24    2.00
  -2  -1 -10   40.29    2.30
  -2   1 -11  219.83    6.13
  -2  -1 -11  212.40    6.58
  -2   1 -12  111.71    3.80
  -2  -1 -12  112.01    4.18
  -2   1 -13   90.55    3.39
  -2  -1 -13   96.58    3.82
  -2  -1 -14   34.71    2.25
  -2   1 -14   36.38    1.98
  -2   1 -15  113.70    5.81
  -2  -1 -15  116.85    4.48
   2  -1  16   49.91    1.76
  -2  -1 -16   51.65    2.84
   2  -1  17  512.59   11.63
  -2  -1 -17  522.70   13.46
   2   1  18    4.65    0.62
   2  -1  18    4.91    0.68
   2  -1  18    2.80    1.08
   2   1  18    3.11    1.05
   2  -1  19    0.15    1.01
   2   1  19    0.60    0.94
   2  -1  19    0.35    0.51
   2   1  19    1.37    0.53
  -2   1 -19   -0.70    2.52
   2   1  20    3.18    1.10
   2  -1  20    2.10    1.13
   2  -1  20    2.80    0.63
   2   1  20    2.21    0.58
  -2   1 -20    3.99    2.93
  -2   1 -21   76.44    6.32
   2   1  21   79.25    2.85
   2  -1  21   77.70    2.98
   2  -1  21   54.85    2.05
   2   1  21   55.13    2.04
  -2   1 -22    6.14    3.30
   2   1  22   17.14    1.00
   2  -1  22   16.52    1.03
   2  -1  22    9.62    1.47
   2   1  22   10.63    1.41
   2  -1  23  264.99    6.64
   2  -1  23  285.07    7.55
   2   1  23  284.05    7.37
   2   1  23  258.73    6.57
   2  -1  24    3.17    0.65
   2   1  24    2.88    1.24
   2  -1  24    3.69    1.37
   2  -1  24    1.45    1.32
   2   1  24    3.40    0.60
   2  -1  25  181.71    4.70
   2   1  25  177.43    4.63
   2  -1  25  193.66    5.52
   2  -1  25  205.02    5.64
   2   1  25  196.52    5.41
   2  -1  26    7.28    0.63
   2   1  26    7.33    0.58
   2   1  27  230.06    5.57
   2  -1  27  235.93    5.68
  -2  -1 -28    2.16    0.72
   2  -1  28    3.15    0.42
   2  -1  29   19.97    0.64
  -2   1 -29   16.63    0.95
  -2  -1 -29   16.15    0.91
   2  -1  29   13.81    1.24
   2   1  29   11.11    1.16
  -2   1 -30    0.43    0.45
   2  -1  30    0.27    0.70
   2   2 -31    4.24    0.50
  -2  -2  31    5.35    0.31
   2   2 -30  134.09    3.46
   2  -2 -30  134.96    3.46
  -2  -2  30  133.37    3.19
   2  -2 -29    3.03    0.84
   2   2 -29    3.96    0.85
  -2  -2  29    4.85    1.29
   2   2 -28  273.74    6.68
   2  -2 -28  268.30    6.70
  -2  -2  27    1.81    0.51
  -2  -2  27    3.62    1.39
  -2   2  27    5.04    1.17
   2  -2 -27    2.28    0.94
   2  -2 -26   50.57    2.18
  -2  -2  26   54.05    1.77
  -2  -2  26   47.23    2.56
  -2   2  26   46.60    2.31
  -2  -2  25    2.88    1.32
  -2   2  25    3.20    1.22
  -2  -2  25    0.74    0.55
   2  -2 -25    2.23    1.02
  -2  -2  24  142.01    3.91
   2  -2 -23   19.67    2.55
   2   2 -23   20.19    2.55
  -2  -2  23   22.80    1.22
   2   2 -22  294.47   10.17
   2  -2 -22  274.50   10.07
  -2  -2  22  295.44    7.29
   2  -2 -21   22.87    2.45
   2  -2 -21   20.17    2.64
   2   2 -21   18.69    2.58
  -2  -2  21   23.73    1.26
  -2  -2  20  217.86    6.43
   2  -2 -20  235.10    8.37
   2  -2 -19    0.99    1.23
  -2  -2  19    1.58    0.98
  -2  -2  19    1.78    0.66
   2  -2 -18   79.65    4.17
  -2  -2  18   80.38    2.41
   2  -2 -17   41.57    3.12
  -2  -2  17   49.30    1.84
  -2  -2  16  115.41    3.26
   2  -2 -16  109.15    5.06
   2   2 -16  105.75    4.25
   2   2 -15    3.63    1.05
   2  -2 -15    4.65    1.54
   2  -2 -14   23.98    2.33
   2  -2 -13   20.42    2.19
  -2   2  13   21.20    2.30
  -2  -2  13   20.89    2.23
  -2   2  12 4203.93   94.50
  -2  -2  12 4228.05   94.38
  -2   2  11    6.55    1.56
  -2  -2  11    6.79    1.46
  -2   2  10 1367.31   32.10
  -2  -2  10 1373.30   32.04
  -2  -2   9    8.76    1.40
  -2  -2   9    8.11    0.80
  -2   2   9    5.46    1.38
  -2  -2   8   45.85    1.69
  -2  -2   8   43.16    2.20
  -2  -2   7  358.07    8.54
  -2  -2   7  355.27    9.05
  -2   2   7  362.04    9.11
  -2  -2   6 1398.21   32.03
  -2   2   6 1496.11   32.48
  -2  -2   6 1466.38   32.43
  -2  -2   5   44.02    1.71
  -2   2   5   43.58    1.76
  -2  -2   5   42.22    1.55
   2  -2  -4    1.08    0.53
   2   2  -4    0.76    0.57
  -2  -2   4    0.56    0.49
  -2  -2   4    1.44    0.59
  -2   2   4    1.48    0.57
  -2  -2   3    0.76    0.51
   2  -2  -3    1.19    0.46
   2   2  -3    1.37    0.47
   2  -2  -2   51.02    1.53
   2   2  -2   50.62    1.54
   2   2  -1   24.90    0.92
   2  -2  -1   24.61    0.91
  -2   2   1   25.10    1.06
  -2  -2   1   22.22    0.99
   2  -2   0  615.67   13.97
   2   2   0  618.82   13.99
  -2  -2   0  604.34   14.04
   2  -2   1   19.94    0.90
   2   2   1   20.84    0.90
  -2  -2  -1   19.84    1.26
  -2   2  -1   18.37    1.02
  -2  -2  -1   16.70    0.97
  -2  -2  -2    3.48    0.82
  -2   2  -2    4.71    0.84
  -2  -2  -2    2.04    0.93
  -2   2  -3   40.37    1.83
  -2  -2  -3   39.55    1.77
  -2  -2  -4   40.72    2.20
  -2   2  -4   30.13    1.96
  -2  -2  -4   31.75    1.95
   2  -2   4   43.98    2.28
   2   2   4   39.27    2.24
  -2   2  -5  146.35    5.08
  -2  -2  -5  155.35    5.06
   2   2   5  160.34    5.21
   2  -2   5  168.66    5.24
  -2  -2  -5  153.15    5.00
  -2  -2  -6 3167.72   71.09
  -2  -2  -6 3171.95   71.21
  -2   2  -6 3146.62   71.29
   2  -2   6 3251.13   71.30
   2   2   6 3186.34   71.31
   2  -2   7    3.70    1.44
   2   2   7    1.67    1.41
  -2   2  -7    4.00    0.80
  -2  -2  -7    2.81    1.38
   2   2   8  692.91   18.67
   2  -2   8  708.52   18.71
  -2  -2  -8  733.73   18.32
  -2   2  -9    3.58    0.78
  -2  -2  -9    3.36    1.25
  -2   2 -10   16.88    1.20
  -2  -2 -10   18.75    1.80
  -2   2 -11   69.42    2.52
  -2  -2 -11   60.47    3.19
  -2  -2 -12  257.64    7.82
  -2  -2 -13   44.56    2.67
  -2  -2 -14    1.88    1.14
  -2   2 -14    4.68    2.19
  -2  -2 -14    2.51    2.13
  -2  -2 -15    8.97    1.44
  -2   2 -15   10.42    2.36
  -2  -2 -15   10.07    2.47
   2  -2  16  291.29    7.00
  -2  -2 -16  261.43   10.51
  -2   2 -16  258.37   10.31
  -2  -2 -16  287.74    8.78
   2  -2  17    2.55    0.63
  -2   2 -17    5.37    2.68
  -2  -2 -17    5.53    2.84
  -2  -2 -17    2.36    1.21
   2  -2  17    4.62    1.18
  -2  -2 -18  181.19    9.06
  -2   2 -18  178.42    8.85
   2  -2  18  192.72    5.82
   2   2  18  192.87    5.66
   2  -2  18  234.57    5.44
  -2  -2 -18  221.70    7.25
   2  -2  19   43.88    2.31
   2   2  19   41.88    2.11
  -2   2 -19   35.73    4.39
  -2  -2 -19   39.54    4.66
   2   2  20   55.55    2.40
   2  -2  20   54.32    2.59
  -2  -2 -20   55.12    5.36
  -2   2 -20   46.91    4.89
   2  -2  20   54.73    1.96
   2   2  21    1.37    0.52
   2  -2  21    1.03    0.60
  -2  -2 -21    1.58    2.89
  -2   2 -21    2.83    2.84
   2  -2  21    1.54    0.58
   2  -2  21    1.84    1.28
   2   2  21    1.57    1.01
   2  -2  22    1.56    1.17
   2   2  22    0.78    0.50
   2  -2  22    0.89    0.61
   2  -2  22    0.88    1.28
   2   2  22    1.44    1.06
  -2  -2 -22    0.91    3.15
  -2   2 -22    0.17    2.97
   2  -2  23   78.20    3.28
   2  -2  23   84.48    2.58
   2   2  23   83.24    2.44
   2   2  24   92.99    2.41
   2  -2  24   95.90    2.60
   2  -2  24   55.45    3.04
   2  -2  25   -0.58    1.34
   2  -2  25    2.36    1.38
   2  -2  25    1.42    0.59
   2  -2  26   25.24    1.87
   2  -2  26   23.55    1.07
   2  -2  27   12.27    0.73
  -2  -2 -27   13.55    1.06
   2  -2  28    0.06    0.37
  -2  -2 -28    1.03    0.64
   2  -2  29    1.51    0.94
   2   2  29    1.66    0.84
   2  -2  29    0.45    0.27
  -2  -2 -29    1.04    0.48
  -2   2 -30   19.66    0.82
   2  -2  30   14.37    1.05
   2   3 -31    0.46    0.35
  -2  -3  31    1.05    0.20
  -2  -3  30    7.18    1.02
   2  -3 -30    5.79    0.65
   2   3 -30    6.05    0.67
  -2  -3  29    1.38    0.45
   2   3 -29    3.52    0.79
   2  -3 -29    2.75    0.78
   2  -3 -28    6.44    0.97
  -2  -3  28    5.66    1.42
   2   3 -28    6.61    0.96
   2  -3 -27    4.81    0.97
  -2  -3  27    7.80    1.55
   2  -3 -26   18.33    1.40
  -2  -3  26   19.17    1.84
  -2  -3  26   16.61    0.97
  -2   3  25    2.15    1.11
  -2  -3  25    1.06    1.38
   2  -3 -25    1.37    0.97
  -2  -3  25    2.18    0.62
  -2  -3  24   -0.28    1.26
   2  -3 -24    0.87    1.04
  -2  -3  24    0.43    0.57
   2  -3 -23    8.42    1.25
   2  -3 -23    4.00    3.25
   2   3 -23    6.99    3.33
   2   3 -23    6.93    1.90
   2  -3 -23    5.92    1.88
  -2  -3  23   11.35    0.92
   2   3 -22  155.69    6.77
   2  -3 -22  142.16    6.71
   2  -3 -22  150.33    6.41
  -2  -3  22  160.36    4.33
  -2  -3  21    0.91    0.98
  -2  -3  21    5.87    0.86
   2   3 -21    1.96    1.55
   2  -3 -21    1.60    1.64
   2  -3 -21    2.35    1.47
  -2  -3  20    5.78    1.14
   2  -3 -20    4.04    1.53
   2   3 -20    3.19    1.61
   2  -3 -20    2.61    1.58
  -2  -3  20    2.75    0.73
  -2  -3  19   88.95    2.76
  -2  -3  19   78.97    3.05
   2  -3 -19   79.97    4.46
   2  -3 -18    0.24    1.30
  -2  -3  18    1.00    0.66
  -2  -3  18    0.28    0.95
  -2  -3  17   54.08    2.03
   2  -3 -17   52.58    3.53
  -2  -3  17   54.06    2.38
  -2  -3  16    6.92    0.79
  -2  -3  16    6.30    0.75
   2  -3 -16    6.98    1.76
   2  -3 -15  172.58    6.70
   2  -3 -14   57.28    3.58
   2  -3 -13   26.20    2.56
   2  -3 -12  229.28    7.81
  -2  -3  12  230.44    7.48
  -2   3  12  237.02    7.67
  -2  -3  11  268.15    8.12
  -2   3  11  268.64    8.24
  -2   3  10  192.38    6.26
  -2  -3  10  193.31    6.19
  -2   3   9    2.90    1.24
  -2  -3   9    2.39    1.19
  -2  -3   9    2.46    0.71
  -2   3   8    1.43    1.05
  -2  -3   8    1.70    1.05
  -2  -3   8    1.12    0.64
  -2  -3   7   15.99    1.09
  -2   3   7   15.13    1.38
  -2  -3   7   14.35    1.37
  -2  -3   6    1.74    0.69
  -2   3   6    1.01    0.83
  -2  -3   6    1.19    0.76
   2  -3  -5  444.33   10.38
   2   3  -5  436.43   10.42
  -2  -3   5  444.64   10.49
  -2   3   5  444.24   10.56
  -2  -3   5  441.23   10.50
   2   3  -4  357.11    8.29
   2  -3  -4  353.05    8.24
  -2   3   4  352.96    8.36
  -2  -3   4  351.25    8.31
  -2  -3   4  333.36    8.41
  -2  -3   3   64.23    1.96
  -2   3   3   66.84    1.99
   2  -3  -3   65.88    1.92
   2   3  -3   64.89    1.94
   2  -3  -2   24.20    0.93
   2   3  -2   25.07    0.96
   2   3  -1   93.50    2.41
   2  -3  -1   90.80    2.38
   2  -3   0    5.23    0.49
   2   3   0    5.71    0.52
  -2   3   0    2.43    0.58
  -2  -3   0    3.01    0.56
  -2   3  -1   95.02    2.61
  -2  -3  -1   88.41    2.54
  -2   3  -2    6.89    0.89
  -2  -3  -2    7.68    0.86
  -2  -3  -3   44.66    1.90
  -2   3  -3   44.49    1.96
  -2   3  -4  133.95    4.34
  -2  -3  -4  149.17    4.37
  -2  -3  -4  148.21    4.86
   2   3   4  135.79    4.71
   2  -3   4  144.66    4.71
  -2  -3  -5  320.66    8.23
  -2   3  -5  297.87    8.24
   2  -3   5  317.27    8.38
   2   3   5  277.51    8.27
  -2  -3  -5  278.81    8.35
  -2   3  -6   59.87    3.24
  -2  -3  -6   57.37    3.10
   2  -3   6   66.38    3.06
   2   3   6   60.81    3.05
  -2  -3  -6   57.80    3.04
  -2  -3  -7 1598.80   36.65
  -2   3  -7 1667.47   36.91
   2  -3   7 1627.98   36.64
  -2  -3  -7 1541.93   36.51
  -2   3  -8  329.35    9.78
  -2  -3  -8  318.38    9.65
  -2  -3  -8  349.75    9.55
  -2  -3  -9  108.78    4.37
  -2  -3 -10    6.19    1.47
  -2  -3 -11   61.08    3.89
  -2   3 -11   61.81    3.89
  -2   3 -12   27.82    2.86
  -2  -3 -12   23.23    2.82
  -2  -3 -12   30.97    2.36
  -2   3 -13  162.66    6.67
  -2  -3 -13  165.02    6.76
  -2  -3 -14   29.41    2.39
  -2   3 -14   28.57    3.12
  -2  -3 -14   30.53    3.26
   2  -3  15   32.31    1.37
  -2  -3 -15   26.32    2.29
  -2   3 -15   22.87    2.97
  -2  -3 -15   21.97    3.04
  -2   3 -16    1.71    2.24
  -2  -3 -16    1.15    2.35
   2  -3  16    0.61    0.99
  -2  -3 -16    0.59    1.13
   2  -3  16    0.58    0.58
  -2  -3 -17  134.28    5.62
   2  -3  17  181.74    4.74
  -2  -3 -17  204.20    8.68
  -2   3 -17  190.66    8.17
  -2  -3 -18  100.85    4.63
   2  -3  18  101.66    2.97
   2  -3  18   93.73    3.47
  -2   3 -18   85.17    6.01
  -2  -3 -18   84.07    6.20
  -2  -3 -19   26.53    2.36
   2  -3  19   35.03    2.03
  -2  -3 -19   30.22    4.17
  -2   3 -19   32.81    4.09
   2  -3  20    0.54    0.58
   2  -3  20    0.33    1.09
  -2   3 -20   -0.76    2.55
  -2  -3 -20    2.30    2.86
   2  -3  20    0.70    1.19
  -2  -3 -21    4.92    3.30
  -2   3 -21    3.57    2.97
   2  -3  21    5.85    1.36
   2  -3  21    0.99    0.61
   2  -3  21    1.61    0.64
   2  -3  21    6.15    1.36
   2  -3  22    7.58    1.48
  -2  -3 -22    7.74    3.57
  -2   3 -22    6.66    3.12
   2  -3  22    8.04    1.55
   2  -3  22    8.63    0.85
   2  -3  22    8.68    0.82
   2  -3  23  193.65    5.80
   2  -3  23  183.81    4.97
   2  -3  24   10.16    1.71
   2  -3  24   11.04    1.61
   2  -3  24   11.48    0.89
   2  -3  25  310.36    8.58
   2  -3  25  338.55    8.81
   2  -3  25  317.90    7.85
   2  -3  26   10.78    1.52
   2  -3  26   10.66    0.77
  -2  -3 -26   10.74    1.03
  -2  -3 -27  107.18    2.96
   2  -3  27   95.87    2.67
   2  -3  28    1.42    1.10
  -2  -3 -28    1.13    0.60
   2  -3  29   33.81    1.79
   2  -3  29   50.36    1.31
   2  -3  30    0.40    0.21
  -2  -4  30   70.45    1.80
   2   4 -30   67.99    1.96
   2  -4 -30   70.36    1.94
  -2  -4  30   67.95    2.29
  -2  -4  30   63.88    2.31
   2  -4 -29    1.62    0.66
  -2  -4  29    1.76    0.41
  -2  -4  29    0.13    1.12
   2   4 -29    0.46    0.63
   2   4 -28  194.00    4.96
   2  -4 -28  198.65    5.01
  -2  -4  27    1.52    0.50
  -2  -4  27    0.86    1.37
   2  -4 -27    1.44    0.81
   2  -4 -26  142.75    3.83
   2  -4 -26  133.46    4.02
  -2  -4  26  131.32    4.51
  -2  -4  26  138.76    3.68
  -2  -4  25    0.45    0.57
  -2  -4  25    0.75    1.44
   2  -4 -25    0.05    0.90
  -2  -4  24  138.38    3.78
   2  -4 -24  135.24    4.19
   2  -4 -23    4.76    3.50
   2   4 -23    7.87    3.42
   2  -4 -23   15.48    1.43
   2  -4 -23   12.62    2.33
   2   4 -23   13.39    2.30
  -2  -4  22  261.40    6.68
   2  -4 -22  262.49    7.14
   2  -4 -22  282.68   12.46
   2   4 -22  250.96   11.43
   2  -4 -22  258.34    9.24
  -2  -4  22  272.52    7.19
   2   4 -22  261.08    9.33
   2  -4 -22  250.41    9.41
   2  -4 -21    4.41    1.63
   2  -4 -21    6.36    1.19
  -2  -4  21    2.35    0.77
   2  -4 -21    4.39    1.89
   2   4 -21    3.68    1.71
   2  -4 -20  216.35    8.06
   2  -4 -20  198.61    8.04
   2   4 -20  213.99    8.10
  -2  -4  20  217.66    5.51
   2  -4 -20  187.36    5.78
  -2  -4  20  202.95    5.93
   2  -4 -19   25.62    2.87
   2   4 -19   26.52    2.73
  -2  -4  19   22.18    1.72
   2  -4 -19   28.90    2.84
  -2  -4  19   27.23    1.38
   2  -4 -18   28.28    2.74
  -2  -4  18   28.25    1.39
   2  -4 -17   47.63    3.53
  -2  -4  17   38.92    1.80
   2  -4 -16  405.49   12.12
  -2  -4  16  383.22    9.24
  -2  -4  16  402.12    9.33
   2  -4 -15   15.52    2.21
  -2  -4  15   14.74    0.99
  -2  -4  15   16.02    1.07
   2  -4 -14   37.18    3.04
   2  -4 -13  196.10    7.32
   2  -4 -12 2719.00   62.65
   2  -4 -11   23.57    2.47
  -2   4  11   22.78    2.13
  -2  -4  11   24.71    2.09
  -2  -4  10 1389.54   32.52
  -2   4  10 1384.00   32.69
   2  -4 -10 1347.79   33.26
  -2  -4  10 1409.82   31.73
  -2   4   9   33.21    2.31
  -2  -4   9   33.89    2.23
  -2  -4   9   35.05    1.81
  -2  -4   8    7.75    1.24
  -2   4   8    7.13    1.28
  -2  -4   8    8.91    1.07
  -2  -4   7   12.31    1.29
  -2   4   7   13.27    1.37
  -2  -4   7   13.99    1.22
  -2  -4   6   31.46    1.66
  -2   4   6   30.86    1.75
   2  -4  -6   31.92    1.48
   2   4  -6   30.23    1.48
  -2  -4   6   31.46    1.62
  -2   4   5   98.38    3.12
  -2  -4   5   98.04    3.09
  -2  -4   5  100.94    3.23
   2  -4  -5  104.75    2.92
   2   4  -5   98.15    2.93
   2  -4  -4  223.08    5.35
   2   4  -4  222.14    5.40
  -2  -4   4  212.48    5.48
  -2   4   4  223.29    5.55
  -2  -4   4  203.49    5.78
  -2   4   3   21.12    1.02
  -2  -4   3   20.90    0.99
   2   4  -3   22.71    0.97
   2  -4  -3   22.63    0.93
  -2  -4   2   19.35    0.81
   2  -4  -2   17.91    0.75
   2   4  -1   80.10    2.19
  -2  -4   1   76.01    2.73
  -2  -4   0  230.73    5.97
  -2   4   0  219.26    5.36
   2   4   0  228.02    5.32
   2  -4   0  234.71    5.30
  -2  -4   0  223.68    6.02
  -2  -4  -1  115.66    3.69
   2  -4   1  115.38    3.33
  -2   4  -1  105.21    2.88
  -2  -4  -1  115.47    3.43
  -2  -4  -2  251.04    6.23
  -2   4  -2  246.01    6.28
   2  -4   2  267.16    6.12
  -2   4  -3   96.21    3.06
  -2  -4  -3   97.21    2.97
   2  -4   3  102.25    3.43
   2   4   3   91.30    3.44
   2  -4   4  160.94    4.89
  -2  -4  -4  150.24    5.18
  -2   4  -4  148.73    4.49
  -2  -4  -4  153.54    4.42
  -2  -4  -5  529.68   13.06
  -2  -4  -5  542.68   13.81
   2   4   5  507.00   13.42
  -2  -4  -6 3263.55   69.89
  -2   4  -6 2950.57   69.88
  -2  -4  -6 3164.85   70.24
   2  -4   6 3355.53   70.02
   2   4   6 2880.28   69.84
  -2  -4  -7  180.43    5.98
  -2   4  -7  176.69    6.13
  -2   4  -8  515.26   13.76
  -2  -4  -8  494.90   13.56
  -2  -4  -8  500.49   13.58
  -2   4  -9   44.51    3.14
  -2  -4  -9   33.95    2.83
  -2  -4 -10  116.23    5.45
  -2   4 -10  118.70    5.50
  -2  -4 -10  154.04    5.51
  -2  -4 -10  143.01    4.47
  -2  -4 -11  375.37   10.98
  -2   4 -11  378.18   10.92
  -2  -4 -11  349.46   10.14
  -2  -4 -12   11.34    1.70
  -2   4 -12   12.54    2.31
  -2  -4 -12    8.65    2.31
  -2  -4 -13   19.36    2.07
  -2   4 -13   12.68    2.47
  -2  -4 -13   14.14    2.50
   2  -4  14   13.49    0.92
   2  -4  14    7.89    1.18
  -2  -4 -14    9.23    2.51
  -2   4 -14    8.25    2.32
  -2  -4 -14   14.00    1.81
   2  -4  15    3.65    0.68
   2  -4  15    2.78    1.03
  -2  -4 -15    3.46    1.30
  -2  -4 -15    2.70    2.22
  -2   4 -15    3.29    2.09
  -2   4 -16  370.62   13.13
  -2  -4 -16  382.24   13.55
   2  -4  16  424.99    9.76
  -2  -4 -16  410.68   12.07
   2  -4  16  393.44   10.22
  -2  -4 -17   31.66    4.16
  -2   4 -17   28.78    3.88
   2  -4  17   34.15    1.52
   2  -4  17   36.16    2.21
  -2  -4 -17   36.89    2.87
   2  -4  17   35.74    2.09
  -2  -4 -18  137.21    7.89
  -2   4 -18  117.92    7.23
   2  -4  18  140.30    4.70
   2  -4  18  143.26    4.80
   2  -4  18  160.05    4.20
  -2  -4 -18  165.31    6.29
   2  -4  19   15.61    1.60
  -2  -4 -19    6.37    1.55
  -2  -4 -19   16.02    3.49
   2  -4  19   17.41    1.63
  -2   4 -19   18.66    3.49
   2  -4  19    6.77    0.82
   2  -4  20   27.49    1.98
   2  -4  20   28.06    1.36
  -2   4 -20   22.31    3.96
   2  -4  20   24.82    1.94
  -2  -4 -20   22.74    4.09
  -2  -4 -20   26.24    2.57
   2  -4  20   27.68    1.37
   2  -4  21   12.07    1.00
   2  -4  21   11.19    0.97
   2  -4  21   16.97    1.72
  -2  -4 -21   14.39    3.90
  -2   4 -21   14.01    3.63
   2  -4  21   16.76    1.71
  -2   4 -22   -1.63    2.95
  -2  -4 -22    3.05    3.14
   2  -4  22    9.37    0.90
   2  -4  22    8.64    0.87
   2  -4  22    2.06    1.47
   2  -4  22    1.46    1.32
   2  -4  23   17.96    1.93
   2  -4  23   21.11    1.19
   2  -4  24   36.74    2.41
   2  -4  24   42.13    2.59
   2  -4  25   18.97    1.72
  -2  -4 -25   21.21    1.25
   2  -4  25   21.85    1.91
   2  -4  26    2.00    0.51
  -2  -4 -26    3.28    0.77
   2  -4  26    4.48    1.40
   2  -4  27    5.85    1.35
   2  -4  27    6.24    0.58
  -2  -4 -27    6.18    0.75
   2  -4  28    5.58    1.18
   2  -4  28    1.67    0.40
  -2   4 -29   62.78    1.80
   2  -4  29   62.09    2.16
  -2  -5  30    2.03    0.30
   2   5 -30    3.40    0.44
  -2  -5  29   18.30    1.28
  -2  -5  29   20.35    1.48
   2  -5 -29   16.57    0.84
   2   5 -29   17.68    0.88
  -2  -5  28   15.72    0.79
   2   5 -28   13.94    0.98
   2  -5 -28   14.80    1.00
  -2  -5  27   20.11    1.83
   2  -5 -27   14.71    1.10
  -2  -5  26   62.21    2.84
   2  -5 -26   60.43    2.21
   2  -5 -25   15.80    1.31
   2  -5 -25   18.29    1.15
  -2  -5  25   19.20    1.95
   2  -5 -24    3.54    0.98
  -2  -5  24    4.84    0.77
  -2  -5  24    2.86    1.51
  -2  -5  23    0.15    0.66
   2  -5 -23    1.26    0.95
  -2  -5  23    0.53    1.43
   2  -5 -22  278.61    9.63
  -2  -5  22  256.88    7.26
  -2  -5  22  289.26    6.85
   2  -5 -22  254.99   12.21
   2   5 -22  220.26   10.94
   2  -5 -22  242.18    9.34
   2   5 -22  276.28    9.48
   2  -5 -22  262.61    7.23
   2  -5 -21    2.19    1.51
  -2  -5  21    3.54    0.87
   2  -5 -21    1.42    1.14
   2   5 -21   -0.09    1.83
   2  -5 -21   -0.48    1.80
  -2  -5  21    3.13    1.23
   2  -5 -20    0.29    1.47
  -2  -5  20    0.72    0.66
   2  -5 -20    0.44    1.07
   2  -5 -20    0.10    1.42
   2   5 -20    0.09    1.37
  -2  -5  20    0.40    1.12
   2  -5 -19    2.20    1.58
  -2  -5  19    0.54    0.77
   2  -5 -19    1.31    1.08
   2   5 -19    0.18    1.81
   2  -5 -19    0.19    1.63
  -2  -5  19    5.72    1.33
   2  -5 -18    2.98    1.62
   2  -5 -18    1.92    1.08
   2   5 -18    1.41    1.57
   2  -5 -18    3.45    1.63
  -2  -5  18    3.41    0.81
  -2  -5  18    1.44    1.15
  -2  -5  17   46.44    1.86
   2  -5 -17   42.50    2.34
   2   5 -17   52.38    3.61
   2  -5 -17   40.71    3.45
   2  -5 -17   48.26    3.63
  -2  -5  17   45.86    2.38
   2  -5 -16   38.71    3.27
   2  -5 -16   40.16    2.19
   2  -5 -15   80.38    3.03
  -2  -5  15   99.78    3.35
   2  -5 -14   64.64    4.05
   2  -5 -13   14.03    2.20
   2  -5 -12  284.74    9.53
   2  -5 -11  249.95    8.62
   2  -5 -10  388.51   12.17
  -2   5  10  402.77   11.44
  -2  -5  10  414.51   11.35
  -2  -5   9  138.75    4.92
  -2   5   9  137.78    5.01
  -2  -5   9  146.81    4.68
  -2  -5   8   16.35    1.45
  -2   5   8   20.51    1.79
  -2  -5   8   19.84    1.71
   2   5  -8   17.71    1.36
   2  -5  -8   21.14    1.40
  -2  -5   7    1.04    0.87
  -2   5   7    1.71    1.02
  -2  -5   7    2.24    0.95
   2   5  -7    2.39    0.78
   2  -5  -7    1.77    0.69
  -2  -5   6    1.02    0.79
  -2   5   6    3.32    0.98
  -2  -5   6    2.42    0.90
   2  -5  -6    1.20    0.55
   2   5  -6    1.45    0.64
   2  -5  -6    0.74    1.57
   2  -5  -5   58.10    3.56
   2  -5  -5   63.99    2.05
   2   5  -5   67.36    2.14
  -2  -5   5   64.06    2.60
  -2  -5   5   63.44    2.39
  -2   5   5   60.65    2.41
   2  -5  -4  323.08    9.86
   2   5  -4  341.13    7.93
   2  -5  -4  346.87    7.88
  -2  -5   4  329.91    8.14
  -2   5   4  336.54    8.22
   2   5  -3  153.27    3.80
   2  -5  -3  152.98    3.74
  -2  -5   3  153.38    3.93
  -2   5   3  153.53    3.97
   2  -5  -3  146.62    5.55
  -2  -5   2   11.47    1.22
   2   5  -2   15.22    0.69
   2  -5  -2   13.50    0.63
  -2  -5   2   14.31    0.72
  -2   5   2   14.06    0.75
   2  -5  -2   13.82    1.86
   2  -5  -2   12.57    1.46
   2   5  -1  124.18    3.17
   2  -5  -1  125.03    3.14
  -2  -5   1  130.34    4.07
  -2  -5   1  135.20    3.15
   2  -5  -1  135.26    4.64
  -2  -5   0   72.97    2.75
   2  -5   0   67.10    2.80
  -2  -5   0   67.82    2.76
   2  -5   1  424.27    9.60
  -2  -5  -1  406.53   10.33
  -2  -5  -1  385.90    9.17
  -2   5  -1  410.78    9.26
   2  -5   1  427.83    9.77
  -2  -5  -1  406.63   10.13
  -2  -5  -2   20.80    1.76
   2   5   2   19.01    1.47
  -2  -5  -2   20.39    1.50
   2  -5   2   22.33    1.42
  -2  -5  -2   13.83    0.89
  -2   5  -2   13.94    0.96
   2  -5   2   21.62    0.97
  -2  -5  -3    2.86    1.06
   2  -5   3    4.29    1.04
   2   5   3    3.03    1.14
  -2   5  -3    1.01    0.78
  -2  -5  -3    0.97    0.67
  -2   5  -4  150.55    4.51
  -2  -5  -4  162.52    4.45
  -2  -5  -4  164.07    4.97
   2  -5   4  157.47    4.88
  -2   5  -5 1019.58   23.61
  -2  -5  -5 1062.66   23.49
   2  -5   5 1043.00   23.92
  -2  -5  -5 1068.55   23.93
  -2  -5  -6   13.88    2.04
  -2  -5  -6   11.07    1.68
  -2   5  -6   13.33    1.87
  -2  -5  -7 1877.64   45.04
  -2  -5  -7 1983.72   44.73
  -2   5  -7 1918.22   45.02
  -2  -5  -7 1974.64   44.36
  -2  -5  -8  751.69   18.99
  -2   5  -8  704.53   18.91
  -2  -5  -8  696.57   18.63
  -2  -5  -8  776.48   18.14
  -2  -5  -9  199.02    6.86
  -2   5  -9  192.10    7.10
  -2  -5  -9  189.38    5.92
  -2  -5 -10   64.44    3.68
  -2   5 -10   50.06    3.61
  -2  -5 -10   52.60    3.67
  -2  -5 -10   65.32    2.83
  -2  -5 -11  483.60   14.43
  -2   5 -11  494.42   14.56
  -2  -5 -11  511.56   14.08
  -2  -5 -12   51.96    3.85
  -2   5 -12   47.43    3.67
  -2  -5 -12   58.59    3.47
  -2  -5 -13   91.37    4.55
   2  -5  13  106.15    3.95
  -2  -5 -13   92.40    5.24
  -2   5 -13   89.71    5.03
  -2  -5 -14   36.20    1.86
  -2  -5 -14   35.70    3.65
  -2   5 -14   33.79    3.44
  -2  -5 -14   38.55    2.95
   2  -5  14   37.27    2.37
   2  -5  15  246.21    6.93
  -2  -5 -15  238.20    6.40
  -2  -5 -15  228.82    8.21
   2  -5  15  227.94    5.98
   2  -5  15  243.78    6.60
  -2  -5 -15  237.56    9.59
  -2   5 -15  232.19    9.22
  -2  -5 -16   14.01    2.00
   2  -5  16   13.14    1.53
  -2   5 -16   13.78    3.01
  -2  -5 -16   11.02    3.00
   2  -5  16   13.21    1.66
   2  -5  16   12.12    1.00
  -2  -5 -17  576.44   17.30
  -2   5 -17  558.87   16.60
   2  -5  17  529.79   12.52
   2  -5  17  578.94   12.84
  -2   5 -18  174.98    8.77
  -2  -5 -18  190.84    9.44
   2  -5  18  202.63    5.10
   2  -5  18  181.04    5.80
  -2  -5 -18  194.64    7.48
   2  -5  18  182.62    5.70
   2  -5  19    1.86    0.67
   2  -5  19    6.23    1.43
   2  -5  19    1.95    0.70
   2  -5  19    6.18    1.44
  -2  -5 -19    1.94    1.40
  -2   5 -19    4.28    2.71
  -2  -5 -19    3.96    2.96
   2  -5  20   10.82    1.67
  -2  -5 -20   11.47    2.06
   2  -5  20   14.08    1.05
   2  -5  20   15.10    1.04
  -2  -5 -20   10.40    3.38
  -2   5 -20   12.92    3.28
   2  -5  20   12.13    1.69
  -2  -5 -21  225.71    5.80
   2  -5  21  234.29    6.52
  -2  -5 -21  219.97    8.00
   2  -5  21  230.22    6.48
  -2  -5 -21  253.17   11.37
  -2   5 -21  225.65   10.56
   2  -5  21  197.86    5.47
   2  -5  21  193.50    5.46
   2  -5  22   25.86    2.09
   2  -5  22   25.70    1.33
   2  -5  22   24.66    1.31
   2  -5  22   22.60    1.97
  -2  -5 -22   26.17    1.50
   2  -5  23  230.84    6.12
  -2  -5 -23  253.23    6.39
   2  -5  23  242.69    7.00
  -2  -5 -24   24.03    1.36
   2  -5  24   21.55    1.90
   2  -5  24   23.78    2.09
   2  -5  24   23.25    1.16
  -2  -5 -25   54.17    1.92
   2  -5  25   51.03    1.75
   2  -5  25   50.04    2.39
   2  -5  25   52.53    2.64
   2  -5  26    9.04    0.70
   2  -5  27  158.09    3.91
   2  -5  28    9.68    0.55
   2  -5  29   42.65    1.13
  -2   5 -29   35.76    1.27
  -2  -6  29   15.20    1.11
  -2  -6  29   16.81    1.34
   2   6 -29   18.49    0.84
   2   6 -28   90.62    2.53
   2  -6 -28   88.90    2.53
  -2  -6  28   85.01    2.92
  -2  -6  28   90.46    3.17
   2  -6 -27   10.73    0.95
  -2  -6  27   12.30    1.63
  -2  -6  27   11.93    1.42
   2  -6 -26  241.09    6.21
  -2  -6  26  228.94    6.80
   2  -6 -25    2.15    0.68
  -2  -6  25    0.16    0.56
   2  -6 -25    1.63    0.88
   2  -6 -24  125.08    3.55
  -2  -6  24  119.01    3.39
   2  -6 -23   30.37    1.59
  -2  -6  23   28.13    1.40
   2  -6 -23   26.86    1.68
   2  -6 -22  244.12    6.99
   2  -6 -22  232.43    6.73
  -2  -6  22  237.70    6.87
  -2  -6  22  254.00    6.39
   2  -6 -21   20.57    1.62
   2  -6 -21   16.29    2.45
   2   6 -21   16.63    2.34
  -2  -6  21   18.29    1.24
   2   6 -21   12.97    3.32
   2  -6 -21   19.05    4.10
   2  -6 -21   19.59    2.59
  -2  -6  21   20.01    1.75
   2  -6 -20  363.17   14.48
   2   6 -20  316.47   13.28
   2  -6 -20  344.83    9.82
   2  -6 -20  411.37   12.94
  -2  -6  20  391.76   10.15
  -2  -6  20  426.27    9.52
   2  -6 -20  355.80   12.23
   2   6 -20  411.16   12.50
   2   6 -19    5.27    1.85
   2  -6 -19    3.28    1.63
  -2  -6  19    2.93    1.35
   2  -6 -19    3.66    1.25
   2  -6 -19    5.47    1.94
   2  -6 -18   -0.10    1.59
   2   6 -18    0.54    1.44
   2  -6 -18    2.30    1.63
   2  -6 -18    0.60    1.14
  -2  -6  17   89.84    3.65
   2  -6 -17   95.39    5.12
   2   6 -17  105.03    5.17
   2  -6 -17   99.77    5.34
   2  -6 -17   95.48    3.65
   2  -6 -17   89.77    3.36
  -2  -6  16  560.17   14.28
   2  -6 -16  611.11   17.09
   2  -6 -16  593.18   16.57
   2   6 -16  594.90   16.45
   2  -6 -16  544.59   13.96
   2  -6 -16  610.34   14.28
  -2  -6  15    2.64    1.32
   2  -6 -15    0.55    1.44
   2   6 -15    0.15    1.28
  -2  -6  15    0.82    0.66
   2  -6 -15    0.83    1.43
  -2  -6  15    0.82    0.64
   2  -6 -15    1.30    1.03
   2  -6 -15    0.90    1.03
   2  -6 -14  194.81    5.06
   2  -6 -14  178.88    7.22
   2  -6 -14  180.51    6.68
   2   6 -14  165.26    6.48
  -2  -6  14  174.07    5.27
  -2  -6  14  162.51    4.65
   2  -6 -14  177.70    5.13
  -2  -6  14  166.03    4.61
   2  -6 -13   85.00    4.01
   2   6 -13   71.71    3.79
   2  -6 -13   80.66    4.63
   2   6 -12 1754.75   42.16
   2  -6 -12 1885.94   42.23
   2  -6 -12 1808.00   43.64
   2  -6 -11   34.30    2.24
   2   6 -11   36.16    2.32
   2  -6 -11   35.58    3.14
   2   6 -10 1850.72   42.85
   2  -6 -10 1906.62   42.79
  -2  -6  10 1893.04   43.11
   2  -6  -9   36.16    1.93
   2   6  -9   39.90    2.08
  -2  -6   9   39.35    2.34
   2   6  -8   52.82    2.29
  -2  -6   8   51.06    2.62
  -2  -6   7  300.31    8.29
   2  -6  -7  274.58    9.57
  -2  -6   7  286.32    8.16
  -2   6   7  289.14    8.28
   2  -6  -7  304.88    7.49
   2   6  -7  306.76    7.62
  -2  -6   6  295.88    7.90
  -2  -6   6  294.44    7.72
  -2   6   6  265.41    7.67
   2  -6  -6  265.49    9.14
   2  -6  -6  276.63    6.93
   2   6  -6  288.89    7.06
  -2  -6   5  115.70    4.03
  -2   6   5  114.19    3.82
  -2  -6   5  116.72    3.77
   2  -6  -5  113.57    5.18
   2   6  -5  117.89    3.26
   2  -6  -5  117.78    3.17
   2   6  -4  971.98   21.17
   2  -6  -4  948.22   21.08
  -2  -6   4  967.04   21.72
  -2   6   4  924.27   21.72
   2  -6  -4  951.94   23.75
   2  -6  -3   22.66    1.96
   2  -6  -3   22.89    0.83
   2   6  -3   23.40    0.89
   2  -6  -3   23.08    2.37
  -2  -6   3   23.32    1.21
  -2   6   3   21.53    1.20
  -2  -6   2  102.16    2.51
  -2   6   2   84.58    2.44
   2  -6  -2  103.41    4.16
   2   6  -2   83.47    2.21
   2  -6  -2   86.44    2.18
   2  -6  -2   89.86    3.71
  -2  -6   2  104.32    3.53
   2  -6  -1    1.28    1.25
   2  -6  -1    1.15    1.26
  -2  -6   1    1.49    1.01
   2  -6   0 1927.25   43.98
  -2  -6   0 1972.74   44.20
  -2  -6   0 1978.05   44.28
   2  -6   1   12.65    1.01
  -2  -6  -1   11.00    1.46
  -2  -6  -1    9.91    1.37
   2  -6   2  498.29   10.37
  -2  -6  -2  502.20   11.89
  -2  -6  -2  505.34   11.64
  -2  -6  -2  411.91   10.07
  -2   6  -2  412.32   10.14
  -2  -6  -3    0.44    1.27
  -2   6  -3    0.89    0.66
  -2  -6  -3    0.75    0.55
  -2  -6  -3    0.91    1.10
  -2  -6  -4  708.44   17.31
  -2  -6  -4  724.91   16.69
  -2  -6  -4  666.97   15.46
  -2  -6  -5  326.36    8.74
  -2   6  -5  311.44    8.88
  -2  -6  -6 3453.28   76.48
  -2   6  -6 3259.67   76.66
  -2   6  -7    7.68    1.86
  -2  -6  -7    5.66    1.52
  -2   6  -8  134.28    5.74
  -2  -6  -8  141.33    5.46
  -2  -6  -8  150.32    5.21
  -2  -6  -8  134.99    5.74
  -2  -6  -9   14.31    2.23
  -2   6  -9   16.60    2.59
  -2  -6  -9   16.16    1.70
  -2  -6  -9   16.40    2.30
  -2  -6 -10  197.11    5.95
  -2  -6 -10  194.84    7.13
  -2  -6 -11  431.60   13.19
  -2   6 -11  450.64   13.41
  -2  -6 -11  415.35   12.70
  -2  -6 -12    0.08    1.35
   2  -6  12    2.00    1.56
  -2   6 -12    1.28    1.91
  -2  -6 -12    0.75    1.77
   2  -6  12    1.25    1.11
   2  -6  13   30.63    1.51
  -2  -6 -13   46.46    2.22
   2  -6  13   49.80    2.29
   2  -6  13   52.96    2.89
  -2   6 -13   50.23    3.98
  -2  -6 -13   46.74    3.98
  -2  -6 -13   32.09    2.88
  -2  -6 -14  182.46    4.31
  -2  -6 -14  129.05    7.12
  -2   6 -14  139.85    7.06
   2  -6  14  173.62    4.47
   2  -6  14  147.64    5.48
  -2  -6 -14  140.70    4.77
  -2  -6 -14  157.31    6.64
  -2   6 -15   28.00    3.56
  -2  -6 -15   35.72    3.91
  -2  -6 -15   20.53    1.09
  -2  -6 -15   24.91    2.61
  -2  -6 -15   33.34    1.92
   2  -6  15   31.04    2.38
  -2  -6 -16  526.37   13.09
   2  -6  16  555.23   13.72
  -2  -6 -16  566.41   15.74
  -2   6 -16  502.60   16.59
  -2  -6 -16  502.16   16.92
  -2  -6 -17    4.00    1.63
  -2  -6 -17    3.02    1.23
  -2   6 -17    4.44    2.70
  -2  -6 -17    1.10    2.66
   2  -6  17    4.82    1.55
  -2  -6 -18   19.53    1.43
   2  -6  18   21.51    2.00
  -2  -6 -18   23.41    1.76
   2  -6  18   20.10    2.07
  -2   6 -18   17.28    3.48
  -2  -6 -18   19.92    3.83
  -2  -6 -18   21.61    2.66
   2  -6  18   29.13    1.41
   2  -6  19   18.65    1.17
  -2  -6 -19   15.55    1.28
   2  -6  19   12.44    1.81
  -2  -6 -19   13.41    3.61
  -2   6 -19   10.94    2.99
  -2  -6 -19   17.10    2.32
   2  -6  19   13.76    1.74
   2  -6  20   39.59    2.53
   2  -6  20   54.80    1.91
   2  -6  20   42.28    2.53
  -2   6 -20   30.39    4.32
  -2  -6 -20   33.54    4.79
  -2  -6 -20   49.19    3.63
  -2  -6 -20   44.68    1.99
   2  -6  21    2.12    0.71
  -2  -6 -21    4.71    0.91
   2  -6  21    5.16    1.56
   2  -6  22    5.57    1.65
   2  -6  22    7.46    1.81
  -2  -6 -22   11.18    1.09
   2  -6  23  137.20    4.94
  -2  -6 -23  155.54    4.30
   2  -6  23  147.68    5.05
   2  -6  23  166.39    4.22
   2  -6  24    6.51    1.69
   2  -6  24    3.77    1.39
   2  -6  24    4.43    1.57
   2  -6  25    5.60    1.48
   2  -6  25    5.31    1.27
   2  -6  25    4.14    1.36
   2  -6  25    3.71    0.59
   2  -6  26    1.51    1.20
   2  -6  26    5.34    0.58
   2  -6  27   11.90    0.67
   2  -6  27    9.94    1.27
   2  -6  28    3.89    0.36
   2  -6  28    4.37    0.41
  -2   6 -29   19.24    0.75
  -2  -7  29    2.77    0.31
  -2  -7  28   88.08    2.16
   2   7 -28   73.91    2.20
   2   7 -27    7.37    0.75
  -2  -7  27    2.68    0.51
   2  -7 -26   16.04    1.04
  -2  -7  26   17.23    1.49
  -2  -7  26   11.88    0.78
  -2  -7  26   11.45    0.78
  -2  -7  25   18.76    1.02
  -2  -7  25   18.66    1.02
   2  -7 -24    6.81    0.93
   2  -7 -24    5.35    0.99
  -2  -7  24    6.18    0.77
   2  -7 -23    2.87    1.30
   2  -7 -23    1.25    0.90
  -2  -7  23    1.57    1.47
   2  -7 -23    1.27    0.80
  -2  -7  23   -0.40    0.69
   2  -7 -22   41.96    1.89
  -2  -7  22   39.90    2.43
   2  -7 -22   39.19    2.33
   2  -7 -21    0.66    1.01
   2  -7 -21    0.81    0.85
  -2  -7  21    2.07    1.21
   2  -7 -21   -0.70    1.53
  -2  -7  21    0.65    1.47
   2  -7 -20    5.73    1.95
   2  -7 -20    5.57    1.18
   2  -7 -20    3.55    2.74
   2  -7 -20    6.26    1.06
  -2  -7  20    6.63    1.48
   2  -7 -20    4.26    1.70
  -2  -7  20    6.48    1.60
   2  -7 -19    6.49    2.08
  -2  -7  19    2.05    1.33
  -2  -7  19    2.72    1.41
   2  -7 -19    2.59    1.58
   2  -7 -19    4.09    1.04
   2  -7 -19    4.06    1.24
   2  -7 -19    1.32    2.36
  -2  -7  18   91.41    3.00
   2  -7 -18   82.86    3.48
   2  -7 -18   74.59    4.83
   2   7 -18   94.83    5.11
   2  -7 -18   84.62    3.38
   2  -7 -18   80.51    6.03
   2  -7 -18   90.93    5.36
  -2  -7  18  101.38    3.84
  -2  -7  17   38.64    2.46
   2   7 -17   44.82    3.44
   2  -7 -17   35.70    3.28
   2  -7 -17   38.49    2.37
   2  -7 -17   34.97    2.23
  -2  -7  17   41.34    1.82
   2  -7 -17   36.25    3.51
  -2  -7  16   11.66    1.07
   2  -7 -16    9.01    1.41
   2  -7 -16    8.66    2.02
   2   7 -16    6.52    1.86
   2  -7 -16    7.95    1.39
   2  -7 -16   10.08    2.22
  -2  -7  16    5.13    1.55
  -2  -7  15   90.87    3.56
   2  -7 -15   80.01    4.41
   2   7 -15   77.26    4.35
   2  -7 -15   89.58    3.18
   2  -7 -15   82.60    3.27
   2  -7 -15   77.50    4.79
  -2  -7  15   73.98    2.66
  -2  -7  14    9.29    0.93
   2  -7 -14   15.55    1.54
   2  -7 -14   12.27    1.25
   2  -7 -14   12.60    2.27
  -2  -7  14   10.33    0.97
  -2  -7  14   17.62    1.66
   2  -7 -14   10.88    1.77
   2   7 -14    8.92    1.70
   2   7 -13    3.33    1.28
   2  -7 -13    2.94    1.19
  -2  -7  13    2.59    0.71
   2  -7 -13    3.45    1.72
  -2  -7  13    7.43    1.39
  -2  -7  13    2.46    0.68
   2  -7 -13    5.46    1.25
   2   7 -12   31.29    2.27
   2  -7 -12   30.65    2.20
   2   7 -11   54.67    2.88
   2  -7 -11   63.23    2.89
   2   7 -10  852.86   20.83
   2  -7 -10  883.69   20.73
  -2  -7  10  891.28   21.52
   2   7  -9  121.13    4.09
   2  -7  -9  132.63    4.07
   2  -7  -9  122.72    5.81
  -2  -7   9  133.05    4.81
   2  -7  -8  435.97   10.40
   2   7  -8  426.95   10.51
  -2  -7   8  421.83   11.45
   2  -7  -7   22.28    1.17
   2   7  -7   23.45    1.28
   2  -7  -7   23.62    2.82
  -2  -7   7   24.96    1.94
   2  -7  -6  424.98    9.92
   2   7  -6  428.53   10.04
  -2  -7   6  430.75   11.35
   2  -7  -5    2.56    0.39
   2  -7  -5    2.93    1.93
  -2  -7   5    2.56    1.12
   2  -7  -4  606.38   15.41
   2  -7  -4  583.47   13.09
   2  -7  -3   32.63    2.67
   2  -7  -3   29.32    2.33
   2  -7  -2  481.66   12.66
   2  -7  -2  450.20   12.65
  -2  -7   2  477.69   12.26
  -2  -7   1    7.43    1.34
   2  -7  -1    8.41    1.34
  -2  -7   0  100.92    3.90
   2  -7   0   87.49    3.29
   2  -7   1  102.50    3.19
  -2  -7  -1   93.93    3.83
  -2  -7  -1   97.07    3.97
  -2  -7  -2  595.89   14.98
   2  -7   2  570.57   13.33
  -2  -7  -2  582.69   14.89
  -2  -7  -3    2.46    1.40
  -2  -7  -3    1.29    1.14
  -2  -7  -3    2.86    0.43
  -2  -7  -4    7.46    1.43
  -2  -7  -4    8.78    1.91
  -2  -7  -4    6.54    0.73
  -2  -7  -5  336.35   10.35
  -2   7  -5  321.91    8.51
  -2  -7  -5  332.40    8.34
  -2  -7  -6  311.40    9.76
  -2  -7  -6  300.78    8.00
  -2  -7  -7  858.05   20.32
  -2  -7  -7  905.17   21.32
  -2  -7  -8  100.74    4.27
  -2  -7  -8   94.30    4.24
  -2  -7  -9    0.34    1.40
  -2   7  -9    1.62    1.89
  -2  -7  -9    0.45    1.03
  -2   7 -10    4.97    2.20
  -2  -7 -10    1.42    1.53
  -2  -7 -10    5.09    1.90
  -2  -7 -10    5.64    1.20
  -2  -7 -11  271.70    7.21
  -2  -7 -11  279.73    9.38
   2  -7  11  278.01    7.43
  -2   7 -11  242.00    9.50
  -2  -7 -11  232.23    9.11
  -2  -7 -11  258.58    7.13
  -2  -7 -12   60.83    2.79
   2  -7  12   69.23    2.92
   2  -7  12   68.37    2.23
  -2   7 -12   57.66    4.45
   2  -7  12   66.17    3.33
  -2  -7 -12   63.00    2.12
  -2  -7 -12   63.88    4.04
   2  -7  13    2.93    1.89
  -2  -7 -13    2.99    2.11
  -2   7 -13    2.64    2.23
  -2  -7 -13    2.64    1.65
   2  -7  13    1.39    0.67
   2  -7  13    2.22    1.32
  -2  -7 -13    2.51    1.25
  -2  -7 -13    1.61    0.56
  -2  -7 -14   92.08    6.00
  -2   7 -14   94.65    5.91
  -2  -7 -14  111.12    4.05
   2  -7  14  132.27    3.58
  -2  -7 -14  115.26    5.71
   2  -7  14  110.71    4.12
   2  -7  14  112.12    4.68
  -2  -7 -14  135.42    3.47
  -2  -7 -15   13.72    0.92
  -2  -7 -15   12.81    2.26
  -2  -7 -15   21.12    1.84
   2  -7  15   21.95    1.85
  -2  -7 -15   18.78    3.20
  -2   7 -15   21.31    3.29
   2  -7  15   25.43    2.46
   2  -7  15   14.23    1.10
  -2  -7 -16   11.58    2.23
  -2  -7 -16    8.30    1.54
   2  -7  16    8.43    1.66
   2  -7  16   12.12    1.00
   2  -7  16   11.83    0.96
  -2   7 -16    4.41    2.56
  -2  -7 -16    4.90    2.61
   2  -7  16    6.76    1.82
  -2  -7 -17  138.03    4.30
   2  -7  17  103.06    3.43
  -2  -7 -17  104.99    5.67
   2  -7  17  142.07    4.87
  -2  -7 -17  131.65    7.58
   2  -7  18   60.84    2.16
  -2  -7 -18   60.82    2.74
  -2  -7 -18   49.72    2.22
  -2  -7 -18   59.77    4.11
   2  -7  18   64.16    3.16
  -2  -7 -18   51.59    5.23
   2  -7  19   53.92    2.01
  -2  -7 -19   46.80    2.07
  -2  -7 -19   51.56    3.92
  -2  -7 -19   57.95    2.59
  -2  -7 -19   45.40    5.10
   2  -7  19   58.98    3.08
   2  -7  20    0.86    1.50
   2  -7  20    1.76    0.69
  -2  -7 -20    1.53    1.48
  -2  -7 -20    1.40    0.71
   2  -7  21  110.82    4.10
   2  -7  21   94.73    2.99
   2  -7  21  109.41    3.97
  -2  -7 -21   96.41    3.06
   2  -7  22    1.03    1.56
   2  -7  22    2.52    1.60
   2  -7  22    1.99    1.47
   2  -7  23  141.98    4.73
   2  -7  23  136.44    4.56
   2  -7  23  128.45    4.55
   2  -7  24   21.58    1.85
   2  -7  24   23.75    2.00
   2  -7  24   20.57    1.89
   2  -7  25   67.85    2.75
   2  -7  26   38.75    1.28
   2  -7  26   32.28    1.88
   2  -7  27   66.70    1.79
   2  -7  27   65.54    1.72
   2  -7  28    1.90    0.72
   2  -7  28    0.36    0.21
  -2  -8  28  152.81    3.60
  -2  -8  27    2.20    1.21
  -2  -8  27    3.74    0.44
   2   8 -27    2.77    0.54
  -2  -8  26  123.56    3.13
  -2  -8  26  112.80    3.92
  -2  -8  25    3.33    0.58
  -2  -8  25    7.55    1.49
  -2  -8  24    4.03    1.17
  -2  -8  24    3.03    0.62
   2  -8 -24    3.17    0.82
  -2  -8  24    4.40    1.41
   2  -8 -23   23.19    1.94
  -2  -8  23   25.49    1.92
  -2  -8  23   22.79    2.03
   2  -8 -23   29.00    1.57
   2  -8 -23   29.77    1.52
  -2  -8  22  131.34    4.53
   2  -8 -22  131.13    4.52
   2  -8 -22  137.07    3.93
   2  -8 -21   23.35    1.64
  -2  -8  21   27.29    2.14
  -2  -8  21   24.61    1.88
  -2  -8  21   25.72    1.35
   2  -8 -21   29.94    1.62
   2  -8 -21   27.72    2.26
  -2  -8  20    8.43    0.96
  -2  -8  20    8.47    1.56
  -2  -8  20    7.26    1.55
   2  -8 -20    7.00    1.10
   2  -8 -20    6.42    1.97
   2  -8 -20    5.58    1.19
  -2  -8  19    7.63    1.68
  -2  -8  19    6.37    1.53
  -2  -8  19    5.18    0.86
   2  -8 -19    6.06    1.29
   2  -8 -19    6.29    1.14
   2  -8 -19    3.80    1.82
  -2  -8  18   32.00    2.25
   2  -8 -18   31.62    2.16
  -2  -8  18   34.49    2.50
   2  -8 -18   32.93    1.91
   2  -8 -18   36.90    3.57
   2  -8 -18   33.37    2.23
  -2  -8  17  105.49    3.85
   2  -8 -17   99.48    3.90
  -2  -8  17  110.97    4.22
   2  -8 -17   88.49    3.50
   2  -8 -17   94.72    5.58
  -2  -8  17   99.25    3.23
   2  -8 -17   99.24    3.90
  -2  -8  16  132.15    4.59
   2  -8 -16  130.96    4.68
   2  -8 -16  144.65    6.97
  -2  -8  16  165.31    4.26
   2  -8 -16  158.11    4.94
   2  -8 -16  118.37    4.44
  -2  -8  16  128.95    4.91
   2  -8 -15    1.28    1.64
  -2  -8  15    4.54    1.59
   2  -8 -15    3.30    1.37
  -2  -8  15    0.65    0.74
   2  -8 -15    2.70    1.12
   2  -8 -15    1.13    1.09
   2  -8 -14   30.28    2.07
   2  -8 -14   29.18    1.68
  -2  -8  14   30.04    1.50
   2  -8 -14   27.94    2.39
   2  -8 -14   23.83    1.91
   2  -8 -13   36.38    2.31
  -2  -8  13   26.78    2.11
   2  -8 -13   50.24    2.03
   2  -8 -13   56.37    2.94
  -2  -8  13   52.95    1.95
   2  -8 -13   44.77    2.47
   2  -8 -12  987.25   21.82
   2  -8 -12  907.94   21.71
  -2  -8  12  886.20   21.58
   2  -8 -12 1004.74   22.45
  -2  -8  12  890.06   20.94
   2  -8 -11   21.30    1.60
  -2  -8  11   23.14    1.69
   2  -8 -11   22.19    1.78
   2  -8 -11   21.76    2.71
   2  -8 -11   25.98    1.67
   2  -8 -10  288.37    7.83
   2  -8 -10  302.03    7.97
  -2  -8  10  297.73    9.10
   2  -8 -10  307.63    7.47
   2  -8  -9    8.62    1.11
  -2  -8   9    7.66    1.42
   2  -8  -9    7.14    2.15
   2  -8  -9    8.29    1.35
   2  -8  -8   46.49    3.68
  -2  -8   8   41.43    2.64
   2  -8  -7  217.93    8.42
  -2  -8   7  226.52    7.22
   2  -8  -6    2.17    1.82
  -2  -8   6    1.95    1.15
   2  -8  -5   53.58    3.74
   2  -8  -4    1.55    1.52
  -2  -8   3   55.19    3.10
   2  -8  -3   59.78    3.43
  -2  -8   2   26.75    2.15
   2  -8  -2   25.47    2.07
  -2  -8   1   15.58    1.74
   2  -8  -1   17.53    1.61
  -2  -8   0   12.06    1.67
   2  -8   0   10.89    1.15
  -2  -8  -1   52.51    3.01
  -2  -8  -1   54.06    2.81
   2  -8   1   49.90    2.06
  -2  -8  -2   72.03    3.57
  -2  -8  -2   66.13    3.39
   2  -8   2   64.43    2.19
  -2  -8  -3   49.81    3.09
  -2  -8  -3   47.41    3.06
  -2  -8  -4   17.69    2.05
  -2  -8  -4   19.77    2.37
  -2  -8  -5  446.42   12.67
  -2  -8  -5  429.15   12.96
  -2  -8  -6  636.15   16.78
  -2  -8  -6  596.69   17.12
  -2  -8  -7    0.35    1.33
  -2  -8  -7    1.30    1.61
  -2  -8  -8  225.11    6.49
  -2  -8  -8  228.22    7.80
   2  -8   8  220.44    6.23
  -2  -8  -8  232.02    6.55
  -2  -8  -8  235.59    7.05
  -2  -8  -9   10.79    1.46
  -2  -8  -9   14.67    1.96
  -2  -8  -9   14.94    1.68
  -2  -8 -10   64.90    2.28
  -2  -8 -10   70.47    4.15
   2  -8  10   74.09    2.80
  -2  -8 -10   57.74    3.23
   2  -8  10   76.75    3.17
   2  -8  10   68.86    2.93
  -2  -8 -10   70.01    2.97
  -2  -8 -10   58.48    2.85
  -2  -8 -11  452.46   14.44
  -2  -8 -11  442.68   14.37
   2  -8  11  491.46   11.43
   2  -8  11  504.80   12.47
   2  -8  11  517.79   12.44
  -2  -8 -11  475.02   12.20
  -2  -8 -11  472.19   11.41
  -2  -8 -12    0.84    1.87
  -2  -8 -12    4.61    1.86
   2  -8  12    3.85    0.71
   2  -8  12    1.96    1.77
   2  -8  12    2.26    1.47
  -2  -8 -12    8.00    0.83
  -2  -8 -12    1.88    1.35
   2  -8  12    2.85    1.66
  -2  -8 -13    2.19    1.96
   2  -8  13    2.61    1.83
   2  -8  13    0.68    0.69
   2  -8  13    0.98    0.61
   2  -8  13    2.41    1.45
  -2  -8 -13    3.29    1.40
   2  -8  13    3.96    1.77
  -2  -8 -13    4.20    1.84
  -2  -8 -13    1.08    0.63
   2  -8  14    0.89    1.90
   2  -8  14    1.04    0.65
   2  -8  14    0.63    0.63
   2  -8  14    1.78    1.41
   2  -8  14    1.05    1.66
  -2  -8 -14    0.28    1.32
  -2  -8 -14    1.29    1.62
  -2  -8 -14    0.50    0.56
  -2  -8 -15   29.23    1.33
  -2  -8 -15   27.20    2.04
   2  -8  15   28.37    2.19
   2  -8  15   28.60    2.41
   2  -8  15   26.26    1.43
   2  -8  15   26.50    2.69
  -2  -8 -15   27.09    2.97
   2  -8  15   27.45    1.40
  -2  -8 -16  109.75    4.19
   2  -8  16  117.01    4.38
   2  -8  16  122.88    4.53
   2  -8  16  120.83    3.56
   2  -8  16  128.96    5.02
  -2  -8 -16  110.35    5.88
   2  -8  16  116.81    3.49
  -2  -8 -17   20.98    1.97
   2  -8  17   21.28    1.27
   2  -8  17   21.22    2.09
   2  -8  17   24.47    2.11
   2  -8  17   27.83    2.58
  -2  -8 -17   22.02    2.79
   2  -8  17   20.89    1.27
   2  -8  18  122.27    3.40
   2  -8  18  122.23    3.45
   2  -8  18  100.40    4.15
   2  -8  18  105.62    4.24
   2  -8  18  100.17    4.46
  -2  -8 -18  115.72    5.98
  -2  -8 -18   98.90    3.92
   2  -8  19   32.66    1.41
   2  -8  19   14.02    2.04
  -2  -8 -19   26.56    3.04
   2  -8  19   16.21    1.90
   2  -8  19   13.10    1.89
  -2  -8 -19   12.65    1.70
   2  -8  19   33.86    1.46
   2  -8  20   16.91    2.06
   2  -8  20   19.22    1.98
  -2  -8 -20   17.24    1.67
   2  -8  20   22.33    1.22
   2  -8  21   13.87    0.97
   2  -8  21   15.58    1.97
   2  -8  21   14.56    1.76
   2  -8  22   10.82    1.88
   2  -8  22   13.70    1.79
   2  -8  23   63.60    3.20
   2  -8  23   71.73    3.17
   2  -8  24   29.09    2.03
   2  -8  24   33.50    2.09
   2  -8  25    1.85    1.13
   2  -8  25    6.27    0.51
   2  -8  26    0.79    0.95
  -2  -8 -26    0.43    0.74
   2  -8  26    0.73    0.30
   2  -8  27    5.39    0.32
   2  -8  27    4.77    0.90
  -2  -9  27    0.53    0.28
  -2  -9  26   82.02    2.17
  -2  -9  25   17.67    0.85
  -2  -9  25   24.94    1.81
  -2  -9  24   16.76    0.91
  -2  -9  24   18.78    1.77
   2  -9 -24   20.98    1.63
  -2  -9  23    1.02    0.59
   2  -9 -23    2.50    1.43
  -2  -9  23    0.84    1.39
  -2  -9  23    0.75    0.59
  -2  -9  22  328.57    7.59
  -2  -9  22  326.53    7.58
   2  -9 -22  317.33    7.74
  -2  -9  22  297.71    8.39
   2  -9 -22  298.15    8.41
  -2  -9  21    0.77    1.13
   2  -9 -21    0.90    1.64
  -2  -9  21    4.19    0.79
  -2  -9  21    2.50    0.75
   2  -9 -21    0.54    0.86
   2  -9 -21    1.67    0.89
  -2  -9  21    0.40    1.46
  -2  -9  20    1.03    1.36
  -2  -9  20    1.06    0.73
   2  -9 -20    2.10    0.94
   2  -9 -20    1.13    0.98
  -2  -9  20    1.27    0.69
  -2  -9  20    1.08    1.17
   2  -9 -20    1.18    1.68
  -2  -9  19    4.57    0.87
   2  -9 -19    2.84    1.73
   2  -9 -19    2.39    1.13
  -2  -9  19    2.25    1.35
  -2  -9  19    3.29    1.46
  -2  -9  19    4.46    0.83
   2  -9 -19    3.69    1.08
  -2  -9  18   33.19    1.73
  -2  -9  18   35.32    2.55
   2  -9 -18   31.22    3.36
  -2  -9  18   34.63    1.69
   2  -9 -18   30.04    1.90
   2  -9 -18   30.70    2.28
   2  -9 -18   27.43    2.06
  -2  -9  18   28.36    2.14
  -2  -9  17    3.58    0.89
   2  -9 -17    3.77    2.06
   2  -9 -17    6.62    1.62
   2  -9 -17    6.86    1.56
   2  -9 -17    6.83    1.33
  -2  -9  17   12.84    1.77
  -2  -9  17   15.36    2.05
  -2  -9  16  126.89    3.97
  -2  -9  16  145.75    5.12
   2  -9 -16  145.53    4.79
   2  -9 -16  138.38    4.81
  -2  -9  16  140.10    4.68
  -2  -9  15   68.27    2.56
  -2  -9  15   79.08    3.65
   2  -9 -15   74.62    3.04
   2  -9 -15   68.36    3.32
  -2  -9  15   79.66    3.32
   2  -9 -15   58.49    2.98
  -2  -9  14  189.10    5.41
  -2  -9  14  237.14    6.73
   2  -9 -14  205.26    6.39
  -2  -9  14  188.57    5.44
   2  -9 -14  225.64    5.89
   2  -9 -14  191.34    6.20
  -2  -9  14  221.34    6.37
   2  -9 -13   12.95    1.73
  -2  -9  13   20.01    1.15
  -2  -9  13   15.85    1.15
   2  -9 -13   12.09    2.49
   2  -9 -13    8.86    1.66
  -2  -9  13    7.02    1.59
   2  -9 -13   11.35    1.18
  -2  -9  13    6.37    1.62
   2  -9 -12  230.90    5.53
   2  -9 -12  223.16    6.39
   2  -9 -12  220.08    6.24
  -2  -9  12  175.17    5.21
  -2  -9  12  234.13    6.28
   2  -9 -12  190.93    8.32
  -2  -9  12  254.26    6.71
  -2  -9  12  171.51    5.14
   2  -9 -11   69.73    2.33
  -2  -9  11   80.54    2.37
  -2  -9  11   87.93    2.40
  -2  -9  11   43.61    2.67
   2  -9 -11   52.75    2.92
  -2  -9  11   54.68    3.03
   2  -9 -11   69.73    4.70
   2  -9 -11   69.21    2.92
   2  -9 -10  457.85   11.18
   2  -9 -10  409.46   11.40
   2  -9 -10  439.40   10.91
   2  -9 -10  416.08   14.08
  -2  -9  10  452.02   11.59
  -2  -9  10  468.62   10.51
   2  -9  -9    9.68    1.55
  -2  -9   9   12.25    1.75
   2  -9  -9   13.59    2.56
   2  -9  -9   11.90    1.20
   2  -9  -9   13.16    1.23
   2  -9  -8    6.46    1.13
  -2  -9   8    6.57    1.49
   2  -9  -8    6.15    2.09
   2  -9  -8    6.76    1.44
   2  -9  -8    7.29    0.98
  -2  -9   8    8.10    1.25
   2  -9  -7   68.27    2.50
   2  -9  -7   75.74    4.80
  -2  -9   6   57.98    3.32
   2  -9  -6   57.45    4.11
   2  -9  -5    6.98    2.07
   2  -9  -4  299.32    9.86
  -2  -9   3   24.80    2.21
   2  -9  -3   21.47    2.16
  -2  -9   2   14.79    1.91
   2  -9  -2   14.73    1.71
  -2  -9   1    8.21    1.63
   2  -9  -1    6.15    1.10
  -2  -9   0   30.16    2.45
   2  -9   0   28.04    1.72
  -2  -9  -1   66.02    3.68
   2  -9   1   67.31    2.55
  -2  -9  -2   28.22    2.57
  -2  -9  -2   26.92    2.31
  -2  -9  -3   94.08    4.63
  -2  -9  -3   90.37    4.47
  -2  -9  -4  332.98   10.80
  -2  -9  -4  343.75   10.80
  -2  -9  -5  182.43    7.23
  -2  -9  -5  191.47    7.58
  -2  -9  -6    1.78    1.82
  -2  -9  -6    0.74    1.54
   2  -9   6    1.96    1.01
  -2  -9  -7  319.76    8.68
  -2  -9  -7  319.89   11.00
  -2  -9  -7  319.18   10.40
  -2  -9  -7  332.47    8.72
   2  -9   7  338.23    8.35
   2  -9   8  808.03   17.85
  -2  -9  -8  750.10   18.45
  -2  -9  -8  782.29   20.37
  -2  -9  -8  783.55   21.37
   2  -9   8  832.75   17.44
  -2  -9  -8  742.19   18.41
   2  -9   8  721.11   18.10
   2  -9   8  673.09   17.79
   2  -9   8  708.84   18.12
  -2  -9  -8  810.90   17.73
  -2  -9  -9   21.92    1.98
  -2  -9  -9   12.72    2.48
   2  -9   9    9.63    0.86
   2  -9   9   14.44    1.35
   2  -9   9    9.65    0.89
   2  -9   9   17.61    1.59
   2  -9   9   20.17    1.80
  -2  -9  -9    8.16    0.96
  -2  -9  -9    8.29    1.73
  -2  -9  -9   17.62    1.78
   2  -9  10    4.74    1.56
  -2  -9 -10   11.43    1.01
   2  -9  10   10.17    0.92
   2  -9  10   11.48    0.91
   2  -9  10    7.61    1.28
  -2  -9 -10    4.47    1.60
   2  -9  10    4.15    1.31
   2  -9  11  150.27    4.35
  -2  -9 -11  161.01    4.37
  -2  -9 -11  150.47    5.15
   2  -9  11  160.25    4.35
   2  -9  11  151.64    5.26
   2  -9  11  163.01    5.38
   2  -9  12   31.35    1.51
  -2  -9 -12   33.75    1.53
  -2  -9 -12   20.51    2.04
   2  -9  12   31.39    1.45
   2  -9  12   21.06    2.29
   2  -9  12   19.93    2.16
   2  -9  13    4.95    1.61
   2  -9  13    6.64    0.92
   2  -9  13    7.64    0.87
   2  -9  13    5.14    2.14
  -2  -9 -13    7.09    2.13
  -2  -9 -13    5.26    1.62
   2  -9  13    3.69    1.82
  -2  -9 -13    9.44    0.92
  -2  -9 -14    9.70    0.90
   2  -9  14    3.70    1.54
   2  -9  14    4.13    2.16
   2  -9  14    9.32    0.99
  -2  -9 -14    9.72    2.27
   2  -9  14    9.15    0.91
  -2  -9 -14    4.29    1.58
   2  -9  14    3.65    1.71
   2  -9  15   49.40    3.17
   2  -9  15   45.58    2.74
   2  -9  15   49.97    3.51
   2  -9  15   36.07    1.72
  -2  -9 -15   37.01    3.57
   2  -9  15   36.02    1.66
  -2  -9 -15   45.69    2.64
   2  -9  16   52.96    3.11
   2  -9  16   51.96    2.97
   2  -9  16   60.81    3.71
   2  -9  16   56.58    2.15
  -2  -9 -16   58.19    4.38
   2  -9  16   55.96    2.09
  -2  -9 -16   52.77    2.88
   2  -9  17  177.99    5.61
   2  -9  17  179.18    5.40
   2  -9  17  191.57    6.09
   2  -9  17  123.60    4.02
  -2  -9 -17  145.13    7.02
   2  -9  17  123.90    3.98
  -2  -9 -17  186.24    5.35
   2  -9  18  279.98    8.20
   2  -9  18  271.66    8.11
   2  -9  18  278.58    8.58
   2  -9  18  300.29    7.23
  -2  -9 -18  284.04   10.59
  -2  -9 -18  271.90    7.99
   2  -9  18  295.62    7.20
   2  -9  19   14.59    1.08
   2  -9  19   25.18    2.44
  -2  -9 -19   27.66    2.03
   2  -9  19   26.15    2.18
   2  -9  19   27.37    2.22
   2  -9  19   14.75    1.08
  -2  -9 -20    4.98    1.42
   2  -9  20    4.57    1.52
   2  -9  20    2.77    1.70
   2  -9  20    4.69    1.57
   2  -9  20    5.38    0.75
  -2  -9 -21  150.37    4.53
   2  -9  21  135.36    3.84
   2  -9  21  152.03    4.82
   2  -9  21  146.97    5.02
   2  -9  22   15.37    1.75
   2  -9  22   11.95    1.85
   2  -9  23  193.20    4.92
   2  -9  23  199.43    4.83
   2  -9  23  206.04    5.95
   2  -9  23  210.22    5.80
   2  -9  24    1.22    1.12
   2  -9  24    0.96    0.45
   2  -9  24    1.01    0.37
   2  -9  25   36.75    1.21
  -2  -9 -25   38.51    1.83
   2  -9  25   35.65    1.77
   2  -9  26    1.65    0.33
  -2  -9 -26    3.40    0.76
   2  -9  26    3.78    0.81
  -2 -10  26  230.08    5.28
  -2 -10  25    1.99    0.37
  -2 -10  24    5.81    0.54
  -2 -10  24    3.93    1.26
   2 -10 -24    3.76    1.18
  -2 -10  23    7.82    0.68
   2 -10 -23    4.46    1.45
  -2 -10  23    5.16    1.41
   2 -10 -22  140.15    3.74
  -2 -10  22  139.81    3.81
  -2 -10  22  150.58    4.77
  -2 -10  21    0.76    1.43
  -2 -10  21    0.96    0.66
  -2 -10  21    0.34    0.64
   2 -10 -21    2.20    1.74
   2 -10 -21    1.04    0.82
   2 -10 -20  143.49    4.20
  -2 -10  20  138.53    4.71
  -2 -10  20  145.37    3.95
  -2 -10  20  149.05    3.96
   2 -10 -20  136.09    4.96
   2 -10 -19    0.63    0.92
   2 -10 -19    1.27    0.89
  -2 -10  19    1.28    0.77
  -2 -10  19    0.97    1.44
   2 -10 -19    1.12    1.70
  -2 -10  19    1.21    0.70
   2 -10 -18    1.59    1.06
  -2 -10  18    2.16    1.51
   2 -10 -18    0.80    1.06
  -2 -10  18    1.56    0.87
  -2 -10  18    0.98    0.73
  -2 -10  18    2.23    1.27
  -2 -10  17   43.83    2.09
   2 -10 -17   51.64    2.97
  -2 -10  17   47.22    2.06
   2 -10 -17   42.49    2.55
  -2 -10  17   71.37    3.29
  -2 -10  17   64.55    3.06
   2 -10 -17   50.88    2.50
  -2 -10  16  414.20   10.05
   2 -10 -16  375.61   10.82
  -2 -10  16  428.72    9.94
  -2 -10  16  413.64   10.73
   2 -10 -16  391.38   10.61
   2 -10 -16  358.36   10.28
  -2 -10  15    3.17    1.54
  -2 -10  15    6.83    0.93
  -2 -10  15    8.53    1.02
   2 -10 -15    0.64    1.62
   2 -10 -15    3.32    1.96
   2 -10 -15    2.12    1.17
   2 -10 -15    2.29    1.30
   2 -10 -14   50.95    2.31
  -2 -10  14   53.81    2.10
  -2 -10  14   36.23    2.67
  -2 -10  14   53.72    2.10
   2 -10 -14   41.85    2.59
   2 -10 -14   37.72    2.77
   2 -10 -14   55.40    4.38
  -2 -10  13   39.01    1.63
  -2 -10  13   15.90    2.25
  -2 -10  13   36.85    1.62
   2 -10 -13   24.78    2.18
   2 -10 -13   19.32    2.26
   2 -10 -13   33.62    3.64
  -2 -10  12  471.27   11.57
   2 -10 -12  536.31   12.86
  -2 -10  12  460.80   11.58
   2 -10 -12  511.69   12.95
   2 -10 -12  468.37   15.58
  -2 -10  11  191.30    6.45
   2 -10 -11  194.89    8.72
   2 -10 -11  178.25    6.28
  -2 -10  11  216.58    5.34
   2 -10 -11  201.68    6.11
  -2 -10  11  215.46    5.32
  -2 -10  10  948.69   21.93
  -2 -10  10  985.56   21.96
   2 -10 -10 1030.80   22.86
  -2 -10  10  980.54   21.95
   2 -10 -10  976.31   23.30
  -2 -10   9    4.32    0.94
   2 -10  -9    1.09    2.04
  -2 -10   9    4.17    0.63
   2 -10  -9    3.99    1.12
   2 -10  -9    3.07    1.60
  -2 -10   9    3.36    1.50
   2 -10  -9    5.47    1.15
  -2 -10   9    3.36    0.59
  -2 -10   9    3.58    0.58
  -2 -10   8  124.58    3.35
  -2 -10   8  129.82    3.77
  -2 -10   8  114.32    4.14
   2 -10  -8  130.73    3.94
   2 -10  -8  126.99    3.95
  -2 -10   8  126.28    5.46
   2 -10  -8  121.32    6.60
   2 -10  -7   36.72    3.63
  -2 -10   7   34.94    1.67
  -2 -10   7   35.46    2.07
   2 -10  -7   35.99    1.86
  -2 -10   7   36.03    2.09
   2 -10  -7   40.55    1.83
  -2 -10   7   36.15    2.88
   2 -10  -6  386.43   10.55
  -2 -10   6  384.92    9.82
   2 -10  -6  390.40    9.74
   2 -10  -6  402.88   10.03
   2 -10  -6  424.72   13.34
  -2 -10   6  381.24    9.55
   2 -10  -6  397.97    9.25
  -2 -10   6  413.23   10.09
   2 -10  -5   81.51    2.88
  -2 -10   5   74.96    3.04
   2 -10  -5   81.48    2.88
   2 -10  -5   91.93    4.97
  -2 -10   5   80.92    2.76
  -2 -10   5   82.78    2.95
   2 -10  -5   80.63    3.62
   2 -10  -5   92.35    2.50
   2 -10  -5   85.18    3.09
   2 -10  -4  321.88    7.75
  -2 -10   4  302.49    7.91
   2 -10  -4  309.13    7.95
   2 -10  -4  318.27   10.02
   2 -10  -4  307.13    7.73
   2 -10  -4  294.78    8.60
  -2 -10   4  291.39    7.57
  -2 -10   4  301.56    9.71
   2 -10  -4  298.04    7.22
   2 -10  -3    6.27    1.04
  -2 -10   3    6.78    1.14
   2 -10  -3    7.14    1.69
   2 -10  -3    6.29    1.45
  -2 -10   3    8.45    1.68
   2 -10  -3    6.21    1.12
   2 -10  -2  160.59    4.52
  -2 -10   2  151.91    6.23
   2 -10  -2  147.22    5.47
  -2 -10   1  132.00    5.82
   2 -10  -1  130.58    4.82
   2 -10  -1  141.36    4.17
   2 -10   0  751.56   18.07
   2 -10   0  794.48   18.23
   2 -10   0  787.63   18.77
   2 -10   1   21.00    1.42
  -2 -10  -1   19.79    2.42
  -2 -10  -1   21.90    1.54
  -2 -10  -1   27.14    1.65
   2 -10   1   26.45    1.68
  -2 -10  -2  345.67    9.20
  -2 -10  -2  356.20    9.63
  -2 -10  -2  338.30    8.72
   2 -10   2  348.42    8.75
   2 -10   2  344.29    8.95
   2 -10   3  106.22    3.39
  -2 -10  -3   97.66    4.79
   2 -10   3  103.58    3.19
  -2 -10  -3  110.81    3.96
  -2 -10  -3   97.60    4.10
  -2 -10  -3   98.29    5.29
  -2 -10  -4  462.90   13.75
   2 -10   4  405.90   10.46
   2 -10   4  432.52   10.29
  -2 -10  -4  466.00   13.32
  -2 -10  -4  427.11   10.61
  -2 -10  -4  440.81   11.26
   2 -10   4  427.79    9.95
  -2 -10  -4  412.87   11.32
  -2 -10  -5  449.47   13.83
   2 -10   5  424.47   10.75
   2 -10   5  449.37   10.55
  -2 -10  -5  475.22   13.99
  -2 -10  -5  422.99   10.78
  -2 -10  -5  383.66   11.35
  -2 -10  -5  377.43   11.32
   2 -10   5  474.15   10.20
   2 -10   6  844.31   18.89
   2 -10   6  835.43   19.26
   2 -10   6  849.41   19.56
  -2 -10  -6  868.09   22.89
  -2 -10  -6  894.38   23.44
  -2 -10  -7    0.10    1.49
   2 -10   7    1.24    1.02
  -2 -10  -7    0.89    2.04
   2 -10   7    0.54    0.61
   2 -10   7    3.41    1.06
   2 -10   7    1.32    1.04
  -2 -10  -8   81.08    3.46
   2 -10   8   81.50    2.83
   2 -10   8   78.90    2.90
   2 -10   8   59.52    2.27
  -2 -10  -8   62.69    4.10
   2 -10   8   85.55    2.99
  -2 -10  -8   56.16    2.44
   2 -10   8   90.06    3.35
  -2 -10  -8   90.68    3.68
   2 -10   8   62.32    2.24
  -2 -10  -8   77.10    5.04
   2 -10   9   51.26    2.43
   2 -10   9   55.09    2.34
   2 -10   9   54.38    2.89
   2 -10   9   47.65    1.90
   2 -10   9   50.13    2.47
  -2 -10  -9   53.30    2.97
  -2 -10  -9   46.61    3.32
  -2 -10  -9   46.58    2.03
   2 -10   9   49.54    1.89
  -2 -10  -9   47.37    4.09
  -2 -10 -10   19.73    2.18
   2 -10  10   29.12    1.42
   2 -10  10   15.37    1.87
   2 -10  10   25.25    1.98
  -2 -10 -10   31.75    1.58
   2 -10  10   26.71    1.38
  -2 -10 -10   26.52    3.32
  -2 -10 -11  469.22   15.39
   2 -10  11  431.81   11.26
  -2 -10 -11  446.26   11.30
   2 -10  11  495.01   12.46
   2 -10  11  575.29   13.00
   2 -10  11  476.60   11.26
  -2 -10 -11  525.74   12.58
   2 -10  12   81.00    2.77
  -2 -10 -12   84.09    2.76
   2 -10  12   74.36    3.75
   2 -10  12   72.41    3.75
   2 -10  12   87.81    2.70
  -2 -10 -12   69.11    3.44
   2 -10  13   39.24    1.82
   2 -10  13   42.60    2.91
   2 -10  13   42.54    2.99
  -2 -10 -13   39.74    1.74
  -2 -10 -13   37.88    2.64
   2 -10  13   40.10    1.72
   2 -10  14   51.09    3.84
   2 -10  14   46.59    3.08
   2 -10  14   52.28    3.46
  -2 -10 -14   47.76    2.92
   2 -10  14   61.10    2.16
   2 -10  14   62.08    2.25
   2 -10  15   22.65    1.38
   2 -10  15   35.08    3.31
   2 -10  15   31.64    2.50
   2 -10  15   37.68    3.06
  -2 -10 -15   32.99    2.53
   2 -10  15   24.48    1.37
  -2 -10 -15   25.00    3.16
   2 -10  16  335.17    7.98
   2 -10  16  316.78    9.85
   2 -10  16  305.78    9.37
   2 -10  16  295.08    8.94
  -2 -10 -16  297.48    8.89
   2 -10  16  324.99    7.88
  -2 -10 -16  324.27   11.63
   2 -10  17    2.20    0.74
   2 -10  17    3.78    2.33
   2 -10  17    4.55    1.71
  -2 -10 -17    5.43    1.83
   2 -10  17    4.10    1.87
   2 -10  17    1.36    0.70
  -2 -10 -17    2.90    1.96
   2 -10  18   77.49    2.54
  -2 -10 -18   73.95    3.50
   2 -10  18   80.80    4.03
   2 -10  18   83.37    2.61
   2 -10  18   81.93    3.70
   2 -10  19    9.50    0.83
  -2 -10 -19   18.55    1.92
   2 -10  19   23.62    2.30
   2 -10  19    9.64    0.88
   2 -10  19   19.43    1.94
   2 -10  20    0.56    0.56
   2 -10  20    1.70    1.45
  -2 -10 -20    1.93    1.33
   2 -10  20    0.25    1.62
   2 -10  20    0.48    0.48
   2 -10  21    4.61    0.56
   2 -10  21    5.26    0.67
   2 -10  21   14.43    1.88
  -2 -10 -21   13.27    1.56
   2 -10  21   11.64    1.64
   2 -10  22   65.58    1.92
   2 -10  22   45.79    2.49
   2 -10  23   26.41    1.01
   2 -10  23   11.01    1.44
   2 -10  24    1.33    0.38
  -2 -10 -24    1.13    1.13
  -2 -10 -25    0.53    0.29
  -2 -10 -25    3.18    0.87
   2 -11 -24    3.62    1.08
   2 -11 -23    4.59    1.36
  -2 -11  23    2.94    0.46
   2 -11 -22   76.42    2.20
  -2 -11  22   76.97    2.21
   2 -11 -22   80.35    3.29
   2 -11 -21    5.85    1.83
  -2 -11  21    5.84    1.45
  -2 -11  21    0.41    0.51
   2 -11 -21    1.10    0.54
   2 -11 -20    4.91    0.76
   2 -11 -20   10.20    1.94
  -2 -11  20    3.84    0.73
  -2 -11  20    8.72    1.63
   2 -11 -19   28.94    2.70
  -2 -11  19   24.71    2.23
  -2 -11  19   31.28    2.63
  -2 -11  18   10.90    2.30
  -2 -11  18   11.39    1.76
  -2 -11  18    8.34    0.96
  -2 -11  18    8.84    1.02
   2 -11 -18   10.05    2.17
  -2 -11  17   21.56    1.47
   2 -11 -17   26.53    1.87
  -2 -11  17   35.85    2.40
  -2 -11  17   23.40    1.43
  -2 -11  17   39.62    3.05
   2 -11 -17   35.34    2.92
  -2 -11  16   15.75    1.24
  -2 -11  16   15.39    1.30
   2 -11 -16   17.43    2.88
  -2 -11  15    6.58    0.96
   2 -11 -15   10.18    2.02
   2 -11 -15   10.11    1.60
  -2 -11  15    5.66    0.98
   2 -11 -15    8.82    2.39
   2 -11 -14   28.19    2.58
  -2 -11  14   35.68    1.65
   2 -11 -14   26.95    2.20
   2 -11 -14   27.32    3.41
  -2 -11  14   37.47    2.75
  -2 -11  14   34.17    1.64
  -2 -11  13    5.67    0.81
  -2 -11  13    5.14    0.82
   2 -11 -13    4.76    1.81
   2 -11 -13    4.05    1.59
   2 -11 -13    4.88    2.07
  -2 -11  13    6.00    1.90
  -2 -11  12    2.59    0.70
  -2 -11  12    1.81    0.69
  -2 -11  12    7.21    2.14
   2 -11 -12    3.55    1.80
   2 -11 -12    3.05    1.53
   2 -11 -12    1.02    1.91
  -2 -11  12    5.36    1.90
   2 -11 -11   35.52    3.94
   2 -11 -11   23.25    2.62
  -2 -11  11   42.32    1.62
  -2 -11  11   41.18    1.60
   2 -11 -11   35.31    2.41
  -2 -11  11   23.74    2.66
  -2 -11  10  394.38    8.68
   2 -11 -10  342.45   13.02
  -2 -11  10  394.66    8.77
  -2 -11  10  294.31    9.74
   2 -11 -10  272.99    9.76
  -2 -11   9  113.43    4.91
  -2 -11   9  128.53    4.26
  -2 -11   9  162.68    4.04
   2 -11  -9  150.27    7.74
   2 -11  -9  167.85    4.20
   2 -11  -8  106.33    3.09
  -2 -11   8  101.91    3.95
   2 -11  -8  105.06    3.64
   2 -11  -8  103.30    6.20
  -2 -11   8  105.10    3.37
  -2 -11   8   91.62    3.88
  -2 -11   8  102.15    2.93
  -2 -11   7   27.56    2.18
  -2 -11   7   35.20    2.25
   2 -11  -7   29.59    1.95
   2 -11  -7   37.93    3.73
   2 -11  -7   27.50    2.51
  -2 -11   7   32.17    1.75
  -2 -11   7   47.08    3.41
   2 -11  -7   41.04    1.58
  -2 -11   7   41.69    1.47
  -2 -11   6    3.54    1.29
   2 -11  -6    0.99    1.14
   2 -11  -6    1.22    0.62
  -2 -11   6    1.47    0.50
   2 -11  -6    2.42    1.74
  -2 -11   6    1.74    0.95
   2 -11  -6    0.76    1.81
  -2 -11   6    1.36    1.24
  -2 -11   5   93.03    3.74
   2 -11  -5  131.23    5.96
  -2 -11   5  121.72    3.09
   2 -11  -5  123.16    3.18
  -2 -11   5   98.13    3.45
   2 -11  -5  103.19    3.87
   2 -11  -5  104.49    4.53
  -2 -11   5  109.73    3.75
  -2 -11   5  104.44    3.70
   2 -11  -5  101.21    3.65
  -2 -11   4  196.47    6.16
   2 -11  -4  220.10    6.06
  -2 -11   4  204.66    6.11
  -2 -11   4  214.44    6.04
   2 -11  -4  236.07    8.08
   2 -11  -4  212.50    7.07
   2 -11  -4  225.00    6.33
  -2 -11   4  198.58    5.81
  -2 -11   4  229.06    5.40
   2 -11  -4  230.35    5.50
  -2 -11   4  232.02    8.31
  -2 -11   3   82.02    3.09
  -2 -11   3   71.45    3.01
   2 -11  -3   75.80    2.91
   2 -11  -3   91.97    4.21
  -2 -11   3   62.80    2.45
  -2 -11   3   93.51    4.78
   2 -11  -3   84.64    2.82
  -2 -11   3   83.29    2.96
   2 -11  -3   91.58    2.50
  -2 -11   3   89.52    2.42
   2 -11  -3   79.60    3.91
   2 -11  -3   80.90    3.22
   2 -11  -2   60.91    2.83
   2 -11  -2   62.57    2.68
   2 -11  -2   57.42    2.92
  -2 -11   2   65.95    2.82
   2 -11  -2   52.97    2.59
   2 -11  -2   79.69    3.61
  -2 -11   2   96.19    4.86
  -2 -11   2   81.18    2.74
   2 -11  -2   63.50    3.50
   2 -11  -2   86.34    2.32
  -2 -11   2   92.91    2.31
  -2 -11   2   56.11    2.37
   2 -11  -1   17.98    1.59
   2 -11  -1   17.52    1.61
   2 -11  -1   17.67    1.45
  -2 -11   1   12.36    2.14
   2 -11  -1   13.75    0.88
  -2 -11   1   12.37    0.83
  -2 -11   1   15.57    1.34
   2 -11  -1   21.96    2.23
  -2 -11   1   17.19    1.19
  -2 -11   1   14.76    1.48
   2 -11  -1   18.02    1.59
  -2 -11   1   14.79    1.44
  -2 -11   1   12.01    1.00
   2 -11   0   47.01    2.45
  -2 -11   0   52.12    2.46
   2 -11   0   47.59    1.74
  -2 -11   0   56.65    1.78
   2 -11   0   41.99    2.27
   2 -11   0   56.10    3.01
  -2 -11   0   56.02    2.22
  -2 -11   0   55.75    3.93
   2 -11   0   47.62    2.26
  -2 -11   0   48.07    2.04
  -2 -11   0   51.33    1.89
  -2 -11   0   58.32    2.13
   2 -11   1  141.39    4.58
  -2 -11  -1  141.27    4.59
  -2 -11  -1  135.58    3.67
  -2 -11  -1  135.88    4.34
   2 -11   1  141.56    4.49
   2 -11   1  156.04    5.01
  -2 -11  -1  142.21    4.19
   2 -11   1  137.47    4.04
  -2 -11  -1  136.52    4.11
  -2 -11  -1  130.30    4.03
   2 -11   1  138.24    4.29
  -2 -11  -1  147.12    6.66
   2 -11   2   20.35    1.61
   2 -11   2   18.94    1.68
  -2 -11  -2   16.20    1.90
  -2 -11  -2   18.38    1.46
   2 -11   2   27.03    1.49
  -2 -11  -2   22.74    1.52
  -2 -11  -2   21.22    1.51
  -2 -11  -2   22.79    1.11
   2 -11   2   20.95    1.75
  -2 -11  -2   26.91    3.01
  -2 -11  -3   44.92    3.92
   2 -11   3   28.98    1.88
   2 -11   3   30.76    1.99
   2 -11   3   26.62    2.04
  -2 -11  -3   31.61    1.79
  -2 -11  -3   32.34    2.34
   2 -11   3   29.34    1.67
  -2 -11  -3   33.10    1.74
  -2 -11  -3   44.19    2.01
  -2 -11  -4   80.46    3.70
  -2 -11  -4   80.90    5.16
   2 -11   4   82.05    3.06
   2 -11   4   70.04    2.34
   2 -11   4   72.81    2.76
  -2 -11  -4   72.38    2.74
  -2 -11  -4   78.38    2.95
   2 -11   5  471.40   10.95
  -2 -11  -5  450.00   10.95
  -2 -11  -5  463.80   14.80
   2 -11   5  452.46   11.23
   2 -11   5  441.46   10.45
  -2 -11  -5  470.56   14.31
  -2 -11  -5  462.99   12.04
  -2 -11  -6   -0.11    1.87
  -2 -11  -6    1.12    1.01
  -2 -11  -6    0.83    1.04
  -2 -11  -6    2.61    2.16
   2 -11   6    1.33    0.64
   2 -11   6    0.45    1.16
  -2 -11  -6    2.16    1.89
   2 -11   6    1.55    1.07
   2 -11   7  366.45    9.03
   2 -11   7  341.09    8.43
  -2 -11  -7  338.13   12.39
  -2 -11  -7  319.06   11.68
  -2 -11  -7  342.01    8.92
   2 -11   7  373.69    9.31
   2 -11   8  263.62    7.04
   2 -11   8  243.95    6.40
  -2 -11  -8  261.90   10.51
  -2 -11  -8  241.17    9.11
   2 -11   8  267.42    7.09
  -2 -11  -8  249.98    6.84
   2 -11   9    1.53    1.25
  -2 -11  -9    0.96    1.80
   2 -11   9    0.56    0.98
  -2 -11  -9    1.84    0.83
  -2 -11  -9    1.13    0.97
   2 -11   9   -0.23    1.57
  -2 -11  -9    2.22    2.09
   2 -11   9    0.67    0.70
   2 -11   9    0.69    1.25
   2 -11   9    0.08    0.61
   2 -11  10   46.95    2.64
  -2 -11 -10   40.87    2.10
  -2 -11 -10   51.89    2.11
  -2 -11 -10   49.91    4.49
   2 -11  10   39.62    2.46
  -2 -11 -10   37.93    2.85
   2 -11  10   53.22    1.95
  -2 -11 -11  376.46    9.79
  -2 -11 -11  407.12    9.70
  -2 -11 -11  400.11   10.88
   2 -11  11  360.49   10.53
  -2 -11 -11  389.46   13.90
   2 -11  11  406.80    9.58
   2 -11  12    0.79    0.71
   2 -11  12    1.42    0.75
  -2 -11 -12    0.72    0.74
   2 -11  12    3.18    1.87
  -2 -11 -12    2.51    1.78
  -2 -11 -12    0.77    1.89
  -2 -11 -13   77.75    5.35
  -2 -11 -13   77.53    3.84
   2 -11  13   81.90    2.81
   2 -11  13   82.17    2.71
   2 -11  14   35.64    1.61
   2 -11  14   28.21    3.56
  -2 -11 -14   24.16    2.63
   2 -11  14   29.49    3.00
   2 -11  14   34.63    1.67
   2 -11  15  102.06    3.35
   2 -11  15  165.02    6.14
  -2 -11 -15  150.87    4.99
   2 -11  15  181.60    6.03
   2 -11  15  103.20    3.46
   2 -11  16   25.56    1.33
  -2 -11 -16   27.98    2.48
   2 -11  16   35.63    3.32
   2 -11  16   25.06    1.38
   2 -11  16   35.90    3.01
  -2 -11 -17  182.81    5.60
   2 -11  17  185.59    6.28
   2 -11  17  181.55    5.79
  -2 -11 -18   84.72    3.66
   2 -11  18   92.39    4.19
   2 -11  18   78.78    2.58
   2 -11  18   95.85    3.80
   2 -11  19    5.71    1.49
  -2 -11 -19    5.08    1.58
   2 -11  19    4.57    0.66
   2 -11  20    8.06    1.40
  -2 -11 -20    7.42    1.59
   2 -11  20    8.01    0.73
   2 -11  21  346.07    8.09
   2 -11  22    2.72    0.48
  -2 -11 -23  151.84    4.39
  -2 -11 -23  138.68    3.58
   2 -11  23  146.56    4.44
  -2 -11 -24    5.22    1.13
  -2 -11 -24    4.24    0.47
   2 -12 -25    3.91    0.94
   2 -12 -23    3.26    1.20
   2 -12 -22   66.66    2.88
   2 -12 -21    2.19    1.55
   2 -12 -21    1.13    0.50
   2 -12 -20   40.75    1.59
   2 -12 -20   49.99    2.85
  -2 -12  19   11.82    1.75
   2 -12 -19    9.58    1.97
  -2 -12  19    4.55    0.68
   2 -12 -19    4.42    0.78
   2 -12 -18    6.56    2.21
   2 -12 -18   12.97    1.14
  -2 -12  18    9.52    2.05
   2 -12 -17   62.60    3.53
   2 -12 -17   54.35    2.35
  -2 -12  17   57.07    2.25
  -2 -12  16  215.24    7.26
  -2 -12  16  208.10    5.64
   2 -12 -16  214.79    5.87
   2 -12 -15    0.79    0.94
  -2 -12  15    0.85    0.75
   2 -12 -15    2.59    2.16
   2 -12 -15    3.68    1.81
  -2 -12  15    5.13    1.68
   2 -12 -15    0.24    1.65
  -2 -12  15    4.34    2.22
  -2 -12  14    8.55    2.47
   2 -12 -14   13.04    1.32
   2 -12 -14   11.15    2.12
   2 -12 -14   10.50    2.57
  -2 -12  14   10.11    0.99
   2 -12 -14   11.86    2.40
  -2 -12  13    9.97    0.94
   2 -12 -13   12.06    1.25
   2 -12 -13    7.83    2.12
   2 -12 -13    8.08    2.48
  -2 -12  13    9.68    2.34
   2 -12 -12  119.53    6.94
   2 -12 -12  131.77    4.00
   2 -12 -12  124.43    5.21
  -2 -12  12  138.98    5.45
   2 -12 -11   52.35    4.67
   2 -12 -11   56.55    2.25
   2 -12 -11   47.82    3.42
  -2 -12  11   58.83    3.50
   2 -12 -10  617.39   20.03
  -2 -12  10  648.12   15.05
   2 -12 -10  636.28   15.23
   2 -12 -10  635.80   16.76
  -2 -12   9   16.28    2.27
   2 -12  -9   18.97    1.24
  -2 -12   9   17.31    1.08
   2 -12  -9   15.44    3.20
  -2 -12   8  312.67    8.72
   2 -12  -8  324.97    8.38
   2 -12  -8  306.96   11.92
  -2 -12   8  338.34    8.93
  -2 -12   8  295.74    7.42
   2 -12  -8  286.15    7.53
  -2 -12   8  317.23    7.92
  -2 -12   7  107.16    4.13
   2 -12  -7  102.15    3.80
   2 -12  -7  127.73    6.74
  -2 -12   7   89.40    4.03
   2 -12  -7  114.38    3.24
  -2 -12   7  117.69    3.11
   2 -12  -7   96.23    4.55
  -2 -12   7   94.02    3.38
  -2 -12   6  354.64    8.86
   2 -12  -6  332.89   10.17
  -2 -12   6  350.02    9.49
   2 -12  -6  366.50   12.19
  -2 -12   6  360.96    8.36
   2 -12  -6  343.60    8.44
  -2 -12   6  347.98    9.34
   2 -12  -6  334.33    9.15
   2 -12  -5    6.70    1.31
   2 -12  -5    6.21    1.76
  -2 -12   5    4.08    1.60
  -2 -12   5    6.78    1.43
   2 -12  -5    6.08    1.21
   2 -12  -5    7.24    0.81
  -2 -12   5    5.91    0.71
  -2 -12   5    6.48    1.15
   2 -12  -5    5.18    2.20
   2 -12  -5    5.62    2.22
  -2 -12   4  148.12    4.63
  -2 -12   4  161.51    4.52
   2 -12  -4  141.38    6.02
   2 -12  -4  147.41    4.43
  -2 -12   4  163.80    5.00
   2 -12  -4  165.34    6.00
   2 -12  -4  179.23    5.65
  -2 -12   4  129.99    3.78
   2 -12  -4  132.55    3.89
  -2 -12   4  135.98    6.48
  -2 -12   3  114.67    3.97
   2 -12  -3  126.35    5.13
  -2 -12   3  128.45    6.19
  -2 -12   3  131.00    3.35
   2 -12  -3  131.05    3.42
   2 -12  -3  115.32    5.14
   2 -12  -3  103.41    3.88
   2 -12  -3  114.54    3.76
   2 -12  -3  108.27    4.40
  -2 -12   3  108.77    3.81
   2 -12  -2   67.44    3.11
   2 -12  -2   66.33    2.23
  -2 -12   2   73.44    2.22
  -2 -12   2   77.11    4.74
   2 -12  -2   72.17    3.86
  -2 -12   2   64.81    2.43
   2 -12  -2   71.20    3.14
  -2 -12   2   76.42    2.34
   2 -12  -2   64.57    2.85
   2 -12  -2   61.28    2.83
  -2 -12   2   71.37    2.81
   2 -12  -1    4.53    1.41
  -2 -12   1    3.07    0.72
   2 -12  -1    6.15    1.28
  -2 -12   1    3.00    0.62
   2 -12  -1    2.94    0.66
  -2 -12   1    4.50    0.98
   2 -12  -1    4.98    1.54
  -2 -12   1    3.45    1.74
   2 -12  -1    6.56    1.42
   2 -12  -1    7.35    2.06
  -2 -12   1    4.83    1.14
  -2 -12   0  656.36   15.68
  -2 -12   0  687.62   16.59
   2 -12   0  714.15   16.66
  -2 -12   0  668.95   16.02
  -2 -12   0  713.24   16.67
  -2 -12   0  696.84   20.00
   2 -12   0  672.07   16.48
   2 -12   0  706.86   16.97
  -2 -12   0  672.34   16.08
  -2 -12   0  689.41   16.35
   2 -12   1    1.39    1.16
   2 -12   1    3.51    1.43
   2 -12   1    3.20    1.55
  -2 -12  -1    0.67    0.59
   2 -12   1    4.28    1.42
  -2 -12  -1    4.41    1.42
  -2 -12  -1    1.49    1.10
  -2 -12  -1    2.56    0.77
  -2 -12  -1    0.37    0.84
  -2 -12  -1    1.96    1.83
  -2 -12  -1    4.56    1.54
  -2 -12  -1    3.73    1.04
   2 -12   2  174.19    5.45
  -2 -12  -2  208.90    8.76
  -2 -12  -2  193.89    4.76
  -2 -12  -2  169.76    5.18
  -2 -12  -2  159.50    4.82
   2 -12   2  174.34    5.62
  -2 -12  -2  173.08    5.81
   2 -12   2  188.83    5.78
  -2 -12  -2  204.63    5.41
   2 -12   2  190.45    5.24
  -2 -12  -2  186.66    5.34
   2 -12   3    0.67    1.03
  -2 -12  -3    2.63    1.13
  -2 -12  -3    3.51    1.68
  -2 -12  -3    2.03    1.10
   2 -12   3    0.22    1.21
   2 -12   3   -0.15    1.45
  -2 -12  -3    1.43    0.64
   2 -12   3    0.70    1.19
  -2 -12  -3    1.95    2.12
  -2 -12  -3    2.24    1.03
  -2 -12  -4  371.99    9.33
   2 -12   4  351.01    9.18
  -2 -12  -4  347.73    9.36
   2 -12   4  379.38    9.88
  -2 -12  -4  352.56    8.68
   2 -12   4  347.90    8.64
  -2 -12  -4  377.11   13.28
   2 -12   4  356.38    9.52
  -2 -12  -4  414.53   10.44
  -2 -12  -4  382.01    9.43
   2 -12   5  143.25    4.54
  -2 -12  -5  159.86    4.79
   2 -12   5  164.34    4.11
  -2 -12  -5  164.21    4.16
  -2 -12  -5  158.73    7.83
   2 -12   5  123.17    5.02
   2 -12   5  142.60    4.88
  -2 -12  -5  145.07    4.64
  -2 -12  -5  125.65    5.47
  -2 -12  -5  128.78    4.68
  -2 -12  -6  328.56    8.61
  -2 -12  -6  344.62    9.74
   2 -12   6  346.92    9.46
   2 -12   6  330.29    8.57
  -2 -12  -6  318.53   12.07
  -2 -12  -6  300.21    8.48
   2 -12   6  339.04    8.91
   2 -12   6  317.81    7.94
   2 -12   7   83.51    3.37
   2 -12   7   77.90    3.15
   2 -12   7   91.64    2.75
  -2 -12  -7   77.56    3.15
  -2 -12  -7   88.99    5.33
  -2 -12  -7   66.58    3.98
   2 -12   8    1.86    1.32
  -2 -12  -8    1.20    1.10
  -2 -12  -8    1.09    2.11
   2 -12   8    2.19    0.78
   2 -12   8    1.40    1.16
   2 -12   9    3.24    1.10
  -2 -12  -9    4.01    1.16
   2 -12   9    4.09    1.60
  -2 -12  -9    2.50    2.30
   2 -12   9    3.97    0.85
  -2 -12  -9    2.28    0.94
  -2 -12 -10    4.06    1.13
   2 -12  10    4.49    1.68
  -2 -12 -10    3.40    2.07
  -2 -12 -10    5.57    2.40
  -2 -12 -10    3.98    0.91
  -2 -12 -11  226.39   10.19
  -2 -12 -11  242.45    6.60
  -2 -12 -11  240.61    6.43
   2 -12  11  239.19    6.23
  -2 -12 -12    7.53    2.33
  -2 -12 -12   11.72    2.77
   2 -12  13    8.50    0.96
   2 -12  13   11.42    0.98
  -2 -12 -13    7.97    2.38
  -2 -12 -14   43.55    4.12
   2 -12  14   45.10    1.89
  -2 -12 -14   45.76    3.12
   2 -12  15   42.68    1.83
  -2 -12 -15   54.40    3.23
   2 -12  16  152.03    4.10
  -2 -12 -16  133.09    5.18
   2 -12  17   60.57    2.00
  -2 -12 -17   42.20    2.94
   2 -12  18   42.36    1.57
  -2 -12 -18   40.18    2.59
  -2 -12 -19    6.35    1.65
   2 -12  19   14.87    0.83
   2 -12  20    4.07    0.51
   2 -12  20    3.91    1.74
  -2 -12 -21    6.86    1.52
  -2 -12 -21    3.78    0.63
   2 -12  21    5.74    1.64
  -2 -12 -22   24.58    1.88
   2 -12  22   20.55    1.87
  -2 -12 -23   65.52    2.65
  -2 -12 -23   82.78    2.09
  -2 -12 -24    2.13    0.79
   2 -13 -22   17.84    1.61
   2 -13 -21    0.93    0.39
   2 -13 -21    2.26    1.47
   2 -13 -20    0.47    0.50
   2 -13 -20    1.78    1.67
   2 -13 -19   38.07    1.52
   2 -13 -19   33.59    2.62
   2 -13 -18    9.35    1.12
   2 -13 -18    6.96    0.91
  -2 -13  18    7.19    1.79
   2 -13 -17   36.37    1.90
   2 -13 -17   29.53    1.68
  -2 -13  16    9.41    2.28
   2 -13 -16    7.66    2.33
   2 -13 -16    8.08    1.19
  -2 -13  15    7.67    2.32
   2 -13 -15   11.46    1.33
   2 -13 -15    9.55    2.39
   2 -13 -14   49.60    3.37
   2 -13 -14   49.13    2.31
   2 -13 -13    3.31    2.00
   2 -13 -13    5.17    1.05
  -2 -13  13    4.43    2.35
   2 -13 -12    4.23    2.34
   2 -13 -12    8.61    1.17
  -2 -13  12    3.11    2.12
   2 -13 -12    1.60    2.03
   2 -13 -11    7.57    2.71
   2 -13 -11   11.62    1.21
  -2 -13  11    9.11    2.30
   2 -13 -11    7.90    2.61
   2 -13 -11    8.12    2.22
   2 -13 -10  191.49    7.78
   2 -13 -10  252.70    6.26
  -2 -13  10  216.81    7.38
   2 -13 -10  228.92   10.30
   2 -13  -9   18.49    3.34
  -2 -13   9   19.06    1.16
   2 -13  -9   16.28    2.96
   2 -13  -9   21.32    1.35
  -2 -13   9   16.76    2.37
   2 -13  -9   18.26    1.90
  -2 -13   8  102.38    4.49
  -2 -13   8  108.61    3.68
   2 -13  -8  110.39    5.04
  -2 -13   8  113.18    3.31
   2 -13  -8  119.76    6.99
   2 -13  -8  117.29    5.46
   2 -13  -8  117.42    3.49
   2 -13  -8  122.65    4.26
  -2 -13   7   19.10    2.11
  -2 -13   7   25.26    1.69
   2 -13  -7   21.86    2.83
   2 -13  -7   23.69    3.11
  -2 -13   7   21.87    2.31
   2 -13  -7   21.19    3.04
   2 -13  -7   30.45    1.46
  -2 -13   7   29.77    1.35
   2 -13  -7   25.95    2.00
  -2 -13   6   15.71    1.94
  -2 -13   6   18.50    1.54
   2 -13  -6   14.22    2.73
   2 -13  -6   16.08    2.61
   2 -13  -6   18.78    2.82
   2 -13  -6   17.71    1.72
   2 -13  -6   18.11    1.16
  -2 -13   6   20.96    1.13
  -2 -13   6   22.03    2.05
   2 -13  -6   14.05    1.76
   2 -13  -5   72.32    3.02
  -2 -13   5   74.89    3.35
   2 -13  -5   78.53    2.51
  -2 -13   5   74.07    2.34
   2 -13  -5   78.02    4.37
   2 -13  -5   79.17    4.12
  -2 -13   5   67.69    3.40
  -2 -13   5   69.55    2.84
  -2 -13   4  247.40    9.63
  -2 -13   4  214.55    6.49
  -2 -13   4  240.12    7.00
  -2 -13   4  245.89    6.03
   2 -13  -4  251.32    6.15
   2 -13  -4  243.07    7.56
   2 -13  -4  240.72    8.31
   2 -13  -4  244.17    6.75
   2 -13  -3   10.83    1.47
  -2 -13   3    8.10    1.36
  -2 -13   3   11.30    1.61
  -2 -13   3   14.35    0.92
   2 -13  -3   15.59    1.01
   2 -13  -3    8.70    1.81
  -2 -13   3   12.74    2.49
   2 -13  -3    9.76    2.41
   2 -13  -3    6.21    1.55
  -2 -13   2  161.97    5.19
   2 -13  -2  157.44    5.47
  -2 -13   2  190.65    4.71
  -2 -13   2  192.27    8.24
   2 -13  -2  171.25    5.20
   2 -13  -2  160.29    5.39
   2 -13  -2  190.55    6.71
   2 -13  -2  165.98    5.43
  -2 -13   2  178.02    5.42
  -2 -13   2  185.21    4.65
   2 -13  -2  178.46    4.69
   2 -13  -1   11.74    1.56
  -2 -13   1   24.15    1.16
   2 -13  -1   21.92    1.16
   2 -13  -1   15.09    2.50
  -2 -13   1   13.25    1.23
  -2 -13   1   23.93    1.26
   2 -13  -1   13.67    1.71
  -2 -13   1   16.57    1.73
   2 -13  -1   12.18    1.65
  -2 -13   1   23.61    3.15
  -2 -13   0   40.66    3.92
  -2 -13   0   42.40    2.24
   2 -13   0   39.85    2.45
  -2 -13   0   39.52    1.60
   2 -13   0   46.02    3.06
  -2 -13   0   37.77    1.76
  -2 -13   0   40.69    1.97
   2 -13   0   36.66    2.26
   2 -13   1    0.54    1.33
  -2 -13  -1    1.73    1.97
  -2 -13  -1    0.92    0.59
  -2 -13  -1    1.23    1.14
  -2 -13  -1    0.86    0.79
   2 -13   1    1.89    1.55
  -2 -13  -1    1.13    1.06
  -2 -13  -1    1.48    1.44
   2 -13   1    0.62    1.28
   2 -13   2  108.86    4.25
  -2 -13  -2  117.09    3.32
  -2 -13  -2  117.62    3.84
  -2 -13  -2  127.79    7.20
  -2 -13  -2  109.05    3.74
  -2 -13  -2  112.19    4.38
   2 -13   2  109.80    4.11
  -2 -13  -2  117.45    4.01
   2 -13   2  114.91    3.87
   2 -13   3   31.99    1.70
  -2 -13  -3   41.49    1.65
   2 -13   3   39.21    1.60
   2 -13   3   38.42    2.41
  -2 -13  -3   45.42    4.46
  -2 -13  -3   34.57    1.73
  -2 -13  -3   36.32    2.07
   2 -13   3   39.48    2.15
  -2 -13  -3   40.14    2.29
  -2 -13  -3   46.23    2.22
  -2 -13  -3   40.53    2.81
   2 -13   3   37.45    2.53
   2 -13   4   36.96    2.66
  -2 -13  -4   38.46    2.23
  -2 -13  -4   40.93    3.05
  -2 -13  -4   48.32    2.29
  -2 -13  -4   40.66    4.36
   2 -13   4   38.79    2.17
  -2 -13  -4   41.00    2.31
   2 -13   4   40.17    2.47
  -2 -13  -4   44.10    1.74
   2 -13   4   41.75    1.68
   2 -13   5   95.31    4.22
  -2 -13  -5   92.61    3.72
  -2 -13  -5  102.34    4.64
  -2 -13  -5   96.14    3.58
  -2 -13  -5   90.40    6.24
   2 -13   5   97.65    3.59
  -2 -13  -5   99.53    3.71
   2 -13   5  100.65    3.01
  -2 -13  -5   99.13    3.07
   2 -13   5  106.28    4.08
   2 -13   6   52.50    3.21
  -2 -13  -6   56.64    2.89
  -2 -13  -6   55.13    3.57
  -2 -13  -6   49.15    2.47
  -2 -13  -6   49.06    4.52
   2 -13   6   55.55    2.65
  -2 -13  -6   53.59    2.65
   2 -13   6   56.89    2.90
   2 -13   6   57.01    2.09
  -2 -13  -7   79.36    3.54
   2 -13   7   82.89    3.32
  -2 -13  -7   74.82    4.12
  -2 -13  -7   64.74    2.84
   2 -13   7   77.90    3.30
   2 -13   7   76.53    2.54
  -2 -13  -7   68.49    3.05
   2 -13   7   77.61    3.98
  -2 -13  -8   38.52    2.23
   2 -13   8   44.78    2.34
  -2 -13  -8   44.80    3.34
   2 -13   8   40.51    1.80
   2 -13   8   38.02    2.47
  -2 -13  -8   46.17    3.04
   2 -13   8   36.46    3.06
   2 -13   9  110.64    3.66
   2 -13   9  111.87    5.11
   2 -13   9  100.55    4.14
  -2 -13 -10    1.91    1.11
   2 -13  10    1.16    2.52
  -2 -13 -11   44.31    2.13
  -2 -13 -11   40.65    3.33
  -2 -13 -12   24.54    2.84
  -2 -13 -13  115.03    4.85
  -2 -13 -14   13.08    2.34
   2 -13  15    6.55    3.08
  -2 -13 -15    4.44    2.01
   2 -13  16    4.73    2.58
  -2 -13 -16    2.95    1.86
   2 -13  17   76.28    4.07
  -2 -13 -17   64.70    3.31
  -2 -13 -18   57.23    2.90
   2 -13  18   61.09    3.43
  -2 -13 -18   56.26    2.80
  -2 -13 -19   12.87    1.78
   2 -13  19   13.24    2.02
  -2 -13 -19   11.11    0.93
   2 -13  20    0.70    1.41
  -2 -13 -20    0.64    1.38
  -2 -13 -20    0.67    0.55
  -2 -13 -21  100.14    3.48
  -2 -13 -21  105.52    2.71
   2 -13  22    1.74    0.95
  -2 -13 -22    3.29    1.16
  -2 -13 -22    2.24    0.44
   2 -14 -22   42.02    1.90
   2 -14 -21    0.96    1.17
   2 -14 -21    1.20    1.20
   2 -14 -20    0.76    1.39
   2 -14 -20    0.61    0.40
   2 -14 -19    5.95    0.65
   2 -14 -19    6.75    1.77
   2 -14 -18   46.63    2.91
   2 -14 -18   43.49    1.67
   2 -14 -17   27.92    2.50
   2 -14 -17   24.29    1.46
   2 -14 -16   52.34    3.36
   2 -14 -16   56.16    2.39
  -2 -14  16   59.21    3.34
   2 -14 -16   59.80    2.33
   2 -14 -15    4.85    1.07
   2 -14 -15    7.02    1.29
   2 -14 -14   17.86    1.73
   2 -14 -14   14.55    1.42
   2 -14 -13   16.67    1.97
  -2 -14  13   14.36    2.71
   2 -14 -12   37.29    3.09
   2 -14 -12   40.13    3.33
   2 -14 -12   36.15    1.91
  -2 -14  12   46.67    3.43
   2 -14 -12   29.26    2.45
   2 -14 -11   62.39    4.24
  -2 -14  11   61.23    3.92
   2 -14 -11   66.37    3.47
   2 -14 -10  126.62    5.75
   2 -14 -10  127.45    4.98
  -2 -14  10  125.67    5.33
   2 -14 -10  140.03    4.09
   2 -14  -9   -0.07    2.45
   2 -14  -9    0.88    0.83
  -2 -14   9    1.07    0.69
   2 -14  -9    1.59    2.22
   2 -14  -9    0.36    1.52
  -2 -14   9    0.90    1.93
   2 -14  -8   27.96    1.53
   2 -14  -8   25.95    3.00
  -2 -14   8   31.60    2.68
  -2 -14   8   27.99    1.36
   2 -14  -8   32.15    3.41
   2 -14  -8   27.57    2.28
   2 -14  -7   27.93    1.53
   2 -14  -7   29.03    3.15
  -2 -14   7   31.98    1.83
  -2 -14   7   29.19    2.64
   2 -14  -7   31.29    2.23
  -2 -14   7   29.81    1.41
   2 -14  -7   29.24    2.00
   2 -14  -7   32.70    3.33
  -2 -14   6   93.06    4.10
   2 -14  -6   90.50    3.38
   2 -14  -6   96.51    3.81
  -2 -14   6  100.90    2.92
   2 -14  -6  102.63    3.10
  -2 -14   6   87.81    4.12
   2 -14  -6   95.30    4.85
   2 -14  -6   95.82    5.11
  -2 -14   6   89.99    3.35
  -2 -14   5    8.90    1.33
   2 -14  -5    6.89    1.08
  -2 -14   5    6.41    0.80
   2 -14  -5    7.45    0.89
  -2 -14   5    8.80    1.85
   2 -14  -5    8.87    1.58
  -2 -14   5    5.78    1.88
   2 -14  -5   10.79    2.80
   2 -14  -5    8.19    2.14
  -2 -14   4   13.55    1.45
   2 -14  -4   12.38    1.03
  -2 -14   4   13.29    0.96
   2 -14  -4   12.34    1.60
  -2 -14   4   10.11    1.87
   2 -14  -4   12.33    2.74
   2 -14  -4   14.94    2.07
   2 -14  -3    7.16    1.74
   2 -14  -3    6.85    0.86
  -2 -14   3    7.45    0.77
   2 -14  -3    4.44    1.53
   2 -14  -3    5.30    2.37
  -2 -14   3    5.49    1.60
   2 -14  -3    6.02    1.37
  -2 -14   3    5.91    1.30
   2 -14  -2   59.45    3.07
  -2 -14   2   60.99    3.01
   2 -14  -2   63.33    2.22
  -2 -14   2   63.66    2.13
  -2 -14   2   56.61    2.69
   2 -14  -2   62.90    2.82
   2 -14  -2   61.39    2.94
   2 -14  -2   71.40    4.05
  -2 -14   1   24.53    2.00
   2 -14  -1   27.74    2.20
  -2 -14   1   22.84    1.86
   2 -14  -1   23.71    1.80
   2 -14  -1   21.14    1.22
  -2 -14   1   22.32    1.19
   2 -14  -1   31.50    2.87
   2 -14  -1   29.24    2.25
   2 -14   0  102.02    4.12
  -2 -14   0  109.54    4.01
  -2 -14   0  102.07    3.89
  -2 -14   0  109.34    3.16
   2 -14   0  111.78    4.62
  -2 -14   0  115.77    6.93
   2 -14   0  100.36    4.12
  -2 -14   0   95.53    3.39
   2 -14   1    8.82    1.70
   2 -14   1   10.45    1.83
  -2 -14  -1    8.75    1.63
  -2 -14  -1    6.96    0.84
  -2 -14  -1    5.59    2.49
  -2 -14  -1   10.48    1.25
   2 -14   2   62.57    3.23
   2 -14   2   53.80    3.16
  -2 -14  -2   82.66    6.18
  -2 -14  -2   55.62    2.59
  -2 -14  -2   70.77    3.09
   2 -14   2   58.19    2.43
  -2 -14  -2   76.57    2.37
   2 -14   3   38.30    2.71
  -2 -14  -3   32.96    4.32
  -2 -14  -3   32.52    1.58
   2 -14   3   33.59    1.53
  -2 -14  -3   36.12    2.28
  -2 -14  -3   35.71    2.12
  -2 -14  -3   35.25    2.81
   2 -14   3   34.24    2.17
   2 -14   3   40.11    2.63
   2 -14   4   54.42    3.22
  -2 -14  -4   47.88    4.96
  -2 -14  -4   54.04    2.74
  -2 -14  -4   55.59    2.66
   2 -14   4   51.94    2.63
   2 -14   4   51.52    2.92
  -2 -14  -4   54.14    3.44
  -2 -14  -4   48.18    1.98
   2 -14   4   46.66    1.89
  -2 -14  -5  128.78    3.71
   2 -14   5  131.21    3.65
  -2 -14  -5  122.93    4.44
  -2 -14  -5  120.00    4.42
  -2 -14  -5  109.31    3.76
   2 -14   5  113.10    4.87
   2 -14   5  124.55    4.35
   2 -14   5  135.84    4.79
  -2 -14  -5  127.81    5.33
   2 -14   6   10.28    1.78
   2 -14   6   12.48    1.78
  -2 -14  -6   10.65    1.69
   2 -14   6    9.20    2.12
   2 -14   6   12.48    1.06
  -2 -14  -6   11.13    1.06
  -2 -14  -6    9.57    1.21
  -2 -14  -6    8.93    2.55
  -2 -14  -6   11.03    1.83
  -2 -14  -7    2.11    1.71
  -2 -14  -7    0.49    2.30
   2 -14   7    2.98    0.91
   2 -14   7    1.50    1.29
   2 -14   7    0.74    2.06
   2 -14   7    1.37    1.60
  -2 -14  -7    1.54    1.30
  -2 -14  -8   48.47    2.60
  -2 -14  -8   60.62    3.87
   2 -14   8   61.12    3.80
   2 -14   8   60.21    2.70
   2 -14   8   54.38    3.08
  -2 -14  -9   31.72    2.81
  -2 -14  -9   22.47    1.81
  -2 -14  -9   30.69    3.24
   2 -14   9   32.46    3.34
  -2 -14 -10   29.59    1.84
   2 -14  10   34.27    3.66
  -2 -14 -10   29.42    1.81
  -2 -14 -11  144.05    4.42
  -2 -14 -11  157.10    4.84
  -2 -14 -11  157.60    6.06
  -2 -14 -12   27.78    2.87
  -2 -14 -12   31.84    3.07
  -2 -14 -13    9.80    1.62
  -2 -14 -13   12.14    2.38
  -2 -14 -13   12.13    2.49
  -2 -14 -14    1.10    1.28
  -2 -14 -14    2.01    1.97
  -2 -14 -14    0.49    1.82
  -2 -14 -15   11.40    2.12
  -2 -14 -15   10.77    2.01
   2 -14  15   13.84    3.02
  -2 -14 -15   13.29    1.45
   2 -14  16   18.69    2.65
  -2 -14 -16   15.18    1.29
  -2 -14 -17    0.85    0.76
   2 -14  17    0.63    1.95
   2 -14  18  124.35    4.32
  -2 -14 -18   99.65    3.02
   2 -14  19    2.91    1.46
  -2 -14 -19    0.67    0.54
  -2 -14 -20   33.83    1.19
   2 -14  20   30.23    1.86
  -2 -14 -20   31.85    1.89
  -2 -14 -21   11.62    0.58
   2 -14  21    9.40    1.05
  -2 -14 -21   11.18    1.21
   2 -15 -20    5.21    1.17
   2 -15 -19   21.48    1.79
   2 -15 -19   24.13    1.94
   2 -15 -18   17.83    1.87
   2 -15 -18   16.63    0.89
   2 -15 -18   20.40    2.00
   2 -15 -17   14.59    2.01
   2 -15 -17   19.01    2.22
   2 -15 -16   67.09    2.40
   2 -15 -16   67.90    3.45
  -2 -15  16   73.38    3.36
   2 -15 -15    1.65    1.02
   2 -15 -15    0.98    0.86
  -2 -15  15    1.11    1.80
   2 -15 -15    2.10    2.04
   2 -15 -14   56.39    2.61
   2 -15 -14   61.97    2.52
  -2 -15  14   74.22    3.88
   2 -15 -14   73.23    4.05
   2 -15 -13   14.36    1.69
  -2 -15  13   14.95    2.63
   2 -15 -13   21.41    1.57
   2 -15 -13   21.86    3.01
   2 -15 -13   13.50    2.65
   2 -15 -12   47.93    2.88
   2 -15 -12   85.70    4.16
   2 -15 -12   72.63    4.18
   2 -15 -12   49.32    2.37
  -2 -15  12   83.55    4.28
   2 -15 -11   16.54    2.16
  -2 -15  11   22.65    2.83
   2 -15 -11   23.96    1.63
   2 -15 -11   23.06    2.54
   2 -15 -11   18.82    3.08
   2 -15 -10   56.96    3.29
   2 -15 -10   63.65    3.30
   2 -15 -10   55.27    4.23
  -2 -15  10   59.20    3.86
   2 -15  -9    9.51    2.09
  -2 -15   9    8.56    2.39
   2 -15  -9   12.13    1.24
   2 -15  -9    8.55    2.92
   2 -15  -9    9.03    1.69
   2 -15  -8   13.37    2.07
  -2 -15   8   13.55    1.06
   2 -15  -8   13.30    1.22
  -2 -15   8   24.70    2.72
   2 -15  -8   23.63    3.41
   2 -15  -7   57.55    3.12
  -2 -15   7   63.29    2.12
   2 -15  -7   44.86    3.75
   2 -15  -7   64.69    2.34
   2 -15  -7   55.40    4.01
  -2 -15   7   42.09    3.36
  -2 -15   6   51.70    3.26
   2 -15  -6   46.86    2.80
   2 -15  -6   63.19    3.84
   2 -15  -6   57.80    4.04
  -2 -15   6   37.47    1.68
  -2 -15   6   44.68    2.23
   2 -15  -6   42.78    1.89
  -2 -15   5  103.51    3.78
   2 -15  -5  112.66    5.56
  -2 -15   5  106.52    4.62
   2 -15  -5  112.56    4.30
   2 -15  -5  117.94    3.48
  -2 -15   5  116.11    3.30
   2 -15  -5  112.96    4.87
   2 -15  -4    5.03    1.84
   2 -15  -4    5.30    2.56
  -2 -15   4    6.75    1.33
   2 -15  -4    7.59    0.95
  -2 -15   4    6.70    0.82
  -2 -15   4    4.93    1.84
   2 -15  -4    7.07    1.65
   2 -15  -3    1.10    1.38
  -2 -15   3    1.53    1.70
   2 -15  -3    0.04    1.38
  -2 -15   3    1.68    0.63
   2 -15  -3    0.37    0.69
  -2 -15   3   -0.10    1.19
  -2 -15   2   17.21    2.11
   2 -15  -2   22.97    2.20
   2 -15  -2   22.44    1.80
  -2 -15   2   10.80    0.92
   2 -15  -2   12.83    1.02
   2 -15  -2   16.94    1.77
  -2 -15   2   16.71    1.77
   2 -15  -1    0.82    1.36
  -2 -15   1    0.89    1.59
  -2 -15   1    0.88    1.29
   2 -15  -1    2.52    1.70
  -2 -15   1    1.96    0.70
   2 -15   0   14.48    2.13
  -2 -15   0   15.19    1.07
  -2 -15   0   16.97    1.96
   2 -15   0   14.79    2.10
  -2 -15   0   13.72    1.76
   2 -15   0   13.57    1.44
   2 -15   1    1.35    0.96
  -2 -15  -1    2.78    1.56
   2 -15   1    0.93    1.73
  -2 -15  -1    1.67    1.51
   2 -15   1    0.60    1.70
  -2 -15  -1    0.88    0.73
  -2 -15  -2   43.11    2.18
  -2 -15  -2   41.68    1.76
   2 -15   2   38.95    1.90
  -2 -15  -2   44.18    2.73
   2 -15   2   47.93    3.02
   2 -15   2   43.38    2.97
  -2 -15  -3   33.55    2.19
  -2 -15  -3   44.80    2.76
   2 -15   3   44.19    2.97
   2 -15   3   38.78    2.46
   2 -15   3   49.99    1.90
  -2 -15  -3   53.25    1.95
   2 -15   3   32.45    2.87
  -2 -15  -4  127.52    4.44
   2 -15   4  128.60    4.61
  -2 -15  -4  132.01    4.75
   2 -15   4  127.91    3.76
  -2 -15  -4  131.20    3.85
   2 -15   4  127.25    5.13
   2 -15   5  125.33    5.40
  -2 -15  -5  134.01    4.86
  -2 -15  -5  138.75    4.84
   2 -15   5  158.77    5.29
   2 -15   5  142.00    4.97
  -2 -15  -5  150.48    4.20
   2 -15   5  144.60    4.10
   2 -15   6   15.91    2.56
  -2 -15  -6   17.06    1.92
  -2 -15  -6   19.57    2.13
   2 -15   6   18.26    2.11
   2 -15   6   20.38    1.96
  -2 -15  -6   22.98    1.43
   2 -15   6   21.57    1.34
   2 -15   7   31.56    1.63
   2 -15   7   38.04    3.32
  -2 -15  -7   40.29    3.51
  -2 -15  -7   32.72    2.22
   2 -15   7   41.87    2.31
   2 -15   7   35.70    2.71
  -2 -15  -7   43.91    2.80
  -2 -15  -8  232.80    6.88
  -2 -15  -8  263.04    8.44
  -2 -15  -8  271.34    7.88
   2 -15   8  244.81    8.37
  -2 -15  -9   18.61    1.54
  -2 -15  -9   27.41    2.73
   2 -15   9   29.45    3.34
  -2 -15  -9   25.24    2.91
   2 -15  10    6.05    2.98
  -2 -15 -10    6.41    2.35
  -2 -15 -10    2.53    2.32
   2 -15  11  104.19    5.60
  -2 -15 -11  100.47    3.74
  -2 -15 -11  106.11    4.83
  -2 -15 -12   36.43    2.30
  -2 -15 -12   30.09    3.07
  -2 -15 -13   92.30    3.68
  -2 -15 -13  109.00    4.66
  -2 -15 -14    1.61    1.12
  -2 -15 -14    2.67    1.84
  -2 -15 -15   54.15    2.95
  -2 -15 -15   36.75    1.93
  -2 -15 -16   32.84    2.43
  -2 -15 -16   34.91    1.60
   2 -15  16   36.44    2.74
  -2 -15 -17   78.40    3.07
   2 -15  17   95.10    3.47
   2 -15  18  135.53    4.26
  -2 -15 -18  127.77    3.39
  -2 -15 -19    1.07    0.80
  -2 -15 -19    0.66    0.41
   2 -15  19    1.52    1.08
   2 -16 -18    4.91    0.40
   2 -16 -17    2.12    0.49
   2 -16 -16  191.99    4.82
  -2 -16  15    2.00    1.69
   2 -16 -15    6.74    0.85
   2 -16 -14   31.73    1.72
   2 -16 -14   25.26    2.61
  -2 -16  14   25.22    2.57
   2 -16 -13    8.27    2.25
  -2 -16  13   10.21    2.34
   2 -16 -13   10.54    1.21
   2 -16 -13    9.51    1.40
   2 -16 -12   22.60    1.90
   2 -16 -12   22.63    1.57
   2 -16 -11   88.30    4.02
   2 -16 -11   97.90    5.06
   2 -16 -10  501.22   13.91
  -2 -16  10  536.06   13.74
   2 -16 -10  524.73   11.94
   2 -16  -9   11.78    3.15
  -2 -16   9    6.22    2.63
   2 -16  -9   11.15    1.26
   2 -16  -9   11.34    2.12
   2 -16  -8  182.57    6.38
   2 -16  -8  196.87    5.33
  -2 -16   8  191.01    6.83
   2 -16  -7    0.82    2.01
   2 -16  -7    3.83    2.56
  -2 -16   7    1.28    2.14
  -2 -16   7    1.38    0.70
   2 -16  -7    1.11    0.90
   2 -16  -6  447.97   12.06
   2 -16  -6  437.04   10.38
  -2 -16   6  416.08   10.14
   2 -16  -6  430.20   11.49
   2 -16  -5   18.31    2.25
  -2 -16   5   16.97    1.57
   2 -16  -5   18.21    2.36
   2 -16  -5   18.72    1.33
  -2 -16   5   17.25    1.13
  -2 -16   4  173.12    6.06
  -2 -16   4  173.68    4.54
   2 -16  -4  168.65    4.66
   2 -16  -4  169.22    5.61
  -2 -16   4  161.79    5.07
  -2 -16   3   15.39    1.05
   2 -16  -3   13.64    1.13
  -2 -16   3   12.02    1.56
   2 -16  -3    9.64    1.82
  -2 -16   3   12.34    2.23
  -2 -16   2   43.70    1.70
   2 -16  -2   44.81    1.84
   2 -16  -2   38.18    2.22
  -2 -16   2   37.30    2.29
  -2 -16   2   42.45    3.00
   2 -16  -2   43.17    2.67
  -2 -16   1   36.90    1.59
  -2 -16   1   34.69    2.36
   2 -16  -1   39.75    2.10
  -2 -16   1   38.43    2.89
   2 -16  -1   36.31    2.52
  -2 -16   0  559.92   12.97
  -2 -16   0  569.26   14.43
  -2 -16   0  534.85   13.86
  -2 -16  -1   -0.35    0.82
  -2 -16  -1    1.93    1.67
  -2 -16  -1    0.91    1.86
  -2 -16  -2  132.58    5.01
  -2 -16  -2  133.28    4.90
  -2 -16  -2  144.27    3.91
  -2 -16  -3   11.29    2.01
  -2 -16  -3    9.58    1.96
   2 -16   3    8.35    1.01
  -2 -16  -3    6.37    0.94
   2 -16   4  207.47    7.32
  -2 -16  -4  215.02    6.37
  -2 -16  -4  239.37    5.92
   2 -16   4  219.21    5.81
   2 -16   4  232.77    6.92
  -2 -16  -4  210.78    6.74
  -2 -16  -4  231.73    7.21
  -2 -16  -5   69.21    3.22
   2 -16   5   69.90    4.10
   2 -16   5   86.18    2.73
   2 -16   5   87.53    3.79
  -2 -16  -5   71.06    3.39
  -2 -16  -5   87.37    2.84
  -2 -16  -6  110.14    4.07
   2 -16   6   95.29    4.79
   2 -16   6   96.70    3.14
  -2 -16  -6   93.88    3.77
   2 -16   6   95.80    4.17
  -2 -16  -6  107.92    3.32
  -2 -16  -7   19.51    1.77
   2 -16   7   13.05    2.75
  -2 -16  -7   18.35    2.16
   2 -16   8    5.58    2.60
  -2 -16  -8    7.36    1.92
   2 -16   9    6.33    2.69
  -2 -16  -9    6.63    2.04
   2 -16  10   28.46    3.54
  -2 -16 -10   33.12    3.00
   2 -16  11  100.60    5.23
  -2 -16 -11   87.81    4.27
  -2 -16 -12  104.53    3.74
  -2 -16 -12   79.51    4.18
  -2 -16 -13    5.77    1.25
  -2 -16 -13   11.70    2.16
  -2 -16 -14   27.45    1.56
  -2 -16 -14   27.01    2.38
  -2 -16 -15    3.39    1.62
  -2 -16 -15    2.08    0.75
   2 -16  15    6.05    1.95
  -2 -16 -16   83.54    3.31
  -2 -16 -16   95.41    2.66
  -2 -16 -16   90.23    3.13
   2 -16  16   93.30    3.57
   2 -16  17    1.83    1.19
  -2 -16 -17    2.59    1.15
  -2 -16 -17    1.42    0.93
  -2 -16 -17    1.31    0.50
  -2 -16 -18   48.26    1.93
   2 -16  18   52.50    1.95
  -2 -16 -18   47.39    1.39
   2 -17 -16    3.78    0.43
   2 -17 -15    1.87    0.49
   2 -17 -14    0.65    0.62
   2 -17 -13   -0.02    0.76
   2 -17 -12    9.67    1.34
   2 -17 -12   18.49    1.34
   2 -17 -11    3.60    1.36
   2 -17 -11    1.95    1.01
   2 -17 -11    3.57    2.43
   2 -17 -10   10.97    1.77
   2 -17 -10    9.06    2.74
   2 -17  -9   51.16    2.08
   2 -17  -9   44.33    3.70
   2 -17  -8   42.02    1.85
   2 -17  -8   30.98    2.69
   2 -17  -7   16.72    1.22
   2 -17  -7   12.59    2.22
   2 -17  -6    1.06    1.93
  -2 -17   6    0.36    0.69
   2 -17  -6    0.47    0.85
   2 -17  -5  188.70    6.04
   2 -17  -5  206.56    5.32
  -2 -17   5  199.14    5.11
   2 -17  -5  188.38    6.35
   2 -17  -4   39.66    1.70
   2 -17  -4   36.89    2.28
  -2 -17   4   33.86    1.54
   2 -17  -4   42.38    2.77
   2 -17  -3   21.19    2.32
  -2 -17   3   19.30    1.71
  -2 -17   3   28.60    1.33
   2 -17  -3   28.32    1.43
   2 -17  -2   46.83    2.92
  -2 -17   2   37.90    2.36
  -2 -17   1    7.48    0.89
   2 -17  -1    5.75    1.91
  -2 -17   1    7.12    2.18
  -2 -17   1    4.75    1.56
  -2 -17   0   13.77    1.83
   2 -17   0   11.06    1.97
  -2 -17   0   11.81    2.33
  -2 -17   0   11.36    1.03
  -2 -17  -1    3.34    1.64
  -2 -17  -1    1.38    2.01
  -2 -17  -1    1.89    0.78
  -2 -17  -2   10.10    0.98
  -2 -17  -2    6.84    1.77
   2 -17   2   10.98    1.03
  -2 -17  -2    4.30    2.02
  -2 -17  -3    6.94    0.92
   2 -17   3    6.56    0.92
  -2 -17  -3    7.05    1.83
  -2 -17  -3    6.66    1.88
  -2 -17  -4    1.43    1.80
  -2 -17  -4    2.99    1.64
   2 -17   4    1.14    0.78
  -2 -17  -4    1.47    0.77
  -2 -17  -5  134.57    3.93
   2 -17   5  137.94    5.00
  -2 -17  -5  125.30    4.52
   2 -17   5  138.70    5.58
  -2 -17  -6    9.22    1.05
  -2 -17  -6   11.12    2.38
   2 -17   6    7.83    2.64
  -2 -17  -7   63.11    3.71
   2 -17   7   61.48    4.00
  -2 -17  -7   52.47    2.20
   2 -17   8    5.16    2.61
   2 -17   9   18.55    3.08
   2 -17  10   19.00    3.28
  -2 -17 -11   91.12    4.02
   2 -17  11  130.28    5.66
  -2 -17 -12    3.61    1.67
  -2 -17 -12    3.62    1.90
  -2 -17 -12    3.24    1.05
  -2 -17 -13  141.60    4.58
  -2 -17 -13  155.04    4.55
  -2 -17 -14    9.21    1.57
  -2 -17 -14   11.49    0.88
  -2 -17 -14   12.38    1.49
  -2 -17 -15   37.03    1.70
   2 -17  15   45.09    2.17
  -2 -17 -16    8.53    0.53
   2 -18 -14    2.07    1.00
   2 -18 -13    3.04    0.54
   2 -18 -13    4.41    1.35
   2 -18 -12    0.80    0.67
   2 -18 -12    2.65    1.61
   2 -18 -11   23.34    1.34
   2 -18 -11   23.78    2.61
   2 -18 -10  119.01    3.54
   2 -18 -10  105.01    3.63
   2 -18  -9    1.66    1.97
   2 -18  -9    1.26    1.35
   2 -18  -9    0.77    0.86
   2 -18  -8   54.72    2.12
   2 -18  -8   48.73    2.70
   2 -18  -7    4.95    1.83
   2 -18  -7    7.40    0.98
   2 -18  -6  157.52    4.28
   2 -18  -6  146.80    5.39
   2 -18  -5    0.63    1.78
   2 -18  -5    0.45    0.78
  -2 -18   4   26.83    1.26
   2 -18  -4   29.89    2.57
   2 -18  -4   28.24    1.43
  -2 -18   3   18.29    1.06
   2 -18  -3   14.73    2.16
   2 -18  -3   17.71    1.19
   2 -18  -2   37.06    2.68
  -2 -18   2   39.79    1.55
   2 -18  -1    1.86    1.86
  -2 -18   1    0.65    0.64
  -2 -18   0  223.65    5.72
   2 -18   0  233.53    7.02
  -2 -18   0  237.46    6.46
  -2 -18  -1    0.12    0.66
  -2 -18  -1    2.76    1.43
  -2 -18  -2   42.36    1.67
   2 -18   2   43.08    1.73
  -2 -18  -2   45.59    2.51
  -2 -18  -3    7.63    0.88
  -2 -18  -3    8.08    1.72
  -2 -18  -4  114.50    3.40
  -2 -18  -4  133.29    4.58
  -2 -18  -5   11.15    1.01
  -2 -18  -5    9.76    2.02
  -2 -18  -6    3.21    1.95
  -2 -18  -6    0.26    0.78
  -2 -18  -7   30.86    2.71
  -2 -18  -7   35.85    1.69
  -2 -18  -8    1.53    1.84
  -2 -18  -8    0.04    0.92
  -2 -18 -12   10.85    1.34
  -2 -18 -12   11.34    0.84
  -2 -18 -13    1.25    0.44
  -2 -18 -13    1.57    0.88
   2 -19 -10    2.07    0.61
   2 -19  -9    3.77    0.81
   2 -19  -8    1.68    1.03
   2 -19  -8    1.27    0.80
   2 -19  -7   19.81    1.24
   2 -19  -7   14.64    1.61
   2 -19  -6    0.87    1.62
   2 -19  -6    0.88    0.77
   2 -19  -5   83.93    2.57
   2 -19  -5   72.91    3.48
   2 -19  -4    2.94    1.90
   2 -19  -4    1.92    0.75
   2 -19  -3    1.25    1.79
   2 -19  -2    3.11    1.83
   2 -19  -1   10.78    2.06
  -2 -19   1   11.02    0.81
  -2 -19   0    2.33    0.63
  -2 -19  -1   18.77    1.04
  -2 -19  -2    0.85    0.62
  -2 -19  -3   13.70    0.94
  -2 -19  -3   10.52    1.49
  -2 -19  -4    0.89    1.29
  -2 -19  -4    1.75    0.68
  -2 -19  -5   33.82    1.48
  -2 -19  -5   31.56    2.26
  -2 -19  -6    2.87    1.59
  -2 -19  -6    4.29    0.81
  -2 -19  -7    5.54    1.64
  -2 -19  -7    4.07    0.88
  -2 -19  -8    7.08    1.49
  -2 -19  -8    6.73    0.90
  -2 -19  -9   37.62    1.94
  -2 -19  -9   33.73    1.38
   3   0 -31   -0.48    0.48
  -3   0  30   22.25    1.33
  -3   0  30   24.22    0.83
   3   0 -30   26.21    1.19
  -3   0  29    0.75    0.39
   3   0 -29    0.88    0.74
  -3   0  29    1.92    1.09
   3   0 -28   81.36    2.76
  -3   0  28   90.70    3.17
  -3   0  27    1.31    1.26
   3   0 -27    0.45    0.92
  -3   0  26    1.26    0.50
   3   0 -26    0.28    0.94
  -3   0  25    0.40    0.49
  -3   0  24   77.62    2.42
  -3   0  23   -0.02    0.52
   3   0 -23    0.10    1.43
  -3   0  22  163.44    4.35
   3   0 -22  141.16    6.85
  -3   0  21    0.52    0.59
   3   0 -21    0.77    1.48
  -3   0  20   74.69    2.38
   3   0 -20   52.68    4.12
   3   0 -19    0.38    1.61
   3   0 -19    0.35    1.12
  -3   0  19    0.61    0.61
  -3   0  18   44.97    1.72
   3   0 -18   36.93    2.86
  -3   0  17    0.64    0.54
   3   0 -17    1.25    1.16
   3   0 -16   21.58    2.23
  -3   0  15    0.52    1.42
  -3   0  14  167.96    6.39
  -3   0  13    0.55    1.41
  -3   0  12  889.93   22.03
  -3   0  11    1.79    1.47
  -3   0  10  386.04   10.36
  -3   0   9    0.71    1.01
  -3   0   8    7.70    1.14
  -3   0   8    8.07    0.40
  -3   0   7    0.81    0.28
  -3   0   7    1.33    0.85
   3   0  -7    1.63    0.85
  -3   0   6  108.75    3.28
   3   0  -6  102.84    3.28
  -3   0   5    0.69    0.70
   3   0  -5    1.58    0.70
   3   0  -4 1669.61   37.05
   3   0  -3    0.15    0.56
  -3   0   2   70.13    2.40
   3   0  -2   83.78    2.30
   3   0  -1    0.40    0.46
  -3   0   1    0.59    0.68
  -3   0   0  567.81   13.71
   3   0   0  623.96   13.61
   3   0   1    0.42    0.55
  -3   0  -1    0.45    0.80
  -3   0  -2  221.25    5.82
  -3   0  -3   -0.07    1.07
  -3   0  -4    1.49    1.28
  -3   0  -5    0.56    1.45
  -3   0  -5    1.85    1.06
  -3   0  -6 6412.00  140.96
   3   0   6 6100.45  140.79
  -3   0  -6 6580.98  140.31
  -3   0  -7    1.90    1.90
  -3   0  -7    0.90    1.08
   3   0   7    1.07    1.47
   3   0   8  877.52   22.67
  -3   0  -8  896.15   22.88
  -3   0  -9    0.25    1.87
  -3   0  -9    0.46    0.85
   3   0   9    1.12    1.50
   3   0  10 1034.24   26.35
  -3   0 -10 1066.67   26.81
  -3   0 -10 1108.75   25.30
  -3   0 -11    0.65    1.75
  -3   0 -11    0.42    0.86
  -3   0 -12  553.17   17.52
  -3   0 -12  713.88   16.31
  -3   0 -13    0.50    0.80
  -3   0 -13    1.72    2.04
  -3   0 -14    6.50    1.18
  -3   0 -14    3.86    2.38
  -3   0 -15    0.96    0.91
   3   0  15    1.41    0.93
  -3   0 -16 1448.20   37.35
   3   0  16 1492.56   33.26
   3   0  16 1464.29   32.75
   3   0  17    0.25    0.53
   3   0  17    1.40    0.97
  -3   0 -17   -0.50    2.33
  -3   0 -18   16.07    3.49
   3   0  18   15.63    1.40
   3   0  19    0.49    1.07
  -3   0 -19    0.15    2.66
   3   0  19    0.76    0.51
   3   0  20  515.45   12.12
  -3   0 -20  531.97   17.74
   3   0  21    0.54    0.54
  -3   0 -21    1.03    2.97
   3   0  21    1.71    1.19
   3   0  22  136.05    4.35
   3   0  22  125.82    3.61
  -3   0 -22  142.14    8.77
   3   0  23    1.10    1.24
   3   0  23    0.51    0.59
   3   0  24  521.68   12.37
   3   0  24  572.61   13.24
   3   0  25    0.50    0.47
   3   0  25    0.90    1.27
   3   0  26   10.47    0.68
   3   0  26    9.42    1.28
   3   0  27    0.06    0.36
  -3   0 -28   78.96    2.25
   3   0  28   74.24    2.60
   3   0  29    0.09    0.83
  -3   0 -29    0.86    0.49
   3   1 -31   21.04    0.93
  -3  -1  30    2.22    0.96
  -3  -1  30    2.69    0.37
  -3   1  30    2.44    0.32
   3   1 -30    1.95    0.66
   3   1 -29  189.38    4.72
  -3   1  29  179.39    4.26
  -3  -1  29  179.84    4.32
  -3  -1  29  171.96    5.00
  -3   1  29  165.05    4.81
   3   1 -28    0.50    0.85
  -3  -1  28    2.34    1.27
  -3   1  28    2.13    1.14
   3   1 -27   46.36    1.96
  -3   1  27   41.09    2.21
  -3  -1  27   39.11    2.26
   3   1 -26    0.44    0.93
  -3  -1  26    0.78    0.50
  -3  -1  26    0.65    1.35
  -3  -1  25   64.61    2.08
  -3   1  25   60.56    1.95
  -3   1  24   11.42    0.82
  -3  -1  24   12.25    0.90
  -3  -1  23   78.02    2.51
  -3   1  23   75.06    2.42
  -3  -1  22    4.97    0.80
  -3   1  22    6.65    0.77
  -3   1  21  546.46   12.89
  -3  -1  21  556.16   12.99
  -3  -1  20    5.67    0.81
  -3   1  20    7.98    0.79
   3   1 -20    5.11    1.86
   3  -1 -20    5.28    1.49
   3   1 -19  375.34   12.39
   3  -1 -19  386.98   11.80
  -3  -1  19  390.90    9.30
  -3   1  19  382.73    9.24
   3  -1 -18   38.90    3.06
   3   1 -18   39.90    2.79
  -3   1  18   43.09    1.67
  -3  -1  18   44.03    1.72
   3   1 -17  106.71    4.53
   3  -1 -17  115.09    5.02
   3  -1 -16    3.26    1.38
  -3   1  15  979.11   24.91
  -3   1  14    3.66    1.51
  -3   1  13  125.10    5.20
  -3   1  12   54.46    3.19
  -3   1  11 5725.50  126.78
  -3   1  10    2.37    1.20
  -3  -1   9  470.68   10.92
  -3   1   9  505.00   12.14
  -3  -1   8   44.24    1.45
  -3   1   8   43.73    2.16
   3   1  -7  258.72    6.84
  -3   1   7  260.30    6.88
  -3  -1   7  261.92    6.19
   3   1  -6  173.25    4.82
  -3   1   6  183.49    4.87
  -3  -1   6  174.87    4.35
   3   1  -5 1301.48   29.33
  -3   1   5 1316.98   29.33
   3   1  -4   28.05    1.30
   3   1  -3  516.73   11.91
  -3   1   2  191.41    5.14
   3   1  -2  211.88    5.03
  -3   1   1  179.93    4.63
   3   1  -1  174.99    4.42
   3   1   0    3.35    0.58
  -3   1   0    3.58    0.79
  -3   1  -1   33.75    1.59
   3   1   1   35.40    1.39
  -3   1  -2  132.11    3.87
  -3   1  -3   10.88    1.32
  -3  -1  -3   12.44    1.30
  -3  -1  -4  167.00    4.97
  -3   1  -4  155.92    4.96
  -3  -1  -5 1539.79   35.57
  -3   1  -5 1580.49   35.85
  -3   1  -6   88.84    4.07
   3   1   6   94.70    3.97
  -3  -1  -6   92.65    3.61
   3   1   7 1847.12   43.60
  -3  -1  -7 1914.16   43.02
  -3   1  -7 1992.07   42.64
   3   1   8   48.28    3.06
  -3   1  -8   54.59    2.41
  -3  -1  -8   46.06    2.57
  -3   1  -8   48.24    3.28
   3   1   9   70.22    3.70
  -3  -1  -9   71.23    3.13
  -3   1  -9   74.88    2.87
   3   1  10    1.21    1.50
  -3   1 -10    0.97    0.87
  -3  -1 -10    1.26    1.12
  -3   1 -10    3.11    2.04
  -3  -1 -11   19.84    1.70
  -3   1 -11   18.34    1.50
  -3  -1 -12   21.35    1.86
  -3   1 -12   26.51    1.72
  -3   1 -12   20.22    2.92
  -3  -1 -13   69.53    3.30
  -3   1 -13   60.27    4.32
  -3  -1 -14   10.96    1.49
  -3   1 -14   16.44    2.76
   3  -1  15   11.87    0.87
  -3   1 -15    8.94    2.52
   3  -1  15    8.08    1.13
  -3  -1 -15   11.90    1.46
   3   1  16    0.57    0.50
   3  -1  16    1.35    0.61
  -3   1 -16    1.81    2.36
   3   1  16    0.33    0.90
   3  -1  16    0.48    1.06
  -3  -1 -16    0.64    0.91
   3  -1  17  119.73    3.34
   3   1  17  118.81    3.25
  -3   1 -17  104.70    6.42
   3  -1  17  112.15    3.78
   3   1  17  111.74    3.66
   3   1  18   32.58    1.37
   3  -1  18   34.05    1.44
  -3   1 -18   31.40    4.03
   3  -1  18   34.25    1.96
   3   1  18   34.11    1.87
   3  -1  19  103.34    2.90
   3   1  19   97.87    2.76
   3   1  19   81.97    3.19
   3  -1  19   82.25    3.27
  -3   1 -19   72.43    5.98
  -3   1 -20   16.59    3.91
   3  -1  20   12.53    0.91
   3   1  20   13.15    0.88
   3  -1  20   15.46    1.54
   3   1  20   17.71    1.54
   3   1  21   61.10    2.70
   3  -1  21   57.85    2.77
  -3   1 -21   58.04    5.70
   3  -1  22   42.01    1.66
   3   1  22   45.07    1.65
   3   1  22   39.11    2.16
   3  -1  22   38.64    2.28
   3  -1  22   42.80    1.64
   3   1  23   56.06    1.70
   3  -1  23   52.93    1.74
   3  -1  24   29.69    2.23
   3   1  24   32.20    1.99
   3  -1  24   32.57    2.19
   3   1  24   36.32    1.41
   3  -1  25    1.78    1.27
   3  -1  25    8.41    0.73
   3   1  25    9.59    0.69
   3  -1  25    2.03    1.34
   3   1  26    1.06    0.39
   3  -1  26    0.27    0.43
   3  -1  27    0.93    0.41
   3   1  27    0.87    0.35
  -3  -1 -27    0.44    0.70
   3  -1  28    8.22    0.50
   3  -1  28    5.82    1.17
   3   1  28    5.93    1.11
  -3  -1 -28    7.17    0.76
   3   1  29   98.47    2.90
   3  -1  29  104.70    3.04
  -3  -1 -29   99.92    2.64
  -3   1 -29  103.90    2.73
  -3  -2  31    6.89    0.36
   3  -2 -31    8.09    0.59
   3   2 -31    7.34    0.58
  -3  -2  31    8.17    0.89
   3  -2 -30    5.38    0.73
   3   2 -30    5.64    0.71
  -3  -2  30    5.19    1.03
  -3  -2  29   13.27    0.72
  -3   2  29   13.31    0.62
  -3  -2  29   13.22    1.44
   3   2 -29   16.35    1.07
  -3   2  28   55.92    2.31
   3   2 -28   51.94    2.05
  -3  -2  27   32.54    2.12
  -3   2  27   34.03    1.93
   3   2 -27   35.06    1.73
  -3  -2  26   -0.01    0.48
  -3   2  26    2.60    1.18
  -3  -2  26    2.86    1.44
  -3  -2  25    6.59    0.73
  -3  -2  24   20.87    1.15
   3  -2 -23    5.62    1.94
   3   2 -23    7.84    1.92
  -3  -2  23    8.82    0.87
   3   2 -22  201.47    8.37
   3  -2 -22  190.18    8.32
   3  -2 -21    7.95    1.83
   3  -2 -21    7.96    2.07
   3   2 -21    7.47    2.06
  -3  -2  21    9.41    0.90
   3  -2 -20    8.32    1.76
  -3  -2  20   10.79    0.97
   3  -2 -20   10.10    2.21
   3   2 -20   10.47    2.16
   3  -2 -19   27.05    2.67
   3  -2 -19   25.73    2.88
   3   2 -19   29.22    3.01
  -3  -2  19   27.32    1.36
   3  -2 -18    1.16    1.32
  -3  -2  18    2.46    0.66
   3  -2 -18    0.66    1.46
   3   2 -18    1.36    1.44
  -3  -2  17   50.36    1.91
   3   2 -17   53.13    2.97
   3  -2 -17   54.24    3.62
  -3  -2  16   47.34    1.79
   3  -2 -16   51.54    3.43
   3  -2 -15   22.76    2.42
  -3   2  15   24.80    2.53
  -3  -2  15   24.22    2.45
  -3   2  14   10.94    1.91
  -3  -2  14    7.96    1.79
  -3   2  13    6.26    1.68
  -3  -2  13    4.27    1.51
  -3   2  12  745.68   18.76
  -3  -2  12  719.69   18.52
  -3  -2  11  403.02   10.89
  -3   2  11  385.99   10.95
  -3  -2  10   84.73    2.60
  -3  -2  10   77.02    3.36
  -3   2  10   81.46    3.48
  -3  -2   9   72.72    2.32
  -3   2   9   72.87    3.04
  -3  -2   9   67.68    2.91
  -3  -2   8   14.23    0.92
  -3  -2   8   12.57    1.30
   3  -2  -7  105.69    3.40
   3   2  -7  102.04    3.38
  -3  -2   7  107.63    3.44
  -3   2   7  115.22    3.52
  -3  -2   7  102.17    3.00
   3   2  -6   25.43    1.43
   3  -2  -6   25.02    1.39
  -3   2   6   27.80    1.46
  -3  -2   6   25.15    1.40
  -3  -2   6   25.63    1.19
  -3  -2   5    0.67    0.64
  -3   2   5    0.77    0.65
   3   2  -5    0.89    0.64
   3  -2  -5    0.91    0.68
  -3  -2   5    0.39    0.55
   3  -2  -4  716.82   16.09
   3   2  -4  694.58   16.13
   3  -2  -3   22.97    1.10
   3   2  -3   21.04    1.09
   3  -2  -2   30.74    1.22
   3   2  -2   31.28    1.26
  -3   2   1  585.28   12.84
  -3  -2   1  564.52   12.77
   3   2  -1  550.32   12.62
   3  -2  -1  527.73   12.57
  -3   2   0  575.57   13.40
   3   2   0  603.94   13.26
   3  -2   0  594.07   13.22
  -3   2  -1   38.16    1.74
  -3  -2  -1   42.13    1.68
   3  -2   1   39.10    1.52
  -3  -2  -2  312.48    7.38
  -3   2  -2  306.69    7.40
  -3  -2  -3 1052.24   25.15
  -3   2  -3 1095.94   24.90
  -3  -2  -3 1112.77   24.88
  -3   2  -4  254.47    7.25
  -3  -2  -4  247.64    7.11
  -3   2  -5   33.19    2.33
  -3  -2  -5   39.27    2.41
   3   2   5   44.77    2.50
   3  -2   5   42.44    2.41
  -3  -2  -5   35.93    2.37
  -3  -2  -6 3392.68   72.44
  -3   2  -6 3277.20   72.51
  -3  -2  -6 3114.32   72.06
   3   2   6 3128.85   72.34
   3  -2   6 3233.22   72.35
   3   2   7   73.65    3.59
   3  -2   7   76.74    3.63
  -3   2  -7   66.08    3.78
  -3  -2  -7   66.77    3.68
  -3  -2  -7   72.14    3.32
   3   2   8 1109.65   27.09
   3  -2   8 1148.35   27.12
  -3  -2  -8 1146.76   26.60
  -3   2  -8 1122.02   27.38
  -3  -2  -8 1066.41   27.12
  -3   2  -9    7.13    2.07
  -3  -2  -9    7.18    2.05
   3   2   9    5.15    1.65
   3  -2   9    6.72    1.64
  -3  -2  -9    7.37    1.40
   3   2  10  304.26    9.56
   3  -2  10  304.58    9.46
  -3   2 -10  322.85   10.00
  -3  -2 -10  305.69    9.86
  -3  -2 -10  309.89    8.92
  -3   2 -11   21.71    2.67
  -3  -2 -11   24.46    2.78
  -3  -2 -11   29.02    2.13
  -3   2 -12  127.48    6.15
  -3  -2 -12  111.73    5.99
  -3   2 -13   66.38    4.45
  -3  -2 -13   66.37    4.53
  -3  -2 -13   79.28    3.64
  -3  -2 -14   47.70    3.95
  -3   2 -14   54.21    4.02
  -3  -2 -14   48.76    2.85
   3  -2  14   50.53    2.16
   3  -2  15   18.63    1.46
  -3   2 -15   16.84    2.88
   3  -2  15   23.56    1.17
  -3  -2 -15   22.79    2.06
  -3  -2 -15   17.33    2.96
  -3  -2 -16  428.24   14.66
  -3   2 -16  447.51   14.60
   3  -2  16  453.73   10.61
  -3  -2 -16  445.23   12.48
   3  -2  16  448.34   11.09
   3  -2  17    6.96    0.78
  -3  -2 -17    5.38    1.32
  -3  -2 -17    5.39    2.80
  -3   2 -17    6.76    2.69
   3  -2  17    6.79    1.20
  -3  -2 -18    4.83    2.93
  -3   2 -18    4.17    2.77
   3  -2  18   10.43    0.86
   3  -2  18    5.39    1.22
  -3   2 -19    9.36    3.21
  -3  -2 -19    5.80    3.12
   3  -2  19    7.34    1.33
   3  -2  19    4.95    0.75
  -3   2 -20  122.47    7.57
  -3  -2 -20  131.36    8.02
   3  -2  20  117.22    3.45
   3  -2  20  126.90    4.17
   3  -2  21    9.40    0.86
  -3  -2 -21    5.08    3.28
  -3   2 -21    7.46    3.34
   3  -2  21    6.64    1.37
   3  -2  22   43.60    2.41
   3   2  22   37.05    1.49
   3  -2  22   40.02    1.62
  -3  -2 -22   37.97    5.33
  -3   2 -22   36.86    5.04
   3  -2  22   39.02    1.59
   3  -2  22   45.71    2.46
   3  -2  23    2.29    1.48
   3  -2  23    0.81    1.41
   3   2  23    3.04    0.60
   3  -2  23    2.73    0.71
   3  -2  24  624.71   14.67
   3  -2  24  639.14   14.70
   3  -2  24  591.11   13.72
   3   2  24  577.38   13.56
   3  -2  25    8.19    1.48
   3  -2  25    7.83    1.50
   3   2  25    9.91    0.65
   3  -2  25    9.32    0.78
  -3  -2 -26   25.11    1.31
   3  -2  26   24.86    1.05
   3  -2  26   21.31    1.63
   3  -2  27    6.68    0.55
   3  -2  27    5.75    1.26
  -3  -2 -27    6.14    0.79
   3  -2  28   71.99    1.88
  -3  -2 -28   69.41    2.06
   3   2  28   65.38    2.39
   3  -2  28   65.91    2.54
   3  -2  29    0.58    0.80
  -3   2 -29    1.08    0.51
   3  -2  29    0.43    0.22
  -3  -3  31    0.38    0.20
   3   3 -31    0.65    0.35
  -3  -3  30    0.50    0.91
   3  -3 -30    0.63    0.56
  -3  -3  30    0.44    0.31
   3   3 -30    0.27    0.52
  -3  -3  29  226.72    5.42
   3  -3 -29  235.61    5.74
   3   3 -29  236.68    5.70
  -3  -3  28    1.84    1.34
  -3  -3  28    1.59    0.50
   3   3 -28    1.28    0.80
   3  -3 -28    1.82    0.84
   3  -3 -27   62.18    2.35
  -3  -3  27   59.57    2.81
   3   3 -27   66.04    2.30
  -3  -3  26   25.40    1.15
   3  -3 -26   25.05    1.58
  -3  -3  26   21.18    1.96
  -3   3  26   22.36    1.62
  -3  -3  25    0.59    0.59
   3  -3 -25    2.70    1.08
   3  -3 -24   21.03    1.62
  -3  -3  24   23.77    1.24
   3  -3 -23  185.97    5.24
   3   3 -23  176.89    7.28
   3  -3 -23  163.13    7.25
  -3  -3  23  165.17    4.64
   3   3 -22   19.03    2.63
   3  -3 -22   17.13    2.60
   3  -3 -22   14.78    1.54
   3  -3 -22   16.41    2.35
  -3  -3  22   23.28    1.29
   3  -3 -21  278.13   10.24
   3   3 -21  292.37   10.32
   3  -3 -21  280.32    9.85
   3  -3 -21  282.64    7.67
  -3  -3  21  286.82    7.19
   3  -3 -20    3.03    1.52
   3  -3 -20    2.01    1.60
   3   3 -20    3.43    1.68
  -3  -3  20    3.54    0.75
   3  -3 -19  102.74    5.69
   3   3 -19  110.52    5.77
   3  -3 -19  120.80    5.71
  -3  -3  19  120.18    3.48
   3  -3 -18   11.47    2.16
   3   3 -18   10.80    2.06
   3  -3 -18    9.75    2.06
  -3  -3  18   12.48    0.98
   3  -3 -17   70.39    4.34
   3   3 -17   72.10    4.34
  -3  -3  17   65.63    2.32
  -3  -3  16   22.25    1.22
   3  -3 -16   20.50    2.45
   3  -3 -15  370.06   11.59
  -3   3  14   37.78    2.88
  -3  -3  14   35.44    2.69
   3  -3 -14   35.22    2.95
  -3   3  13  248.66    8.18
  -3  -3  13  243.21    7.97
  -3   3  12   52.71    3.23
  -3  -3  12   55.64    3.17
  -3  -3  11 2355.47   52.07
  -3   3  11 2343.88   53.51
  -3  -3  11 2306.08   53.30
  -3  -3  10   70.81    2.50
  -3  -3  10   65.03    3.11
  -3   3  10   63.95    3.20
  -3  -3   9   79.42    2.66
   3   3  -9   74.33    3.07
   3  -3  -9   77.34    3.04
  -3   3   9   80.81    3.30
  -3  -3   9   74.06    3.13
  -3  -3   8   13.17    1.01
   3  -3  -8   12.28    1.19
   3   3  -8   11.41    1.23
  -3  -3   8   12.90    1.25
  -3   3   8   12.91    1.34
  -3  -3   7  115.17    3.40
   3   3  -7  112.99    3.58
   3  -3  -7  109.38    3.53
  -3  -3   7  116.29    3.62
  -3   3   7  110.64    3.69
   3  -3  -6  130.98    3.73
   3   3  -6  125.39    3.76
  -3  -3   6  122.71    3.74
  -3   3   6  131.37    3.83
  -3  -3   6  123.37    3.64
   3   3  -5   22.71    1.24
   3  -3  -5   25.20    1.23
  -3   3   5   25.80    1.32
  -3  -3   5   21.76    1.26
   3  -3  -4    1.05    0.53
   3   3  -4    1.01    0.58
  -3  -3   4    0.71    0.63
   3  -3  -3  173.34    4.49
   3   3  -3  183.20    4.58
   3  -3  -2    0.83    0.49
   3   3  -2    0.72    0.53
   3  -3  -1   46.42    1.55
   3   3  -1   46.44    1.59
  -3   3   1   47.82    1.78
  -3  -3   1   47.23    1.74
   3  -3   0  451.49    9.62
   3   3   0  438.86    9.64
  -3  -3   0  374.47    9.64
  -3   3   0  381.31    9.70
   3  -3   1  618.47   14.30
   3   3   1  637.97   14.37
  -3  -3  -1  590.52   14.37
  -3   3  -1  666.38   14.54
  -3   3  -2  157.18    4.44
  -3  -3  -2  164.79    4.41
  -3  -3  -3  272.65    7.05
  -3   3  -3  274.35    7.16
  -3  -3  -3  266.01    7.61
  -3  -3  -4  285.57    7.39
  -3   3  -4  262.64    7.37
  -3  -3  -4  266.69    7.78
  -3  -3  -5  265.60    7.24
  -3   3  -5  251.33    7.29
   3   3   5  243.54    7.42
   3  -3   5  264.01    7.46
  -3  -3  -5  241.94    7.50
  -3   3  -6  122.61    4.74
  -3  -3  -6  121.06    4.63
  -3  -3  -6  114.31    4.57
   3   3   6  113.81    4.61
   3  -3   6  124.48    4.71
  -3  -3  -7 1065.72   25.74
   3  -3   7 1143.07   25.97
   3   3   7 1045.01   25.87
  -3   3  -7 1035.18   26.10
  -3  -3  -7 1078.98   25.97
  -3  -3  -8  178.05    6.01
   3   3   8  158.33    6.10
   3  -3   8  163.28    6.05
  -3   3  -8  191.31    6.68
  -3  -3  -8  191.31    6.55
  -3  -3  -9   84.98    3.81
   3   3   9   79.78    4.00
   3  -3   9   85.04    4.03
  -3  -3  -9   81.42    4.34
  -3   3  -9   85.19    4.40
  -3  -3 -10   24.74    2.20
  -3  -3 -10   26.27    2.81
  -3   3 -10   32.13    2.97
  -3  -3 -11   22.49    2.12
  -3  -3 -11   26.95    2.97
  -3   3 -12    1.40    1.78
  -3  -3 -12    1.02    1.86
  -3  -3 -12    1.49    1.17
  -3  -3 -13  179.24    7.50
  -3   3 -13  167.92    7.24
  -3  -3 -13  194.04    6.56
   3  -3  14    5.19    1.09
  -3  -3 -14    6.12    2.61
  -3   3 -14    4.95    2.30
  -3  -3 -14    6.28    1.40
   3  -3  14    3.69    0.67
   3  -3  15   18.10    1.47
   3  -3  15   22.64    1.17
  -3   3 -15   14.37    2.75
  -3  -3 -15   16.03    2.85
  -3  -3 -15   22.51    2.17
   3  -3  16   11.57    1.38
   3  -3  16   18.25    1.08
  -3  -3 -16    8.29    2.76
  -3   3 -16   12.27    2.77
  -3  -3 -16   15.08    1.86
   3  -3  17   99.80    3.73
   3  -3  17  119.01    3.29
  -3  -3 -17  112.99    4.92
  -3  -3 -17   99.68    6.64
  -3   3 -17   98.79    6.38
   3  -3  18  178.36    5.34
  -3  -3 -18  183.02    6.74
   3  -3  18  173.12    4.70
  -3   3 -18  166.90    8.47
  -3  -3 -18  179.14    9.08
  -3  -3 -19   22.52    2.24
   3  -3  19   25.56    1.30
   3  -3  19   22.05    1.85
  -3   3 -19   19.69    3.63
  -3  -3 -19   23.73    4.18
   3  -3  20   63.14    2.20
   3  -3  20   66.61    2.88
  -3   3 -20   60.65    5.65
  -3  -3 -20   66.14    6.01
   3   3  21    7.94    0.71
   3  -3  21    8.05    1.46
  -3   3 -21    6.93    3.26
  -3  -3 -21    5.70    3.26
   3  -3  21    8.36    0.84
   3  -3  21    8.25    1.52
   3  -3  22    5.29    0.78
   3  -3  22    2.89    1.34
   3  -3  22    3.83    1.38
   3  -3  22    5.73    0.76
  -3  -3 -22    1.86    3.31
  -3   3 -22    2.41    3.12
   3  -3  23   71.14    3.45
   3  -3  23   78.88    3.59
   3  -3  24    3.68    1.61
   3  -3  24    6.18    0.75
   3  -3  25   11.69    1.70
   3  -3  25    9.56    1.53
   3  -3  26    5.30    1.39
   3  -3  26    6.68    1.26
  -3  -3 -26    4.56    0.74
  -3  -3 -27    1.52    0.59
   3  -3  27    0.23    0.40
   3  -3  27    2.75    1.18
   3  -3  28   20.89    1.45
   3   3  28   18.42    1.12
   3  -3  29   46.89    1.26
   3  -3  29   49.33    1.88
   3   4 -30    2.04    0.49
   3  -4 -30    1.61    0.55
  -3  -4  30    2.56    0.94
  -3  -4  30    1.81    0.83
  -3  -4  30    2.50    0.34
  -3  -4  29    2.00    1.19
   3  -4 -29    1.60    0.69
   3   4 -29    1.73    0.64
  -3  -4  29    1.61    0.42
   3  -4 -28   16.43    1.12
   3   4 -28   16.84    1.05
  -3  -4  27    3.65    1.49
   3  -4 -27    3.60    0.77
   3  -4 -27    4.28    0.95
   3   4 -27    4.00    0.87
  -3  -4  26    0.40    0.49
   3  -4 -26    1.82    0.98
  -3  -4  25   25.83    2.13
   3  -4 -25   26.93    1.65
  -3  -4  25   30.64    1.35
   3  -4 -24    9.52    1.30
  -3  -4  24   10.19    0.92
   3  -4 -23   85.55    3.15
   3   4 -23   79.23    4.65
   3  -4 -23   74.19    4.69
  -3  -4  23   79.23    2.63
   3  -4 -22  100.63    5.36
   3  -4 -22   82.42    3.48
   3  -4 -22   91.27    5.36
   3   4 -22   98.66    5.34
   3  -4 -21   36.19    3.19
   3  -4 -21   33.81    2.09
   3  -4 -21   30.61    3.16
   3   4 -21   34.36    3.25
  -3  -4  21   40.49    1.74
   3  -4 -20   22.34    2.67
   3  -4 -20   18.84    1.64
   3   4 -20   24.61    2.84
   3  -4 -20   20.72    2.82
   3   4 -19    1.15    1.50
   3  -4 -19    1.51    1.61
   3  -4 -19    1.16    1.13
  -3  -4  19    2.86    0.72
   3  -4 -19    1.32    1.55
   3   4 -18    0.09    1.44
   3  -4 -18    0.29    1.56
   3  -4 -18    0.90    1.07
  -3  -4  18    1.23    0.69
   3  -4 -18    0.84    1.49
   3  -4 -17  337.02   11.20
   3   4 -17  333.21   11.10
   3  -4 -17  337.48    8.81
  -3  -4  17  333.56    8.27
   3  -4 -17  343.98   11.24
  -3  -4  16   15.51    1.07
   3  -4 -16   16.41    2.28
   3   4 -16   19.38    2.30
   3  -4 -16   19.38    2.51
  -3  -4  15  247.76    6.46
   3  -4 -15  275.79    8.95
   3   4 -15  261.79    8.85
   3  -4 -15  279.00    9.37
   3   4 -14    4.21    1.52
   3  -4 -14    4.50    1.43
   3  -4 -14    4.10    1.76
  -3   4  14    6.41    1.64
  -3  -4  14    4.12    1.43
  -3   4  13  387.12   11.29
  -3  -4  13  374.54   11.02
   3  -4 -13  380.20   11.80
   3  -4 -13  388.86   11.08
   3   4 -13  356.79   10.87
  -3   4  12  425.86   11.76
  -3  -4  12  412.65   11.49
   3  -4 -12  412.43   11.30
   3   4 -12  379.41   11.20
   3   4 -11   37.69    2.46
   3  -4 -11   49.35    2.60
  -3   4  11   45.14    2.88
  -3  -4  11   43.88    2.69
  -3  -4  11   42.33    2.06
   3   4 -10  268.59    7.98
   3  -4 -10  284.05    7.99
  -3  -4  10  275.50    8.25
  -3   4  10  282.45    8.49
   3   4  -9  379.39   10.03
   3  -4  -9  384.77    9.98
  -3   4   9  392.78   10.44
  -3  -4   9  385.30   10.30
  -3  -4   9  400.22    9.86
   3   4  -8   22.85    1.54
   3  -4  -8   23.66    1.54
  -3  -4   8   23.83    1.68
  -3   4   8   25.25    1.71
  -3  -4   8   22.22    1.44
   3   4  -7   34.49    1.69
   3  -4  -7   31.83    1.63
  -3  -4   7   30.40    1.68
  -3   4   7   32.60    1.81
  -3  -4   7   30.72    1.72
  -3  -4   6  132.32    3.98
   3   4  -6  129.71    3.84
   3  -4  -6  132.69    3.80
  -3   4   6  131.21    3.99
  -3  -4   6  129.85    3.88
  -3  -4   5   92.49    3.19
   3   4  -5  103.65    3.06
   3  -4  -5  103.57    3.00
  -3   4   5  101.42    3.12
  -3  -4   5  101.23    3.07
  -3  -4   4  366.89    9.49
  -3  -4   4  382.33    9.15
  -3   4   4  390.29    9.24
   3   4  -4  400.20    9.20
   3  -4  -4  383.65    9.12
   3   4  -3  281.72    6.51
   3  -4  -3  253.91    6.39
   3   4  -2   67.42    2.05
   3  -4  -2   65.16    1.99
   3  -4  -1    0.78    0.44
   3   4  -1    1.19    0.50
  -3   4   0    2.35    0.77
  -3  -4   0    2.55    0.70
   3   4   0    2.06    0.57
   3  -4   0    1.28    0.50
  -3   4  -1   54.55    2.02
  -3  -4  -1   50.01    1.89
  -3   4  -2    2.53    0.90
  -3  -4  -2    2.83    0.83
  -3   4  -3    0.60    1.02
  -3  -4  -3    0.64    0.88
  -3  -4  -4    1.34    1.38
  -3  -4  -4    2.37    1.13
  -3   4  -4    2.70    1.15
   3   4   4    0.43    1.18
   3  -4   4    1.36    1.12
  -3  -4  -5   58.11    3.28
  -3  -4  -5   62.71    2.84
  -3   4  -5   54.24    2.92
   3  -4   5   62.59    3.05
   3   4   5   58.71    3.07
  -3  -4  -6 2652.02   55.51
   3   4   6 2218.31   55.51
   3  -4   6 2553.10   55.68
  -3   4  -6 2427.03   55.51
  -3  -4  -6 2389.47   55.79
   3   4   7  364.06   10.46
   3  -4   7  404.98   10.53
  -3   4  -7  326.26   10.46
  -3  -4  -7  348.03   10.36
  -3  -4  -7  385.61   10.60
   3  -4   8  665.05   17.04
   3   4   8  614.27   17.04
  -3   4  -8  729.87   18.01
  -3  -4  -8  695.42   17.57
  -3  -4  -8  635.84   17.13
  -3   4  -9  174.70    6.85
  -3  -4  -9  167.84    6.72
  -3  -4  -9  191.26    6.45
  -3   4 -10  518.46   14.64
  -3  -4 -10  513.04   13.75
  -3   4 -11   16.32    2.53
  -3  -4 -11   14.77    2.59
  -3   4 -12  271.05   10.01
  -3  -4 -12  277.64   10.14
  -3   4 -13    0.94    2.06
  -3  -4 -13    2.07    2.17
   3  -4  13    0.83    1.05
  -3  -4 -13    2.38    1.37
   3  -4  14    6.27    1.20
   3  -4  14    4.86    0.72
  -3  -4 -14    9.14    2.54
  -3   4 -14    7.17    2.42
  -3  -4 -14    4.38    1.39
   3  -4  15   21.56    1.62
  -3  -4 -15   24.70    2.36
   3  -4  15   23.82    1.26
  -3  -4 -15   21.91    3.51
  -3   4 -15   19.09    3.24
   3  -4  16  463.62   11.85
  -3  -4 -16  483.82   13.69
   3  -4  16  482.15   11.30
  -3   4 -16  477.79   15.58
  -3  -4 -16  497.19   16.18
   3  -4  17   74.21    3.13
  -3  -4 -17   63.15    5.54
  -3   4 -17   66.79    5.45
  -3  -4 -17   79.24    4.31
   3  -4  18    7.34    0.84
  -3  -4 -18    8.91    1.77
   3  -4  18   13.97    1.65
   3  -4  18   16.01    1.72
  -3   4 -18   12.82    3.17
  -3  -4 -18   16.83    3.67
   3  -4  19   28.78    2.10
  -3  -4 -19   27.30    4.35
  -3   4 -19   25.10    3.98
   3  -4  19   28.20    2.12
  -3  -4 -19   37.25    2.89
   3  -4  19   35.44    1.51
   3  -4  20  221.96    6.51
  -3   4 -20  216.52   10.39
  -3  -4 -20  212.78   10.76
   3  -4  20  222.63    5.71
   3  -4  20  219.90    6.53
   3  -4  21   53.23    2.79
   3  -4  21   65.73    2.21
   3  -4  21   58.50    2.89
  -3  -4 -21   51.49    5.81
   3  -4  21   63.88    2.17
   3  -4  22  111.00    3.29
   3  -4  22  104.49    3.26
   3  -4  23   10.62    1.71
   3  -4  23    8.99    1.67
   3  -4  23   11.98    0.96
   3  -4  24  458.99   11.55
   3  -4  24  485.90   11.66
  -3  -4 -24  474.32   10.87
  -3  -4 -25    9.91    0.93
   3  -4  25    5.93    1.38
   3  -4  25    8.71    1.60
   3  -4  26    6.42    0.60
   3  -4  26    6.53    1.22
   3  -4  26    5.43    1.32
   3  -4  27    7.03    0.56
   3  -4  27    2.02    1.16
   3  -4  28   83.76    2.13
   3  -4  28   75.34    2.71
   3  -4  29    0.49    0.76
   3  -4  29    0.43    0.22
   3  -5 -30    1.40    0.40
  -3  -5  30    1.79    0.85
  -3  -5  30    0.59    0.26
   3   5 -30    1.70    0.37
   3   5 -29   44.64    1.48
   3  -5 -29   41.76    1.52
  -3  -5  29   41.15    2.02
  -3  -5  29   40.06    1.79
  -3  -5  29   44.87    1.33
   3  -5 -28    1.35    0.71
  -3  -5  28    2.00    1.25
  -3  -5  28    1.64    0.47
   3   5 -28    1.77    0.66
  -3  -5  27  109.64    3.00
   3  -5 -27  114.45    3.35
  -3  -5  27  109.37    3.88
   3   5 -27  112.34    3.22
   3  -5 -26   42.28    1.77
   3  -5 -26   42.72    1.93
   3  -5 -25  163.83    4.43
   3  -5 -25  153.12    4.54
  -3  -5  25  153.02    5.04
  -3  -5  25  153.18    4.15
   3  -5 -24   36.74    1.91
  -3  -5  24   34.97    2.39
  -3  -5  24   40.01    1.61
  -3  -5  23   89.89    2.95
   3  -5 -23  105.31    3.48
  -3  -5  22   32.64    1.52
   3  -5 -22   22.69    1.71
   3  -5 -22   23.14    2.80
   3  -5 -22   19.40    2.73
   3   5 -22   29.64    2.93
  -3  -5  21  486.01   11.50
   3  -5 -21  456.13   14.63
   3   5 -21  507.75   14.81
   3  -5 -21  482.48   14.86
   3  -5 -21  471.02   12.00
   3   5 -20    0.10    1.50
   3  -5 -20   -0.20    1.39
   3  -5 -20    0.70    1.47
  -3  -5  20    0.40    0.67
   3  -5 -20    0.53    1.11
   3  -5 -19  423.38   11.50
   3  -5 -19  465.58   14.32
  -3  -5  19  475.26   10.99
   3   5 -19  476.43   14.28
   3  -5 -19  429.87   14.15
   3  -5 -18   60.55    2.78
   3  -5 -18   61.66    4.26
  -3  -5  18   70.10    2.39
   3  -5 -18   60.78    4.20
   3   5 -18   71.15    4.37
  -3  -5  17   12.19    1.43
   3  -5 -17   10.42    2.14
  -3  -5  17    8.46    0.96
   3  -5 -17    8.53    1.98
   3   5 -17    8.77    1.99
   3  -5 -17   10.91    1.39
   3  -5 -16   20.89    1.61
   3  -5 -16   26.16    2.83
   3   5 -16   20.23    2.46
   3  -5 -16   26.65    2.73
  -3  -5  16   28.71    1.39
   3  -5 -15  971.27   21.42
   3   5 -15  870.27   23.52
   3  -5 -15  955.60   23.77
   3  -5 -15  895.08   24.24
   3  -5 -15  884.74   21.16
   3   5 -14   57.74    3.48
   3  -5 -14   60.82    3.58
   3  -5 -14   61.29    4.06
   3  -5 -13  187.38    6.45
   3   5 -13  164.28    6.18
   3  -5 -13  176.64    7.18
   3  -5 -12  124.47    4.79
   3   5 -12  107.92    4.67
  -3  -5  12  118.70    4.89
  -3   5  12  130.86    5.21
   3  -5 -12  121.23    5.64
  -3  -5  11 4138.92   89.19
   3   5 -11 3936.09   89.55
   3  -5 -11 4133.69   89.54
  -3  -5  11 3960.67   89.91
  -3   5  11 3969.19   90.17
   3  -5 -11 3859.45   91.13
  -3  -5  10   10.98    1.31
  -3  -5  10    9.60    1.40
  -3   5  10   10.22    1.51
   3  -5 -10   10.07    1.30
   3   5 -10    9.20    1.36
  -3  -5   9 1213.53   27.74
  -3  -5   9 1204.65   28.14
  -3   5   9 1178.63   28.29
   3   5  -9 1184.31   27.71
   3  -5  -9 1204.63   27.63
  -3  -5   8   43.99    2.15
  -3   5   8   44.58    2.38
  -3  -5   8   46.48    2.36
   3   5  -8   46.19    2.14
   3  -5  -8   46.39    2.09
  -3  -5   7  134.95    4.35
  -3   5   7  130.13    4.33
  -3  -5   7  135.84    4.28
   3  -5  -7  130.25    3.94
   3   5  -7  143.33    4.12
  -3  -5   6  168.92    5.11
   3   5  -6  173.22    4.74
   3  -5  -6  174.09    4.66
  -3   5   6  169.96    4.97
  -3  -5   6  167.96    4.85
   3  -5  -5 1984.61   44.16
   3   5  -5 2096.23   44.30
  -3   5   5 2032.01   44.46
  -3  -5   5 1973.07   44.34
   3  -5  -4    1.91    0.52
   3   5  -4    1.52    0.54
  -3   5   4    1.47    0.60
  -3  -5   4    1.64    0.57
  -3  -5   4    1.05    0.87
   3   5  -3  135.74    3.58
   3  -5  -3  129.90    3.48
  -3  -5   3  133.08    3.57
  -3   5   3  138.21    3.66
   3  -5  -2   19.66    0.92
   3   5  -2   20.73    1.00
  -3  -5   1  206.37    5.93
   3   5  -1  212.92    5.18
   3  -5  -1  206.56    5.11
  -3  -5   0  125.97    3.53
  -3   5   0  130.93    3.64
  -3  -5  -1  175.17    5.15
  -3  -5  -1  174.30    5.28
  -3   5  -1  174.16    4.48
  -3   5  -2  194.66    5.53
  -3  -5  -2  202.65    5.46
   3  -5   3   28.70    0.88
  -3   5  -3   27.80    1.65
  -3  -5  -3   24.41    1.47
   3   5   3   29.44    1.98
  -3   5  -4  184.19    5.52
  -3  -5  -4  185.55    5.39
   3   5   4  179.46    5.96
   3  -5   5 1856.55   40.99
  -3  -5  -5 1895.26   40.58
  -3   5  -5 1749.65   40.63
  -3  -5  -5 1795.00   41.62
   3   5   6  133.38    5.10
  -3   5  -6  131.92    5.05
  -3  -5  -6  130.07    4.83
  -3  -5  -6  139.23    5.53
   3   5   7 1120.85   27.65
  -3  -5  -7 1191.23   28.10
  -3  -5  -7 1169.21   27.61
  -3   5  -8  437.14   12.54
  -3  -5  -8  459.80   12.33
  -3   5  -9    8.62    2.21
  -3  -5  -9   10.52    2.22
  -3  -5 -10    0.89    1.34
  -3  -5 -10    2.40    1.98
  -3   5 -10    2.16    1.92
  -3  -5 -10    0.50    0.89
  -3  -5 -11   68.43    2.92
  -3  -5 -11   67.10    3.70
  -3   5 -11   41.01    3.71
  -3  -5 -11   38.92    3.66
  -3  -5 -12    4.93    1.52
  -3   5 -12   13.72    2.74
  -3  -5 -12   12.96    2.66
   3  -5  13   42.51    2.19
  -3  -5 -13   39.17    3.79
  -3   5 -13   39.96    3.75
  -3  -5 -13   42.63    3.16
  -3   5 -14   36.41    3.82
  -3  -5 -14   36.59    3.86
  -3  -5 -14   42.83    3.17
   3  -5  14   37.57    2.13
  -3  -5 -14   42.22    2.01
   3  -5  14   38.61    2.41
   3  -5  14   46.10    1.73
  -3   5 -15  103.98    6.22
  -3  -5 -15  105.75    6.52
  -3  -5 -15  136.49    5.75
   3  -5  15  147.51    3.75
   3  -5  15  114.30    4.17
   3  -5  15  115.38    4.39
   3  -5  16   49.07    1.88
   3  -5  16   44.84    2.61
   3  -5  16   46.37    2.44
  -3  -5 -16   47.02    4.54
  -3   5 -16   44.48    4.36
  -3  -5 -16   49.81    3.41
   3  -5  17   60.18    2.02
   3  -5  17   44.57    2.46
   3  -5  17   42.36    2.55
  -3  -5 -17   57.11    3.69
  -3   5 -17   33.37    4.02
  -3  -5 -17   29.29    4.25
   3  -5  18  232.25    6.06
   3  -5  18  228.37    6.85
  -3   5 -18  221.94   10.16
  -3  -5 -18  238.24   10.82
   3  -5  18  239.30    6.84
   3  -5  19   33.59    1.49
   3  -5  19   25.45    2.11
  -3   5 -19   21.64    3.93
  -3  -5 -19   32.68    2.87
   3  -5  19   24.98    2.08
  -3  -5 -19   29.13    4.44
   3  -5  20   28.87    1.47
   3  -5  20   30.34    1.48
   3  -5  20   42.44    2.50
  -3  -5 -20   38.00    3.06
   3  -5  20   44.15    2.50
  -3   5 -20   37.93    4.79
  -3  -5 -20   50.47    5.52
   3  -5  21   86.99    2.50
   3  -5  21   49.13    2.92
   3  -5  21   54.85    2.96
  -3   5 -21   41.12    5.22
  -3  -5 -21   39.95    5.62
   3  -5  21   85.07    2.48
  -3  -5 -22    0.53    0.80
   3  -5  22   -0.07    1.44
   3  -5  22    1.65    0.71
   3  -5  22    0.96    0.68
   3  -5  22    1.68    1.46
   3  -5  23   24.53    2.23
   3  -5  23   20.16    2.06
  -3  -5 -24   18.10    1.13
   3  -5  24   21.47    1.10
   3  -5  24   18.01    1.94
   3  -5  25    1.03    1.24
   3  -5  25    0.62    0.51
   3  -5  26    4.79    0.55
   3  -5  27   10.60    1.29
   3  -5  27    2.82    0.45
   3  -5  28   34.40    1.65
   3  -5  28   29.99    0.99
  -3   5 -29   79.09    2.08
  -3  -6  29   38.94    1.91
   3   6 -29   39.97    1.30
   3  -6 -28   17.38    1.02
  -3  -6  28   22.65    1.66
  -3  -6  28   20.06    1.32
   3   6 -28   20.82    1.00
   3  -6 -27   54.41    1.95
   3   6 -27   50.11    1.82
   3  -6 -26    1.69    0.87
   3  -6 -26    2.84    0.74
   3  -6 -25   19.40    1.23
   3  -6 -25   18.25    1.35
  -3  -6  25   15.10    0.97
   3  -6 -24   10.31    1.10
   3  -6 -24    9.15    1.21
  -3  -6  24   11.27    0.94
  -3  -6  23    1.25    0.68
   3  -6 -23    1.40    0.92
   3  -6 -23    1.56    1.08
   3  -6 -22   19.71    1.70
  -3  -6  22   34.23    1.59
   3  -6 -21    1.07    1.57
   3   6 -21    1.00    1.48
   3  -6 -21    0.94    1.15
  -3  -6  21    0.63    0.75
   3  -6 -21    0.21    1.62
   3  -6 -20   15.36    2.52
  -3  -6  20   10.45    1.45
   3  -6 -20   19.19    2.76
   3   6 -20   17.89    2.58
   3  -6 -20   15.65    1.65
   3  -6 -19  106.95    5.77
   3   6 -19  105.38    5.58
   3  -6 -19   96.32    5.55
  -3  -6  19   94.23    3.25
   3  -6 -19  109.58    3.98
   3  -6 -18   14.57    2.51
   3  -6 -18   10.02    2.07
   3   6 -18   11.83    2.31
   3  -6 -18   10.10    1.50
  -3  -6  18    6.74    1.39
  -3  -6  17    0.65    1.13
   3  -6 -17    1.52    1.12
   3  -6 -17    0.47    1.47
   3   6 -17    0.64    1.45
   3  -6 -17    0.82    1.62
   3  -6 -17    0.46    1.12
   3  -6 -16   26.57    1.77
   3  -6 -16   25.18    1.83
  -3  -6  16   27.89    1.92
   3  -6 -16   19.98    2.52
   3   6 -16   19.52    2.46
   3  -6 -16   19.14    2.72
   3  -6 -15  148.57    4.38
   3  -6 -15  150.33    4.37
  -3  -6  15  159.16    4.58
   3   6 -15  121.37    5.65
   3  -6 -15  140.46    5.88
  -3  -6  15  110.45    3.74
   3  -6 -15  134.59    6.39
   3  -6 -14   67.67    4.36
   3   6 -14   63.21    3.68
   3  -6 -14   68.49    3.76
   3  -6 -14   61.99    2.40
  -3  -6  14   75.20    2.33
  -3  -6  13   67.27    2.39
   3  -6 -13   80.23    3.79
   3   6 -13   74.83    3.80
   3  -6 -13   71.51    4.63
   3  -6 -12   99.92    5.31
   3   6 -12   99.97    4.27
   3  -6 -12  107.66    4.28
  -3  -6  11  344.57   10.21
  -3   6  11  329.62   10.34
   3  -6 -11  360.81    9.80
   3   6 -11  366.70    9.98
  -3  -6  11  383.76    9.96
  -3  -6  10  580.84   15.22
  -3   6  10  567.01   15.36
   3   6 -10  577.33   14.70
   3  -6 -10  592.89   14.61
  -3   6   9  215.56    7.00
  -3  -6   9  221.32    6.90
  -3  -6   9  242.14    6.88
   3   6  -9  228.20    6.49
   3  -6  -9  224.15    6.33
   3  -6  -8    4.03    2.03
   3  -6  -8    5.10    0.81
   3   6  -8    3.48    0.82
  -3  -6   8    4.19    1.06
  -3   6   8    3.30    1.12
  -3  -6   8    2.86    1.02
  -3  -6   7   63.97    2.88
   3   6  -7   67.13    2.47
   3  -6  -7   67.38    2.37
  -3   6   7   66.09    2.92
  -3  -6   7   65.58    2.79
   3  -6  -7   58.31    3.96
  -3  -6   6  242.08    6.90
  -3  -6   6  235.45    6.55
  -3   6   6  241.33    6.67
   3  -6  -6  237.41    6.09
   3   6  -6  248.62    6.24
   3  -6  -5    2.01    2.00
  -3  -6   5    2.38    0.98
  -3   6   5    2.93    0.79
  -3  -6   5    1.81    0.66
   3  -6  -5    3.60    0.55
   3   6  -5    2.72    0.61
   3   6  -4  725.91   16.75
   3  -6  -4  745.14   16.67
  -3   6   4  751.28   17.02
  -3  -6   4  735.60   16.93
   3  -6  -4  702.56   19.31
   3   6  -3   70.97    2.21
   3  -6  -3   76.90    2.17
   3  -6  -3   72.94    4.09
  -3  -6   3   70.56    2.25
  -3   6   3   79.75    2.37
  -3  -6   2   31.82    2.03
   3  -6  -2   36.58    1.27
   3   6  -2   33.13    1.29
   3  -6  -2   41.66    2.92
  -3   6   2   38.02    1.36
  -3  -6   2   34.07    1.27
   3  -6  -1  484.12   12.42
  -3  -6   1  444.82   11.72
   3  -6   0  347.00    9.23
  -3  -6   0  338.53    9.22
   3  -6   1   22.67    1.43
  -3  -6  -1   23.02    1.84
  -3  -6  -1   22.73    1.13
  -3   6  -1   24.37    1.25
  -3  -6  -2   21.78    1.21
  -3   6  -2   26.27    1.38
   3  -6   2   26.95    1.19
   3  -6   2   28.01    1.67
   3   6   2   18.42    1.62
  -3  -6  -2   20.76    1.84
  -3  -6  -2   25.12    2.09
   3   6   3  597.83   13.94
   3  -6   3  721.32   14.03
  -3  -6  -3  730.04   14.70
  -3  -6  -3  624.30   12.97
  -3   6  -3  602.24   13.11
   3  -6   3  490.70   12.00
  -3  -6  -3  722.78   15.11
   3   6   4   54.16    2.96
   3  -6   4   62.60    2.92
  -3  -6  -4   61.80    3.21
  -3  -6  -4   77.78    2.68
  -3   6  -4   81.32    2.91
   3   6   5   54.24    2.98
   3  -6   5   62.12    2.90
  -3  -6  -5   66.35    3.35
  -3  -6  -5   47.06    2.39
  -3   6  -5   45.43    2.53
  -3  -6  -6 2254.92   51.46
  -3   6  -6 2152.55   50.80
  -3  -6  -6 2294.70   50.64
  -3  -6  -7   38.87    2.73
  -3   6  -7   27.91    2.59
  -3  -6  -7   34.78    2.53
  -3  -6  -7   29.40    2.81
  -3  -6  -8  730.37   18.81
  -3  -6  -8  770.05   19.17
  -3   6  -8  723.94   19.41
  -3  -6  -8  712.59   19.31
  -3   6  -9   14.69    2.60
  -3  -6  -9   15.81    2.18
  -3  -6  -9   15.11    2.34
  -3  -6  -9   14.76    1.79
  -3  -6 -10  640.25   17.17
  -3  -6 -10  606.91   15.85
  -3  -6 -10  596.50   17.33
  -3   6 -10  657.39   17.99
  -3  -6 -11    3.44    1.60
   3  -6  11    6.87    1.37
  -3  -6 -11    1.90    0.98
  -3   6 -11    6.48    2.39
  -3  -6 -11    5.19    2.13
  -3  -6 -12  525.67   13.35
  -3  -6 -12  546.72   15.74
  -3   6 -12  505.83   16.30
  -3  -6 -12  489.98   16.23
  -3  -6 -13  110.41    5.24
   3  -6  13  113.47    3.22
  -3  -6 -13   87.86    3.42
  -3  -6 -13  115.66    3.05
  -3  -6 -13   78.34    5.47
  -3   6 -13   84.69    5.53
  -3  -6 -14    1.43    1.40
   3  -6  14    0.84    1.57
  -3  -6 -14    0.75    1.12
  -3  -6 -14    0.72    0.50
  -3   6 -14    1.92    2.37
  -3  -6 -14    0.47    2.23
  -3  -6 -15   23.45    1.64
  -3  -6 -15   19.01    2.39
  -3  -6 -15   22.37    1.08
  -3  -6 -15   19.49    3.45
   3  -6  15   21.24    2.09
  -3   6 -15   18.47    3.34
   3  -6  16  504.39   12.89
  -3   6 -16  474.87   15.99
  -3  -6 -16  489.18   16.64
  -3  -6 -16  497.66   12.17
  -3  -6 -16  486.04   14.69
   3  -6  17    6.58    1.65
   3  -6  17    5.66    0.84
  -3  -6 -17    4.09    1.64
  -3  -6 -17    5.32    2.92
  -3   6 -17    4.33    2.71
  -3  -6 -17    6.01    1.25
   3  -6  17    4.49    1.41
   3  -6  18   69.29    3.09
   3  -6  18   67.25    3.22
  -3  -6 -18   58.86    2.33
  -3  -6 -18   63.52    4.18
   3  -6  18   63.54    2.24
  -3  -6 -18   65.82    5.80
  -3   6 -18   60.52    5.40
  -3  -6 -19    1.84    2.84
  -3   6 -19    1.51    2.59
  -3  -6 -19    0.27    1.39
  -3  -6 -19    1.14    0.75
   3  -6  19    1.56    0.68
   3  -6  19    3.40    1.53
   3  -6  19    2.90    1.40
  -3  -6 -20  293.04    9.60
   3  -6  20  263.96    6.71
   3  -6  20  269.15    7.76
  -3  -6 -20  258.87    6.80
  -3   6 -20  255.65   11.54
  -3  -6 -20  264.78   12.24
   3  -6  20  277.34    7.69
   3  -6  21   16.95    2.01
   3  -6  21   22.34    1.23
  -3  -6 -21   20.71    1.26
   3  -6  21   20.21    2.03
   3  -6  22  302.38    8.24
  -3  -6 -22  288.59    7.24
   3  -6  22  280.70    7.17
   3  -6  23    5.85    1.66
   3  -6  23    2.44    0.69
   3  -6  23    4.14    1.73
   3  -6  24  247.83    6.76
   3  -6  24  231.59    5.79
   3  -6  25   17.32    1.65
   3  -6  25   27.47    1.10
   3  -6  26    1.34    0.45
   3  -6  27    0.94    0.35
   3  -6  28   79.28    2.01
   3  -6  28   85.88    2.08
   3   7 -28    1.16    0.46
   3  -7 -27  125.50    3.39
   3   7 -27  123.40    3.28
   3  -7 -26   22.21    1.26
   3   7 -26   21.77    1.16
   3  -7 -25   45.86    1.88
  -3  -7  25   42.35    2.42
   3  -7 -25   45.90    1.81
  -3  -7  25   44.15    1.62
  -3  -7  25   41.62    1.58
  -3  -7  24   70.65    3.20
   3  -7 -24   68.77    2.93
  -3  -7  24   79.85    2.44
   3  -7 -24   78.30    2.67
   3  -7 -24   74.47    2.72
  -3  -7  24   78.09    2.44
  -3  -7  23  149.82    4.20
   3  -7 -23  164.91    4.52
   3  -7 -23  160.12    4.99
  -3  -7  23  159.04    5.08
   3  -7 -22   46.25    2.08
  -3  -7  22   43.44    2.54
   3  -7 -21  205.56    5.54
  -3  -7  21  202.01    5.97
   3  -7 -21  200.72    8.25
   3  -7 -20    5.54    2.95
   3  -7 -20    6.00    1.95
   3  -7 -20    9.04    1.26
  -3  -7  20    6.48    1.36
   3  -7 -20    8.53    1.42
   3  -7 -20    7.40    2.09
   3  -7 -19  140.32    4.52
  -3  -7  19  147.64    4.69
   3  -7 -19  118.54    4.41
   3  -7 -19  128.40    6.55
   3  -7 -19  118.30    6.25
   3  -7 -18   71.50    3.12
   3  -7 -18   79.73    3.37
  -3  -7  18   64.32    3.09
   3  -7 -18   87.11    4.95
   3  -7 -18   85.48    5.15
   3   7 -17    1.45    1.58
   3  -7 -17    0.66    1.51
   3  -7 -17    4.12    1.33
  -3  -7  17    1.41    0.77
   3  -7 -17   -0.11    1.60
   3  -7 -17    0.31    1.09
  -3  -7  17    2.13    1.34
   3  -7 -16   18.71    2.66
  -3  -7  16   15.02    1.17
   3  -7 -16   23.38    1.78
   3  -7 -16   21.12    1.74
   3   7 -16   13.29    2.21
  -3  -7  16   26.37    1.98
   3  -7 -16   18.13    2.38
   3   7 -15  254.12    8.73
   3  -7 -15  270.75    8.84
   3  -7 -15  257.68    6.85
   3  -7 -15  257.48    9.61
  -3  -7  15  255.33    6.47
  -3  -7  15  225.11    6.95
   3  -7 -15  238.93    6.97
   3   7 -14   74.98    3.99
   3  -7 -14   84.84    4.11
   3  -7 -14   87.60    2.89
   3  -7 -14   82.90    4.98
   3  -7 -14   81.06    3.19
  -3  -7  14   76.14    2.61
  -3  -7  14   70.95    3.04
  -3  -7  13  179.55    4.88
   3  -7 -13  199.60    5.08
   3  -7 -13  176.69    5.39
  -3  -7  13  167.43    5.26
   3  -7 -13  203.24    6.54
   3   7 -13  184.07    6.47
   3  -7 -12   16.69    1.52
   3  -7 -12   15.24    1.60
   3   7 -12   13.22    1.60
  -3  -7  12   12.26    0.91
  -3  -7  11 1253.20   28.94
   3  -7 -11 1171.05   27.44
   3  -7 -11 1268.73   28.44
   3   7 -11 1203.64   28.54
  -3  -7  10  165.41    5.60
   3   7 -10  153.90    5.04
   3  -7 -10  160.49    4.95
  -3  -7   9  412.08   11.13
   3  -7  -9  398.15   10.19
   3   7  -9  418.18   10.40
   3  -7  -9  384.52   12.59
  -3  -7   8  283.00    8.11
  -3  -7   8  273.41    7.87
  -3   7   8  269.22    8.01
   3  -7  -8  270.51    7.07
   3   7  -8  281.48    7.25
   3  -7  -7   14.66    1.00
   3   7  -7   20.12    1.21
   3  -7  -7   12.61    2.46
  -3  -7   7   21.06    1.74
  -3   7   7   12.14    1.49
  -3  -7   7   18.52    1.55
   3   7  -6   44.40    1.74
   3  -7  -6   45.70    1.66
   3  -7  -6   43.42    3.62
  -3  -7   6   44.40    2.47
  -3  -7   6   43.98    2.18
  -3   7   6   42.70    2.27
   3  -7  -5  429.70   10.22
   3   7  -5  449.00   10.35
   3  -7  -5  434.22   13.35
  -3  -7   5  442.89   11.63
  -3   7   5  425.77   10.97
  -3  -7   5  465.55   11.00
  -3  -7   4   83.12    2.77
   3  -7  -4   82.77    4.60
   3  -7  -4   80.74    2.29
  -3  -7   3    2.61    0.60
   3  -7  -3    1.17    0.34
   3  -7  -3    2.10    1.78
  -3  -7   2  178.87    5.67
   3  -7  -2  188.97    6.40
  -3  -7   1   20.50    1.82
  -3  -7   1   21.47    0.78
   3  -7  -1   19.48    1.80
   3  -7   0  334.12    8.61
  -3  -7   0  421.47   10.42
  -3  -7   0  363.33    8.22
   3  -7   0  418.30    9.74
   3  -7   1   59.48    2.27
  -3  -7  -1   59.57    3.10
   3  -7   1   55.42    2.02
  -3  -7  -2  638.73   15.45
  -3  -7  -2  629.78   15.48
  -3  -7  -3   10.26    1.62
  -3  -7  -3   11.05    1.84
  -3   7  -4   23.95    1.55
  -3  -7  -4   22.89    1.39
  -3  -7  -4   40.59    2.90
  -3  -7  -4   39.40    2.72
  -3   7  -5  723.24   18.15
  -3  -7  -5  755.89   17.98
  -3  -7  -5  788.77   20.24
  -3  -7  -6  472.53   12.10
  -3   7  -6  433.53   12.22
  -3  -7  -7  424.15   11.28
  -3  -7  -7  451.81   12.31
  -3   7  -8   42.46    3.24
  -3  -7  -8   41.78    2.93
  -3  -7  -9   16.77    1.94
  -3   7  -9   11.92    2.45
  -3  -7  -9   19.14    2.44
  -3  -7  -9   15.95    2.28
  -3  -7 -10   27.35    2.86
   3  -7  10   35.46    2.28
  -3  -7 -10   38.03    2.07
  -3  -7 -10   23.31    2.12
   3  -7  10   38.21    2.25
   3  -7  10   37.30    2.18
  -3  -7 -10   33.79    3.26
  -3   7 -10   35.23    3.78
   3  -7  11    8.30    0.89
  -3  -7 -11    6.08    1.37
   3  -7  11    4.95    1.46
  -3  -7 -11    7.50    1.97
  -3  -7 -11    3.71    2.15
  -3   7 -11    2.45    2.50
  -3  -7 -12   17.33    3.16
  -3  -7 -12   43.40    1.58
   3  -7  12   42.31    1.67
  -3   7 -12   22.09    3.60
  -3  -7 -12   23.72    1.91
  -3  -7 -12   33.44    3.09
   3  -7  12   27.04    2.12
  -3  -7 -13   11.93    1.51
   3  -7  13   10.72    1.67
  -3  -7 -13   18.82    1.05
   3  -7  13   17.38    1.12
  -3  -7 -13   13.43    2.26
  -3  -7 -13   14.45    3.06
  -3   7 -13    9.15    2.85
  -3  -7 -14   36.98    1.59
  -3   7 -14   49.30    4.54
  -3  -7 -14   41.37    4.38
   3  -7  14   50.56    2.56
   3  -7  14   44.03    1.76
  -3  -7 -14   42.52    3.40
  -3  -7 -14   49.38    2.42
   3  -7  15   29.25    2.62
  -3  -7 -15   30.76    2.01
  -3   7 -15   24.84    3.70
  -3  -7 -15   25.00    3.71
   3  -7  15   32.52    1.50
  -3  -7 -15   35.67    3.25
  -3  -7 -15   32.55    1.38
  -3  -7 -16   33.04    2.11
  -3  -7 -16   41.52    1.51
  -3  -7 -16   35.45    3.25
  -3  -7 -16   22.76    3.86
  -3   7 -16   23.74    3.71
   3  -7  16   31.97    2.72
   3  -7  16   40.62    1.68
   3  -7  17    7.56    1.84
  -3  -7 -17    7.44    1.40
  -3  -7 -17    8.12    2.10
  -3  -7 -17    4.27    2.61
   3  -7  18   85.87    3.92
   3  -7  18   94.53    3.78
  -3  -7 -18   80.67    6.55
   3  -7  18  102.67    3.02
  -3  -7 -18   97.27    5.27
  -3  -7 -18   93.04    3.45
   3  -7  19    3.56    1.60
   3  -7  19    2.17    0.69
  -3  -7 -19    2.46    1.55
   3  -7  19    3.66    1.52
   3  -7  20  125.19    3.64
   3  -7  20  134.73    4.58
   3  -7  20  128.60    4.65
   3  -7  20  130.73    4.76
   3  -7  21   12.67    0.98
   3  -7  21    7.05    1.72
   3  -7  21   12.26    0.94
   3  -7  21    7.46    1.78
   3  -7  21    7.47    1.63
   3  -7  22   41.79    2.65
   3  -7  22   44.78    2.59
   3  -7  22   41.57    2.64
   3  -7  23   54.58    2.71
   3  -7  23   51.83    2.76
   3  -7  24  148.84    4.59
   3  -7  24  136.72    4.56
  -3  -7 -25    1.00    0.86
   3  -7  25    1.08    1.19
   3  -7  25    0.43    1.16
   3  -7  26   13.76    1.37
   3  -7  27   14.13    0.56
   3  -7  27   14.76    0.64
  -3  -8  28    1.17    0.33
  -3  -8  27   10.53    0.61
  -3  -8  27    4.85    1.29
  -3  -8  26   10.54    1.52
   3   8 -26    6.85    0.69
  -3  -8  25    9.35    1.55
   3  -8 -25   12.84    1.03
   3  -8 -24    7.39    1.38
   3  -8 -24    8.06    1.01
  -3  -8  24    5.10    1.52
   3  -8 -24    6.12    0.97
   3  -8 -23    7.47    1.08
  -3  -8  23    8.92    1.71
   3  -8 -23    7.06    1.06
   3  -8 -23   11.56    1.71
   3  -8 -22   11.73    1.90
  -3  -8  22    9.24    1.78
   3  -8 -22   15.96    1.43
   3  -8 -22   16.47    1.39
  -3  -8  21    3.03    1.43
   3  -8 -21    5.48    1.12
   3  -8 -21    3.96    1.18
  -3  -8  21    6.84    0.93
  -3  -8  21    4.89    0.84
  -3  -8  20   22.87    2.04
  -3  -8  20   39.69    1.77
   3  -8 -20   30.84    3.36
   3  -8 -20   25.77    1.94
   3  -8 -20   30.41    1.89
  -3  -8  20   39.67    1.71
  -3  -8  19   71.56    2.62
   3  -8 -19   73.25    4.94
  -3  -8  19   78.43    3.26
   3  -8 -19   74.97    3.22
   3  -8 -19   63.86    3.06
   3  -8 -19   71.55    2.91
   3  -8 -18    5.40    1.54
  -3  -8  18    6.40    0.97
  -3  -8  18    5.01    1.51
   3  -8 -18    5.23    1.23
   3  -8 -18    5.53    1.54
   3  -8 -18    4.68    1.92
   3  -8 -17  108.19    6.08
   3  -8 -17  103.65    4.03
  -3  -8  17  121.20    3.52
   3  -8 -17  115.19    4.17
  -3  -8  17  106.49    4.15
   3  -8 -16   14.52    1.60
  -3  -8  16   18.34    1.89
   3  -8 -16   11.47    1.59
   3  -8 -16   15.48    1.71
  -3  -8  16    9.03    1.07
   3  -8 -16   11.23    2.48
  -3  -8  15  109.99    3.44
   3  -8 -15  110.38    4.05
  -3  -8  15  112.80    4.16
  -3  -8  14   23.42    1.36
   3  -8 -14   25.36    2.20
   3  -8 -14   19.98    2.05
   3  -8 -14   26.97    1.63
   3  -8 -14   24.80    1.99
  -3  -8  14   21.09    1.83
   3  -8 -13  173.52    5.81
   3  -8 -13  169.24    5.43
   3  -8 -13  174.77    5.33
  -3  -8  13  180.39    5.24
   3  -8 -13  174.87    4.69
   3  -8 -12   28.01    3.13
   3  -8 -12   24.06    1.35
  -3  -8  12   28.45    1.28
   3  -8 -12   23.23    1.82
   3  -8 -12   17.56    1.77
  -3  -8  12   12.92    1.45
   3  -8 -12   25.83    1.84
  -3  -8  11  208.33    5.11
  -3  -8  11  226.39    5.13
  -3  -8  11  156.91    5.39
  -3  -8  11  218.14    6.97
   3  -8 -11  188.50    5.30
   3  -8 -11  181.35    8.01
   3  -8 -11  178.00    5.74
   3  -8 -11  206.53    6.02
   3  -8 -11  203.93    5.68
   3  -8 -10   56.11    2.29
   3  -8 -10   48.94    2.49
  -3  -8  10   63.27    3.24
   3  -8 -10   50.30    2.22
   3  -8 -10   51.55    2.05
   3  -8 -10   58.04    4.21
   3  -8 -10   57.67    2.39
   3  -8  -9  246.04    6.62
   3  -8  -9  258.48    6.72
  -3  -8   8   52.03    2.92
   3  -8  -8   38.99    3.63
  -3  -8   7    9.51    1.45
   3  -8  -7    8.70    2.33
  -3  -8   6   81.48    3.65
   3  -8  -6   71.49    4.73
   3  -8  -5    1.42    1.84
   3  -8  -4   66.24    4.04
  -3  -8   3    1.60    1.21
   3  -8  -3    2.08    1.37
  -3  -8   2   45.80    2.82
   3  -8  -2   47.94    2.90
  -3  -8   1  457.58   12.55
   3  -8  -1  465.34   12.13
   3  -8   0    6.65    1.07
  -3  -8   0    4.64    1.41
   3  -8   1   91.25    3.05
  -3  -8  -1  104.72    4.44
  -3  -8  -2    8.01    1.64
  -3  -8  -3  228.99    7.71
  -3  -8  -3  220.04    7.69
  -3  -8  -4   18.87    2.35
  -3  -8  -4   20.65    2.27
  -3  -8  -5   95.55    4.97
  -3  -8  -5   97.42    4.81
  -3  -8  -6  362.96   11.83
  -3  -8  -6  377.68   11.60
  -3  -8  -7   73.48    4.49
  -3  -8  -7   72.15    4.13
  -3  -8  -8  391.15   10.71
  -3  -8  -8  373.60    9.80
  -3  -8  -8  371.80   11.55
   3  -8   8  373.35    9.67
  -3  -8  -9   42.63    2.33
  -3  -8  -9   48.91    1.80
  -3  -8  -9   39.73    2.95
   3  -8   9   33.38    2.21
  -3  -8  -9   45.57    3.05
   3  -8   9   35.07    2.13
   3  -8   9   37.94    2.34
  -3  -8 -10   55.98    3.93
  -3  -8 -10   66.10    4.54
   3  -8  10   78.11    2.40
  -3  -8 -10   59.46    2.86
  -3  -8 -10   69.94    3.59
  -3  -8 -10   80.95    2.43
   3  -8  10   56.09    2.88
   3  -8  10   61.75    3.05
   3  -8  10   50.66    2.94
   3  -8  10   65.77    2.73
  -3  -8 -11   70.64    4.65
  -3  -8 -11   72.62    2.93
   3  -8  11   48.59    1.99
   3  -8  11   74.31    3.47
  -3  -8 -11   50.69    3.96
   3  -8  11   80.31    3.20
   3  -8  11   74.22    3.19
  -3  -8 -11   47.48    1.98
  -3  -8 -12  163.93    5.52
   3  -8  12  199.13    5.05
  -3  -8 -12  145.07    7.68
  -3  -8 -12  185.44    7.86
   3  -8  12  180.80    5.89
   3  -8  12  200.88    6.28
  -3  -8 -12  193.14    4.98
  -3  -8 -13   44.92    2.47
   3  -8  13   50.12    1.91
   3  -8  13   48.22    2.73
   3  -8  13   53.35    3.06
  -3  -8 -13   49.16    1.84
  -3  -8 -13   44.83    3.79
  -3  -8 -14   56.00    4.05
   3  -8  14   52.53    2.05
   3  -8  14   63.19    3.35
   3  -8  14   55.06    2.94
  -3  -8 -14   54.09    2.73
  -3  -8 -14   57.36    2.00
   3  -8  15   54.18    3.47
   3  -8  15   45.80    1.87
  -3  -8 -15   49.92    3.86
   3  -8  15   49.97    2.71
   3  -8  15   51.89    3.05
  -3  -8 -15   49.99    2.60
  -3  -8 -15   45.08    1.76
   3  -8  16    4.40    1.45
   3  -8  16    3.72    0.74
  -3  -8 -16    5.15    1.97
  -3  -8 -16    4.33    1.36
   3  -8  16    4.79    0.78
   3  -8  16    7.48    1.67
   3  -8  16    6.09    2.07
   3  -8  17   14.44    1.97
   3  -8  17   16.72    1.94
  -3  -8 -17   14.92    2.47
   3  -8  17   17.59    1.13
  -3  -8 -17   17.05    1.68
   3  -8  17   14.59    2.17
   3  -8  17   17.79    1.16
   3  -8  18   47.26    2.76
   3  -8  18   53.18    2.83
   3  -8  18   42.06    1.80
  -3  -8 -18   49.53    2.50
   3  -8  18   42.76    1.78
   3  -8  18   50.63    3.05
  -3  -8 -18   42.26    3.62
   3  -8  19   27.83    1.40
   3  -8  19   29.87    2.26
  -3  -8 -19   29.65    1.96
   3  -8  19   29.04    2.49
   3  -8  19   30.22    1.43
   3  -8  20   47.00    2.69
  -3  -8 -20   50.34    2.37
   3  -8  20   50.36    1.87
   3  -8  20   51.34    2.96
   3  -8  21    2.86    1.48
   3  -8  21    7.83    0.77
   3  -8  21    4.82    1.70
   3  -8  22  159.03    4.89
   3  -8  22  158.25    5.08
   3  -8  23   11.12    1.65
   3  -8  23    9.48    0.78
   3  -8  23    9.48    1.73
   3  -8  24  214.80    5.78
   3  -8  24  200.75    5.77
   3  -8  24  196.04    4.90
   3  -8  25   41.67    2.11
   3  -8  25   44.77    2.18
  -3  -8 -25   49.86    1.96
   3  -8  25   56.67    1.50
   3  -8  25   55.10    1.61
   3  -8  26   24.52    1.48
   3  -8  27    0.96    0.72
  -3  -9  27  155.09    3.68
  -3  -9  26    9.38    1.39
  -3  -9  26   22.30    0.84
  -3  -9  25   20.61    1.70
  -3  -9  25   21.13    0.93
   3  -9 -24   53.22    1.92
  -3  -9  24   57.72    1.77
  -3  -9  24   44.84    2.46
   3  -9 -24   43.80    2.36
   3  -9 -23  193.71    5.49
   3  -9 -23  183.22    4.74
   3  -9 -23  157.85    4.61
  -3  -9  23  157.46    4.39
  -3  -9  23  181.44    5.36
  -3  -9  22   88.87    3.74
   3  -9 -22   90.20    3.93
   3  -9 -22  102.20    3.33
  -3  -9  22  113.76    3.15
  -3  -9  22  118.99    3.18
   3  -9 -22   89.06    3.22
  -3  -9  21  181.57    5.38
   3  -9 -21  179.50    4.86
  -3  -9  21  155.88    4.44
  -3  -9  21  156.73    4.40
   3  -9 -21  141.86    4.66
   3  -9 -20    1.66    1.06
  -3  -9  20    0.34    1.06
  -3  -9  20    3.77    0.88
  -3  -9  20    3.12    0.83
  -3  -9  20    0.72    1.38
   3  -9 -20    1.44    1.07
   3  -9 -19   53.80    2.75
   3  -9 -19   63.79    2.74
  -3  -9  19   62.65    2.98
   3  -9 -19   59.15    4.45
  -3  -9  19   69.35    2.44
   3  -9 -19   58.95    2.95
  -3  -9  19   69.97    2.54
  -3  -9  18   44.28    1.96
  -3  -9  18   29.73    2.21
   3  -9 -18   35.68    3.58
   3  -9 -18   32.05    2.30
   3  -9 -18   30.47    2.29
  -3  -9  18   42.88    1.86
   3  -9 -18   30.16    2.05
  -3  -9  17   53.22    2.16
   3  -9 -17   44.08    2.55
   3  -9 -17   51.76    2.91
  -3  -9  17   54.79    2.77
  -3  -9  17   49.82    2.19
   3  -9 -17   55.04    2.89
   3  -9 -16    1.79    1.32
  -3  -9  16    3.16    0.95
  -3  -9  16    2.26    1.43
  -3  -9  16    2.70    0.89
   3  -9 -16    0.76    1.54
   3  -9 -16    0.16    1.27
  -3  -9  15   93.14    3.00
   3  -9 -15  103.81    3.54
  -3  -9  15   87.78    3.00
   3  -9 -15   87.42    3.70
   3  -9 -15   71.71    3.66
  -3  -9  15   82.71    3.55
   3  -9 -14   90.71    3.78
  -3  -9  14   90.15    3.00
  -3  -9  14   88.36    2.99
   3  -9 -14   99.04    5.72
   3  -9 -14   89.64    3.94
  -3  -9  14   88.41    3.63
   3  -9 -13  277.40    7.63
  -3  -9  13  236.50    6.52
   3  -9 -13  283.22    6.88
  -3  -9  13  238.99    6.51
   3  -9 -13  239.43    9.84
   3  -9 -13  274.28    7.75
  -3  -9  13  289.18    7.61
  -3  -9  12  227.15    5.69
   3  -9 -12  214.26    5.78
  -3  -9  12  241.46    5.74
   3  -9 -12  210.56    6.51
   3  -9 -12  191.15    6.44
   3  -9 -12  210.32    8.96
   3  -9 -11  495.94   16.22
   3  -9 -11  573.84   12.98
   3  -9 -11  579.89   13.40
  -3  -9  11  506.83   12.47
   3  -9 -11  560.85   12.65
  -3  -9  11  514.00   12.50
   3  -9 -11  538.91   13.55
  -3  -9  11  547.04   14.95
  -3  -9  10    6.04    1.49
  -3  -9  10    6.65    0.69
  -3  -9  10    6.10    0.66
   3  -9 -10    7.04    1.19
   3  -9 -10    4.99    2.14
   3  -9 -10    7.97    1.51
   3  -9 -10    6.04    1.22
   3  -9 -10    5.26    1.04
   3  -9  -9  279.53    7.62
   3  -9  -9  303.82    7.57
   3  -9  -9  265.45   10.42
   3  -9  -9  297.16    7.43
  -3  -9   9  310.32    9.29
  -3  -9   9  290.56    7.35
   3  -9  -9  270.16    7.98
   3  -9  -8    0.96    1.24
   3  -9  -8    1.41    0.99
  -3  -9   8    1.55    0.79
   3  -9  -8    0.34    1.95
   3  -9  -8    1.50    0.81
  -3  -9   8    2.00    1.21
  -3  -9   8    2.32    1.14
   3  -9  -8    1.59    0.87
  -3  -9   8    0.84    1.09
  -3  -9   7   20.44    1.52
   3  -9  -7   22.69    1.32
   3  -9  -7   15.27    1.34
  -3  -9   7   14.99    1.88
   3  -9  -7   11.94    2.48
   3  -9  -6   39.29    3.49
  -3  -9   6   45.02    2.85
   3  -9  -5  112.17    5.68
   3  -9  -4   15.31    2.39
  -3  -9   3    5.10    1.36
   3  -9  -3    4.06    1.42
  -3  -9   2    4.92    1.41
   3  -9  -2    3.39    1.17
  -3  -9   1    2.00    1.30
   3  -9  -1    1.51    0.86
   3  -9   0   76.93    3.01
  -3  -9   0   89.44    4.24
  -3  -9  -1   41.02    3.00
  -3  -9  -2   43.99    3.23
  -3  -9  -3   30.42    2.81
  -3  -9  -4  234.00    8.47
  -3  -9  -4  241.67    8.77
  -3  -9  -5  387.54   11.68
  -3  -9  -5  369.40   11.58
  -3  -9  -6  274.42    9.47
  -3  -9  -6  285.35    9.78
  -3  -9  -7  236.99    6.31
   3  -9   7  218.95    6.40
  -3  -9  -7  240.42    8.90
   3  -9   7  226.93    6.69
   3  -9   7  245.40    6.59
   3  -9   7  257.94    6.35
  -3  -9  -7  234.52    7.05
   3  -9   7  255.30    6.03
  -3  -9  -7  239.33    9.36
  -3  -9  -8  403.86   11.11
   3  -9   8  484.18   11.67
  -3  -9  -8  417.54   13.59
   3  -9   8  512.53   12.03
   3  -9   8  507.66   11.72
   3  -9   8  499.29   11.37
  -3  -9  -8  515.05   12.21
  -3  -9  -8  454.66   14.73
   3  -9   8  446.85   10.99
   3  -9   9   88.00    3.16
   3  -9   9   82.16    3.37
  -3  -9  -9   77.17    4.26
  -3  -9  -9   87.76    2.87
  -3  -9  -9   81.45    3.56
   3  -9   9   90.00    2.78
   3  -9   9   89.68    3.68
   3  -9   9   92.02    3.24
  -3  -9 -10   26.91    1.38
   3  -9  10   19.51    1.96
   3  -9  10   20.57    2.05
   3  -9  10   19.58    1.55
   3  -9  10   19.13    1.66
   3  -9  10   25.24    1.33
   3  -9  10   15.99    2.12
  -3  -9 -10   19.94    1.97
   3  -9  11    6.93    1.65
  -3  -9 -11    7.44    1.61
   3  -9  11    7.47    2.05
  -3  -9 -11    3.18    0.76
   3  -9  11    4.09    0.80
   3  -9  11    3.95    0.77
   3  -9  11    7.82    1.85
   3  -9  12   61.36    3.17
   3  -9  12   64.05    3.17
  -3  -9 -12   39.28    1.77
  -3  -9 -12   58.54    2.79
   3  -9  12   40.79    1.80
  -3  -9 -12   39.72    3.76
   3  -9  12   38.67    1.75
   3  -9  13   51.98    3.18
   3  -9  13   50.77    2.88
  -3  -9 -13   51.71    1.94
  -3  -9 -13   44.22    2.59
   3  -9  13   47.40    1.95
  -3  -9 -13   47.43    4.10
   3  -9  13   46.14    1.89
   3  -9  14   11.44    1.81
  -3  -9 -14   10.47    0.91
   3  -9  14   12.25    2.08
  -3  -9 -14   11.83    1.73
   3  -9  14   10.37    0.99
  -3  -9 -14    9.66    2.35
   3  -9  14    9.99    0.91
   3  -9  15   15.62    2.26
   3  -9  15   13.00    1.97
   3  -9  15   20.79    1.23
  -3  -9 -15   22.57    1.20
  -3  -9 -15   14.26    1.78
   3  -9  15   21.37    1.25
  -3  -9 -15   18.50    2.75
   3  -9  16   84.66    2.67
   3  -9  16   82.43    2.62
  -3  -9 -16   74.91    4.93
   3  -9  16   74.63    4.10
  -3  -9 -16   68.05    3.31
   3  -9  16   74.04    3.71
   3  -9  16   71.91    3.52
   3  -9  17   21.47    1.25
  -3  -9 -17   19.48    2.79
   3  -9  17   16.23    2.04
   3  -9  17   15.57    1.94
   3  -9  17   21.35    1.26
  -3  -9 -17   14.08    1.85
   3  -9  17   14.70    2.43
   3  -9  18  341.07    8.51
   3  -9  18  364.98    9.72
   3  -9  18  350.47    9.62
   3  -9  18  345.18    8.52
  -3  -9 -18  359.70    9.39
   3  -9  18  359.72   10.09
   3  -9  19   30.68    1.43
   3  -9  19   29.50    2.31
   3  -9  19   33.46    1.44
  -3  -9 -19   27.63    1.99
   3  -9  19   27.10    2.49
   3  -9  20   39.61    1.56
  -3  -9 -20   34.14    2.07
   3  -9  20   33.52    2.55
   3  -9  20   37.17    2.38
   3  -9  20   38.41    1.54
   3  -9  21    3.26    1.51
   3  -9  21    2.88    1.63
   3  -9  22    3.93    1.46
   3  -9  22    4.10    1.59
   3  -9  22    0.60    0.54
   3  -9  23   35.73    2.42
   3  -9  23   40.98    2.38
   3  -9  23   59.34    1.77
   3  -9  23   60.60    1.64
  -3  -9 -24   11.44    1.39
   3  -9  24   14.86    1.51
   3  -9  25    2.19    0.96
  -3  -9 -25    3.37    0.84
   3  -9  25    2.48    0.38
   3  -9  26    2.26    0.30
  -3 -10  26    4.58    0.40
   3 -10 -25    9.73    1.14
  -3 -10  25   10.83    0.61
  -3 -10  24   11.37    1.41
   3 -10 -24   10.93    1.48
  -3 -10  24   11.48    0.70
  -3 -10  23   42.40    2.21
   3 -10 -23   45.55    2.38
   3 -10 -22   10.15    1.13
  -3 -10  22    6.92    1.59
   3 -10 -22    5.75    1.82
   3 -10 -21   46.92    2.94
  -3 -10  21   41.48    1.71
   3 -10 -21   48.31    2.07
  -3 -10  21   46.01    2.50
   3 -10 -20   15.40    2.33
   3 -10 -20   23.19    1.65
  -3 -10  20   13.21    1.95
   3 -10 -20   25.34    1.73
   3 -10 -19   40.35    1.79
  -3 -10  19   40.77    1.87
   3 -10 -19   36.23    2.17
  -3 -10  19   42.68    1.83
  -3 -10  18    1.29    0.83
  -3 -10  18    1.59    1.46
   3 -10 -18    0.34    1.07
   3 -10 -18    1.16    1.26
  -3 -10  18    1.36    0.79
  -3 -10  18    1.35    1.63
   3 -10 -18    1.12    1.58
  -3 -10  17  260.26    6.88
   3 -10 -17  267.13    7.75
  -3 -10  17  269.04    6.80
   3 -10 -17  258.36    7.80
  -3 -10  17  265.09    7.54
   3 -10 -16    0.55    1.71
  -3 -10  16    4.70    0.99
  -3 -10  16    5.13    0.93
   3 -10 -16    2.18    1.97
   3 -10 -16    1.87    1.46
  -3 -10  16    1.62    1.52
   3 -10 -16    2.79    1.37
   3 -10 -15  137.08    7.03
   3 -10 -15  120.59    4.78
  -3 -10  15  117.15    3.91
   3 -10 -15  147.92    4.60
  -3 -10  15  129.20    3.95
   3 -10 -15  138.67    5.05
  -3 -10  15  160.19    4.98
   3 -10 -14    0.64    1.55
  -3 -10  14    2.35    0.79
   3 -10 -14    2.21    1.92
  -3 -10  14    0.81    1.46
   3 -10 -14    1.37    1.03
  -3 -10  14    3.18    0.81
   3 -10 -14    2.45    1.62
   3 -10 -13  350.28   13.05
   3 -10 -13  416.67    9.68
  -3 -10  13  357.35    9.21
   3 -10 -13  388.25   10.50
  -3 -10  13  354.27    9.22
   3 -10 -13  389.41   10.57
   3 -10 -12    7.37    2.36
  -3 -10  12    4.53    1.70
   3 -10 -12   10.63    1.60
  -3 -10  12    8.78    0.83
   3 -10 -12    5.74    0.97
  -3 -10  12    7.34    0.84
   3 -10 -12    4.53    1.67
  -3 -10  11   15.04    0.95
   3 -10 -11    5.32    1.47
   3 -10 -11    6.67    0.94
  -3 -10  11   15.27    0.92
  -3 -10  11    1.08    1.55
   3 -10 -11   11.11    2.57
   3 -10 -11    2.21    1.63
  -3 -10  10  221.64    5.00
   3 -10 -10  189.06    5.03
  -3 -10  10  216.62    4.96
   3 -10 -10  170.82    5.33
  -3 -10  10  138.45    5.55
   3 -10 -10  176.21    5.59
   3 -10 -10  153.11    5.86
   3 -10 -10  193.96    8.63
  -3 -10  10  216.61    7.53
  -3 -10   9  231.46    5.22
   3 -10  -9  168.94    6.21
  -3 -10   9  210.90    5.66
   3 -10  -9  178.30    5.85
  -3 -10   9  241.30    5.29
  -3 -10   9  181.96    6.04
   3 -10  -9  190.57    8.85
   3 -10  -9  181.80    5.64
   3 -10  -9  200.84    5.31
   3 -10  -9  198.99    5.80
   3 -10  -9  206.65    5.26
  -3 -10   9  222.43    7.73
   3 -10  -8    0.98    1.92
   3 -10  -8    0.73    1.13
   3 -10  -8    0.95    0.53
  -3 -10   8    0.90    0.44
  -3 -10   8    0.48    0.89
  -3 -10   8    2.04    0.50
   3 -10  -8    0.70    0.98
   3 -10  -8    1.36    0.92
  -3 -10   8    0.32    1.26
  -3 -10   8    1.53    1.38
  -3 -10   8    1.63    1.27
  -3 -10   7  160.52    6.40
   3 -10  -7  141.89    4.21
  -3 -10   7  166.79    5.15
  -3 -10   7  184.11    4.76
   3 -10  -7  150.11    7.53
   3 -10  -7  159.40    4.70
   3 -10  -7  174.23    4.82
   3 -10  -6  378.08   12.37
  -3 -10   6  327.33    8.44
  -3 -10   6  385.14   10.94
   3 -10  -6  375.89    8.11
   3 -10  -6  324.86    8.51
  -3 -10   6  337.55    8.80
  -3 -10   6  302.42    8.63
   3 -10  -6  306.69    9.26
  -3 -10   5    0.97    0.86
   3 -10  -5    0.69    0.50
   3 -10  -5    0.35    0.87
  -3 -10   5    0.38    1.05
   3 -10  -5    1.24    0.91
   3 -10  -5    0.97    1.07
   3 -10  -5    0.67    1.47
  -3 -10   5    1.22    1.05
   3 -10  -5    0.10    1.61
   3 -10  -4  355.43   10.00
  -3 -10   4  346.81    9.21
   3 -10  -4  365.37    9.11
  -3 -10   4  355.47    9.05
   3 -10  -4  364.46    9.30
   3 -10  -4  383.55    8.64
   3 -10  -4  369.21    9.11
   3 -10  -3   78.78    3.58
   3 -10  -3   65.07    3.69
   3 -10  -3   76.76    2.71
   3 -10  -3   76.43    2.88
  -3 -10   3   66.14    3.92
   3 -10  -3   61.99    2.16
  -3 -10   3   95.11    3.02
   3 -10  -3   94.44    2.85
  -3 -10   3   85.60    2.77
   3 -10  -2   24.09    1.62
   3 -10  -2   24.20    1.06
  -3 -10   2   20.34    2.35
   3 -10  -2   26.19    2.24
  -3 -10   2   24.61    1.54
   3 -10  -2   27.34    1.58
   3 -10  -2   23.71    1.98
   3 -10  -1  108.12    2.89
  -3 -10   1  117.85    5.22
   3 -10  -1  100.07    3.44
   3 -10  -1   97.76    3.33
   3 -10  -1  109.22    3.99
   3 -10  -1  101.24    3.38
  -3 -10   1   99.05    3.36
   3 -10  -1  111.09    3.18
   3 -10   0  161.83    4.36
  -3 -10   0  164.83    4.84
  -3 -10   0  157.30    4.48
   3 -10   0  161.43    4.11
   3 -10   0  153.99    4.57
  -3 -10   0  161.60    4.65
   3 -10   0  165.07    4.76
  -3 -10   0  168.80    6.71
   3 -10   1    3.64    0.80
  -3 -10  -1    3.24    0.92
  -3 -10  -1    2.99    1.25
   3 -10   1    4.20    0.56
  -3 -10  -1    2.68    1.55
   3 -10   1    5.22    1.20
   3 -10   1    4.47    1.02
  -3 -10  -2   28.70    2.00
  -3 -10  -2   26.42    1.57
   3 -10   2   24.60    1.10
  -3 -10  -2   24.39    2.68
   3 -10   2   26.33    1.40
   3 -10   2   28.03    1.63
  -3 -10  -3    2.87    1.80
   3 -10   3    1.61    0.98
   3 -10   3    2.70    0.84
  -3 -10  -3    1.79    1.06
  -3 -10  -3    2.06    1.52
  -3 -10  -3    2.61    1.01
   3 -10   4  211.10    5.45
  -3 -10  -4  207.06    6.42
  -3 -10  -4  215.68    8.48
   3 -10   4  205.65    5.72
   3 -10   5   14.41    1.20
  -3 -10  -5   13.56    2.53
   3 -10   5   13.05    1.51
  -3 -10  -5   15.00    2.63
   3 -10   5   15.11    1.45
  -3 -10  -5   15.23    1.37
   3 -10   6  544.02   13.84
  -3 -10  -6  595.29   17.30
  -3 -10  -6  533.21   16.76
   3 -10   6  554.37   13.05
   3 -10   6  584.69   13.84
   3 -10   6  586.30   13.44
  -3 -10  -7  360.81    9.13
  -3 -10  -7  356.98   12.15
   3 -10   7  344.98    9.66
   3 -10   7  367.31    8.91
   3 -10   7  375.79    9.19
   3 -10   7  380.40    8.83
  -3 -10  -7  391.95   12.93
   3 -10   7  386.88    9.58
  -3 -10  -7  353.61   10.02
   3 -10   7  341.49    9.30
  -3 -10  -8  123.42    4.00
  -3 -10  -8  119.01    6.02
   3 -10   8  145.47    4.90
   3 -10   8  133.76    3.89
   3 -10   8  148.26    4.36
  -3 -10  -8  128.02    6.86
   3 -10   8  134.07    3.87
   3 -10   8  153.84    4.61
   3 -10   8  132.58    4.41
  -3 -10  -8  152.44    5.10
  -3 -10  -9   51.29    3.53
   3 -10   9   52.34    3.09
  -3 -10  -9   65.85    2.34
  -3 -10  -9   61.71    3.22
   3 -10   9   58.24    2.56
  -3 -10  -9   55.26    4.49
   3 -10   9   60.46    2.62
   3 -10   9   59.44    2.16
   3 -10   9   49.47    2.71
   3 -10  10  310.05   10.17
   3 -10  10  354.68    9.03
  -3 -10 -10  369.80   13.07
   3 -10  10  382.09    9.70
  -3 -10 -10  393.09    9.17
  -3 -10 -10  343.13    9.97
   3 -10  10  404.09    9.07
   3 -10  10  306.21    9.69
   3 -10  10  403.82    9.55
   3 -10  11    3.95    0.83
   3 -10  11    2.32    1.73
  -3 -10 -11    1.26    1.68
  -3 -10 -11    6.18    0.88
   3 -10  11    1.86    2.04
   3 -10  11    4.59    0.79
   3 -10  12  520.99   12.33
  -3 -10 -12  508.54   12.35
  -3 -10 -12  544.13   13.48
   3 -10  12  504.32   12.40
  -3 -10 -13    6.32    1.82
   3 -10  13    5.56    0.84
  -3 -10 -13    7.07    0.90
   3 -10  13    7.59    2.13
   3 -10  13    5.98    0.92
   3 -10  14    1.30    0.73
  -3 -10 -14    1.78    1.70
  -3 -10 -14    1.05    1.69
   3 -10  14    3.99    2.17
  -3 -10 -14    0.43    0.63
   3 -10  14    0.68    0.66
  -3 -10 -15    9.41    2.35
   3 -10  15    8.27    0.93
   3 -10  15   11.53    2.32
   3 -10  15    8.78    0.93
  -3 -10 -15   12.37    2.00
   3 -10  16  183.83    5.91
   3 -10  16  141.17    4.18
  -3 -10 -16  150.04    7.24
   3 -10  16  139.14    4.14
   3 -10  16  184.52    6.46
  -3 -10 -16  170.75    5.36
[truncated: 1,127,394 more chars]
