# Supplementary material for: Crystal structure of a π-conjugated N-donor ligand-bridged anionic bis­muth(III) iodide one-dimensional coordination polymer
Source: Acta Crystallogr E Crystallogr Commun. 2026 Feb 27;82(Pt 3):309–12. doi: 10.1107/S2056989026001362 (PMC12961658; doi:10.1107/S2056989026001362)
Supplement: Supplementary file 2 [file e-82-00309-Isup2.hkl]

data_I                                                                          
_shelx_title ' (nbu4)2bi2i8(dpbt)2_a.res in P2(1)/c'                            
_shelx_refln_list_code          4                                               
_shelx_F_calc_maximum     1569.00                                               
_exptl_crystal_F_000      4072.00                                               
_reflns_d_resolution_high  0.7915                                               
                                                                                
loop_                                                                           
 _space_group_symop_operation_xyz                                               
 'x, y, z'                                                                      
 '-x, y+1/2, -z+1/2'                                                            
 '-x, -y, -z'                                                                   
 'x, -y-1/2, z-1/2'                                                             
                                                                                
_cell_length_a    16.8421                                                       
_cell_length_b    16.1181                                                       
_cell_length_c    24.9419                                                       
_cell_angle_alpha  90.000                                                       
_cell_angle_beta   99.273                                                       
_cell_angle_gamma  90.000                                                       
                                                                                
_shelx_F_squared_multiplier     1.000                                           
                                                                                
loop_                                                                           
 _refln_index_h                                                                 
 _refln_index_k                                                                 
 _refln_index_l                                                                 
 _refln_F_squared_calc                                                          
 _refln_F_squared_meas                                                          
 _refln_F_squared_sigma                                                         
 _refln_observed_status                                                         
   1   0   0     117061.03     129856.63      2582.63 o                         
   2   0   0     538257.50     589352.75     13301.08 o                         
   3   0   0     127736.87     131310.16      6170.83 o                         
   4   0   0      43153.46      54606.39      3132.12 o                         
   5   0   0     106247.35     107641.07      6825.83 o                         
   6   0   0      74949.49      89446.05     10379.96 o                         
   7   0   0     574381.50     588425.44      9341.99 o                         
   8   0   0       8203.54       6236.45      1244.06 o                         
   9   0   0     163902.97     163051.47      3076.07 o                         
  10   0   0      51598.40      49239.98      3564.02 o                         
  11   0   0      12542.76      15177.93       995.68 o                         
  12   0   0     129641.31     128080.07      2388.10 o                         
  13   0   0       2178.41       2212.87       189.96 o                         
  14   0   0      36078.32      33290.64      2030.94 o                         
  15   0   0      47432.62      46390.74       977.96 o                         
  16   0   0      25716.40      27665.98       894.58 o                         
  17   0   0       6235.80       6684.06       415.42 o                         
  18   0   0         35.06        200.02       241.78 o                         
  19   0   0      42861.63      43636.51      1230.87 o                         
  20   0   0        112.53        230.79       204.41 o                         
  21   0   0      56948.60      52010.81      1263.84 o                         
   1   1   0        146.07        246.39        48.36 o                         
   2   1   0       3063.07       3216.13       375.85 o                         
   3   1   0        392.10        754.80       102.76 o                         
   4   1   0        306.78        446.16       158.25 o                         
   5   1   0      40408.25      43391.77       846.51 o                         
   6   1   0      10620.75      11186.04       369.73 o                         
   7   1   0        230.86        312.66       174.74 o                         
   8   1   0        823.61        417.83       215.45 o                         
   9   1   0      23597.85      26540.06       968.21 o                         
  10   1   0       7645.03       6736.04       408.43 o                         
  11   1   0       2306.99       2570.04       287.39 o                         
  12   1   0       5345.58       5511.46       238.06 o                         
  13   1   0        269.04        131.70       198.92 o                         
  14   1   0       5899.83       5774.59       406.63 o                         
  15   1   0        306.06        195.81       198.28 o                         
  16   1   0       6876.35       6338.98       402.23 o                         
  17   1   0       2950.72       2672.74       320.91 o                         
  18   1   0       3816.80       3675.02       351.68 o                         
  19   1   0       1244.50       1237.46       268.15 o                         
  20   1   0       1496.09       1995.77       254.97 o                         
   0   2   0    1291145.50    1146154.50     17679.88 o                         
   1   2   0      53048.25      49877.88      1628.35 o                         
   2   2   0     125255.93     134742.64      1776.59 o                         
   3   2   0     119670.55     130019.38      1686.85 o                         
   4   2   0     163197.62     186804.19      2131.94 o                         
   5   2   0        359.72        530.64        98.09 o                         
   6   2   0       6529.70       8510.34       981.58 o                         
   7   2   0     179763.19     190986.08      2277.89 o                         
   8   2   0       8780.36       9440.66       286.02 o                         
   9   2   0       8408.55       9400.35       429.99 o                         
  10   2   0      11534.91      11900.14       369.77 o                         
  11   2   0      15759.81      13232.40       769.75 o                         
  12   2   0      25539.54      25533.06       336.86 o                         
  13   2   0      24226.27      24838.35       474.29 o                         
  14   2   0       3199.79       2982.57       356.59 o                         
  15   2   0      33716.90      35248.85       742.10 o                         
  16   2   0       6803.55       6816.08       282.66 o                         
  17   2   0       3365.26       3478.65       238.48 o                         
  18   2   0       7816.12       8124.70       317.76 o                         
  19   2   0      31773.61      32160.19       682.28 o                         
  20   2   0       1562.79       1686.38       159.99 o                         
   1   3   0        204.36        300.03        38.53 o                         
   2   3   0       1132.87       1033.99       174.49 o                         
   3   3   0      90527.21      91102.43      4269.25 o                         
   4   3   0       8741.98       9964.15       828.34 o                         
   5   3   0       3983.65       4486.19       200.19 o                         
   6   3   0         35.21        106.92        95.64 o                         
   7   3   0      62313.36      64184.29      1371.79 o                         
   8   3   0      91767.08      93747.50      1356.79 o                         
   9   3   0       5024.98       5863.64       253.86 o                         
  10   3   0         23.80        158.09        98.68 o                         
  11   3   0       3389.50       4142.91       109.51 o                         
  12   3   0         49.13        260.38        74.46 o                         
  13   3   0      10250.75      10761.24       223.74 o                         
  14   3   0       3781.04       3783.39       172.85 o                         
  15   3   0       1150.05       1049.20       158.85 o                         
  16   3   0       4389.84       4583.96       247.45 o                         
  17   3   0       1029.49       1011.57       179.38 o                         
  18   3   0          8.76        121.56       164.20 o                         
  19   3   0       7614.92       7663.03       283.07 o                         
  20   3   0        770.97        935.93       145.07 o                         
   0   4   0    2461758.50    2162862.00     35462.18 o                         
   1   4   0      27863.77      29514.58       437.63 o                         
   2   4   0      50416.43      49997.35       547.12 o                         
   3   4   0        205.22        442.76        66.87 o                         
   4   4   0       5915.04       5673.27       154.79 o                         
   5   4   0       6491.72       6465.78       181.31 o                         
   6   4   0       1026.24       1647.48       307.10 o                         
   7   4   0     179296.91     180654.47      2537.03 o                         
   8   4   0       1369.78        739.44       180.83 o                         
   9   4   0      23635.48      24483.40       566.61 o                         
  10   4   0      15833.24      13328.11       369.31 o                         
  11   4   0       6055.66       5521.27       327.63 o                         
  12   4   0       9469.74       9666.28       444.30 o                         
  13   4   0      16641.95      16058.64       339.91 o                         
  14   4   0        226.91        255.10       117.69 o                         
  15   4   0      11610.70      11551.56       359.74 o                         
  16   4   0       1621.59       1574.41       192.71 o                         
  17   4   0        110.61        184.99       162.84 o                         
  18   4   0       3174.88       3230.48       211.94 o                         
  19   4   0      31985.74      30997.18       644.79 o                         
  20   4   0       2347.35       1992.86       136.53 o                         
   1   5   0       3990.17       5849.44       183.57 o                         
   2   5   0      14235.08      15259.62       387.29 o                         
   3   5   0      29935.16      28226.86       556.99 o                         
   4   5   0       1219.08       1465.25       126.27 o                         
   5   5   0      72210.55      72862.21      1236.25 o                         
   6   5   0       2958.14       2211.94       679.87 o                         
   7   5   0     143448.95     143610.91      2020.24 o                         
   8   5   0      90943.05      81524.66      1695.02 o                         
   9   5   0         45.63        422.87       267.94 o                         
  10   5   0       3723.29       3673.59       150.06 o                         
  11   5   0       1625.55       1747.49        89.74 o                         
  12   5   0        507.40        904.91        88.85 o                         
  13   5   0      20451.94      19641.71       385.40 o                         
  14   5   0      10269.49      10058.18       365.81 o                         
  15   5   0        285.89        -70.44       147.83 o                         
  16   5   0       4380.23       5215.45       257.65 o                         
  17   5   0       3826.56       3832.64       232.26 o                         
  18   5   0        218.69        403.02       131.50 o                         
  19   5   0       6778.00       6122.89       552.79 o                         
   0   6   0    1639306.62    1512461.50     26153.77 o                         
   1   6   0     120175.80     123083.09      1848.94 o                         
   2   6   0     416704.66     430690.62      5603.01 o                         
   3   6   0      76417.42      75349.58      1433.76 o                         
   4   6   0      10181.28      11877.89       624.23 o                         
   5   6   0     218788.64     228126.20      5481.76 o                         
   6   6   0      22421.31      32441.14       773.53 o                         
   7   6   0     544886.75     530006.69     18254.24 o                         
   9   6   0     174861.98     162342.45      2681.43 o                         
  10   6   0      10936.83       8364.67       460.03 o                         
  11   6   0      18201.71      17263.76       377.30 o                         
  12   6   0      19774.91      19857.28       428.10 o                         
  13   6   0       1585.67       1707.45       144.91 o                         
  14   6   0       1722.72       1675.48       155.57 o                         
  15   6   0       5724.72       6139.00       233.73 o                         
  16   6   0       8413.92       8844.69       319.99 o                         
  17   6   0       2785.87       2474.90       196.38 o                         
  18   6   0        184.59        392.71       120.38 o                         
  19   6   0      23011.36      21442.45       444.10 o                         
   1   7   0      11407.73      13822.20       452.40 o                         
   2   7   0      21313.01      20560.89      1475.94 o                         
   3   7   0      86182.59      83927.54      4515.12 o                         
   4   7   0       7042.83       7268.76       344.43 o                         
   5   7   0      76865.54      80505.72      1608.53 o                         
   6   7   0        665.15       1030.85       345.08 o                         
   7   7   0      55585.33      55993.55      1932.02 o                         
   8   7   0     119077.12     115432.62      1993.22 o                         
   9   7   0      15951.47      15843.07       339.28 o                         
  10   7   0      37648.91      35686.45       616.03 o                         
  11   7   0       6691.74       6131.33       230.30 o                         
  12   7   0      21644.47      21880.12       431.63 o                         
  13   7   0       3394.72       3243.72       175.76 o                         
  14   7   0         54.96        170.92       128.14 o                         
  15   7   0        446.76        405.99       142.74 o                         
  16   7   0      33164.42      33332.81      1575.95 o                         
  17   7   0       8795.84       9573.20       614.34 o                         
  18   7   0       1179.03       1072.61       254.97 o                         
  19   7   0        467.39        560.48       246.17 o                         
   0   8   0     197257.72     190541.98      3688.21 o                         
   1   8   0        111.96        187.11       106.08 o                         
   2   8   0       1870.32       2482.15       208.18 o                         
   3   8   0       1105.88       1335.02       220.90 o                         
   4   8   0      15717.81      14425.68       570.38 o                         
   5   8   0       7558.95       7778.43       713.24 o                         
   6   8   0       2119.58       2724.56       259.00 o                         
   7   8   0      85888.50      85812.22      1348.85 o                         
   8   8   0        841.04        750.44        89.30 o                         
   9   8   0      17203.82      19097.82       504.84 o                         
  10   8   0        298.82        355.29       121.84 o                         
  11   8   0       6651.44       6221.74       291.87 o                         
  12   8   0       7854.29       6591.83       288.73 o                         
  13   8   0      21718.21      21927.82       550.76 o                         
  14   8   0       4938.35       4585.24       535.21 o                         
  15   8   0        309.19        283.45       238.77 o                         
  16   8   0       1123.18       1351.76       349.48 o                         
  17   8   0        337.83        564.88       285.74 o                         
  18   8   0       2887.44       3213.07       221.79 o                         
  19   8   0      15273.26      15157.27       523.12 o                         
   1   9   0      26908.91      28025.46       622.62 o                         
   2   9   0       6025.14       6324.58       309.42 o                         
   3   9   0      18132.77      17924.93      1374.84 o                         
   4   9   0        343.86        368.12       142.49 o                         
   5   9   0      13822.50      14963.19       462.13 o                         
   6   9   0       3087.75       3062.70       234.77 o                         
   7   9   0     173347.98     167907.44      2256.30 o                         
   8   9   0     116129.12     114750.05      1077.51 o                         
   9   9   0       2191.14       2257.66       109.80 o                         
  10   9   0       5646.94       4214.53       283.50 o                         
  11   9   0        271.29        616.35       209.43 o                         
  12   9   0        336.32        387.92       210.98 o                         
  13   9   0      10555.91       9550.51       485.75 o                         
  14   9   0      24002.26      25661.92       700.32 o                         
  15   9   0        863.39       1362.75       386.84 o                         
  16   9   0       1011.86       1026.46       340.69 o                         
  17   9   0        797.50        826.44       268.15 o                         
  18   9   0       4332.66       4536.63       276.95 o                         
   0  10   0     328059.50     321266.06      5306.12 o                         
   1  10   0       3560.00       3569.16       160.35 o                         
   2  10   0     173194.39     171005.09      2721.93 o                         
   3  10   0      37071.86      35465.27       363.92 o                         
   4  10   0       7006.17       6623.31       136.97 o                         
   5  10   0     125069.87     122323.98      2577.38 o                         
   6  10   0        466.16        636.80       125.74 o                         
   7  10   0     206659.86     199355.50      1637.93 o                         
   8  10   0       3596.12       3007.51       115.75 o                         
   9  10   0      89901.41      86978.91      1325.04 o                         
  10  10   0       2635.96       2580.98       140.27 o                         
  11  10   0        477.15        138.09       194.06 o                         
  12  10   0          5.54        223.04       215.48 o                         
  13  10   0       4239.97       4309.20       335.52 o                         
  14  10   0       2032.17       1700.27       296.00 o                         
  15  10   0       3516.22       2809.02       404.43 o                         
  16  10   0        716.96        901.17       314.31 o                         
  17  10   0       1109.36       1641.89       270.35 o                         
   1  11   0      30559.73      32111.21       689.69 o                         
   2  11   0      11476.06      11367.77       283.59 o                         
   3  11   0      18764.19      17514.10       353.55 o                         
   4  11   0        180.63        231.94        53.85 o                         
   5  11   0      29924.77      28788.60       360.12 o                         
   6  11   0       3032.01       3196.06       356.95 o                         
   7  11   0      41509.23      41123.27       518.94 o                         
   8  11   0      55236.31      56171.88       914.38 o                         
   9  11   0      13416.22      11401.32       283.87 o                         
  10  11   0      27849.81      27157.52       695.10 o                         
  11  11   0       2488.46       1986.63       228.29 o                         
  12  11   0       7394.24       7230.59       345.36 o                         
  13  11   0       4194.05       4291.99       342.08 o                         
  14  11   0       5533.10       6625.83       410.06 o                         
  15  11   0         22.19        215.95       274.88 o                         
  16  11   0       6089.28       5653.52       315.43 o                         
  17  11   0       2657.26       3144.21       136.51 o                         
   0  12   0     138910.14     130658.84      1404.38 o                         
   1  12   0       1340.10       1346.41        71.95 o                         
   2  12   0     150970.50     151062.94      1200.38 o                         
   3  12   0      34849.66      33118.61       306.86 o                         
   4  12   0      28491.77      28044.39       495.97 o                         
   5  12   0     121931.30     121431.09      1096.77 o                         
   6  12   0         70.74        401.79        71.10 o                         
   7  12   0     187087.39     180955.12      2060.54 o                         
   8  12   0        173.36        282.48        77.30 o                         
   9  12   0     107657.30     105849.05      1946.80 o                         
  10  12   0        441.34        412.27       135.65 o                         
  11  12   0       4169.39       3747.17       239.78 o                         
  12  12   0       1342.36       1890.03       481.36 o                         
  13  12   0         65.43        147.10       147.76 o                         
  14  12   0       4318.58       3741.67       209.90 o                         
  15  12   0        900.23       1054.02       276.41 o                         
  16  12   0       1289.03       1345.80       108.93 o                         
   1  13   0      15974.53      15812.83       486.34 o                         
   2  13   0       8967.18       8789.59       168.35 o                         
   3  13   0      11247.70      11246.39       182.71 o                         
   4  13   0       1092.92       1055.98        71.71 o                         
   5  13   0      15516.34      15536.39       320.53 o                         
   6  13   0       2267.34       2145.52       163.81 o                         
   7  13   0      29736.64      29164.24       428.43 o                         
   8  13   0      28313.08      29212.09       613.61 o                         
   9  13   0       5554.22       5408.74       200.14 o                         
  10  13   0      12465.31      12170.08       354.77 o                         
  11  13   0       3758.76       3661.16       259.34 o                         
  12  13   0       5932.08       6984.67       457.73 o                         
  13  13   0       1726.62       1366.76       162.64 o                         
  14  13   0         45.89        203.95       122.39 o                         
  15  13   0         52.55        156.21        91.47 o                         
   0  14   0       2921.92       2299.53       163.31 o                         
   1  14   0       6929.13       7381.52       163.01 o                         
   2  14   0      23873.64      23062.38       482.36 o                         
   3  14   0       2306.59       2367.34        96.00 o                         
   4  14   0        195.30        359.54        67.79 o                         
   5  14   0      15366.03      15822.93       378.63 o                         
   6  14   0      11708.62      12821.69       434.39 o                         
   7  14   0      13293.29      12963.03       196.97 o                         
   8  14   0       1121.25       1405.42        92.22 o                         
   9  14   0       6739.95       6027.90       350.02 o                         
  10  14   0       1082.13        902.55       141.21 o                         
  11  14   0       3314.65       3532.70       570.76 o                         
  12  14   0       7558.68       8262.62       639.61 o                         
  13  14   0       3746.46       3816.21       290.00 o                         
  14  14   0        256.76        344.38        94.71 o                         
  15  14   0       9978.21      10079.94       406.63 o                         
   1  15   0      24469.40      24268.42       761.43 o                         
   2  15   0       3470.67       3258.46       142.29 o                         
   3  15   0        345.17        250.85        85.82 o                         
   4  15   0       1004.77        833.27        94.59 o                         
   5  15   0        604.70        763.87       127.01 o                         
   6  15   0        835.36        671.41        98.12 o                         
   7  15   0      34082.94      34472.16       618.95 o                         
   8  15   0      23973.29      25021.02       513.00 o                         
   9  15   0          5.70        180.88       135.82 o                         
  10  15   0        175.17        366.74       155.42 o                         
  11  15   0        180.86        358.38       123.96 o                         
  12  15   0       2561.87       2227.79       675.88 o                         
  13  15   0       1811.48       1512.62       429.71 o                         
  14  15   0      15447.58      17977.28       591.26 o                         
   0  16   0      29742.43      28111.33       681.46 o                         
   1  16   0       3421.17       3522.90       134.63 o                         
   2  16   0     118683.49     121969.50      2041.91 o                         
   3  16   0      30196.75      31501.86       561.54 o                         
   4  16   0      29867.98      29941.21       432.70 o                         
   5  16   0      80918.13      86113.76       986.94 o                         
   6  16   0       1918.55       2600.12       134.23 o                         
   7  16   0      72342.50      73376.08      1431.18 o                         
   8  16   0       1398.72       2027.11       170.73 o                         
   9  16   0      41127.39      40227.62       968.21 o                         
  10  16   0        775.63        864.70       148.18 o                         
  12  16   0        516.02        927.55       318.71 o                         
   1  17   0      10464.86      12529.48       323.88 o                         
   2  17   0       2691.39       2608.03       169.42 o                         
   3  17   0       1663.01       1223.27       127.46 o                         
   4  17   0         15.62        -71.77       109.53 o                         
   5  17   0       3512.22       3544.31       363.59 o                         
   6  17   0        171.32        276.26       214.92 o                         
   7  17   0        310.45        838.21       502.24 o                         
   8  17   0       4956.36       5432.50       928.65 o                         
   9  17   0       4889.86       4121.00       292.20 o                         
   0  18   0       1739.33       1328.13       242.88 o                         
   1  18   0       5310.29       5758.98       182.70 o                         
   2  18   0      46376.47      50754.33       851.01 o                         
   3  18   0       5850.43       6860.74       323.10 o                         
   4  18   0      11165.46      11982.87       246.18 o                         
   5  18   0      22610.01      26476.83       992.39 o                         
   6  18   0       2412.29       2672.74       373.66 o                         
   7  18   0      15744.70      16779.38       652.80 o                         
   1  19   0       4765.43       5826.24       194.20 o                         
   2  19   0        387.51        512.13       138.47 o                         
   3  19   0        761.18        611.04       134.08 o                         
   4  19   0       1520.68       1318.79       362.67 o                         
 -21   1   1      14853.29      14236.32       448.39 o                         
 -20   1   1     202137.02     209414.80      4782.81 o                         
 -19   1   1        839.25        622.03       254.97 o                         
 -18   1   1      73377.70      78711.88      2024.34 o                         
 -17   1   1        589.07        762.70       248.37 o                         
 -16   1   1         16.75        109.90       217.60 o                         
 -15   1   1       7862.98       7805.03       404.43 o                         
 -14   1   1        157.93        419.74       297.83 o                         
 -13   1   1      59808.97      60865.98      2909.03 o                         
 -12   1   1      36775.52      38779.40       876.57 o                         
 -11   1   1       8024.14       7142.53       899.72 o                         
 -10   1   1        209.01        842.45       653.90 o                         
  -9   1   1      49332.54      50200.36      1144.67 o                         
  -8   1   1        106.04        289.90       174.47 o                         
  -7   1   1      22917.28      20479.38      1967.19 o                         
  -6   1   1      71203.77      70686.20      3439.84 o                         
  -5   1   1      14895.13      19770.41      2051.81 o                         
  -4   1   1      90497.52      95183.41      4701.48 o                         
  -3   1   1      35852.66      38987.72       702.71 o                         
  -2   1   1      97071.38     104477.44      2940.90 o                         
  -1   1   1     680325.31     775671.75     16889.28 o                         
   0   1   1        440.25        523.01        42.25 o                         
   1   1   1     795816.56     802993.69     33390.63 o                         
   2   1   1      83336.48      91308.09      1983.68 o                         
   3   1   1       7967.99       7627.98       230.02 o                         
   4   1   1     177183.66     198462.19      3206.96 o                         
   5   1   1      20410.39      26901.95      3117.83 o                         
   6   1   1     906083.50     938630.06     21914.98 o                         
   7   1   1      62807.95      57020.36     11738.31 o                         
   8   1   1     979269.94    1014432.31     26118.62 o                         
   9   1   1     171742.16     166781.25      6468.65 o                         
  10   1   1      13695.78      18783.94      1059.43 o                         
  11   1   1      32630.95      29959.61       977.85 o                         
  12   1   1       4641.38       7642.04       416.77 o                         
  13   1   1      66804.43      67413.44      1149.98 o                         
  14   1   1       1837.12       2405.68       227.56 o                         
  15   1   1      33551.60      33139.89       789.72 o                         
  16   1   1       1439.00       1542.98       281.34 o                         
  17   1   1      10626.33      11616.33       549.50 o                         
  18   1   1       4887.00       6251.06       411.02 o                         
  19   1   1      21962.51      24533.86       802.26 o                         
  20   1   1       4414.36       4398.16       294.53 o                         
 -20   2   1       1714.51       1883.85       170.14 o                         
 -19   2   1       2684.58       2647.39       362.67 o                         
 -18   2   1       2695.94       3054.22       224.55 o                         
 -17   2   1       4555.22       4340.44       235.27 o                         
 -16   2   1       7357.98       7350.00       290.44 o                         
 -15   2   1      17569.77      16538.19       847.32 o                         
 -14   2   1        632.79       1003.75       172.58 o                         
 -13   2   1        682.58        737.71       118.83 o                         
 -12   2   1       3324.92       3075.99       189.35 o                         
 -11   2   1       4759.32       4517.82       251.52 o                         
 -10   2   1      34689.40      33752.94       652.90 o                         
  -9   2   1          0.25        296.78       155.77 o                         
  -8   2   1      39056.51      41735.32       879.18 o                         
  -7   2   1       9909.40      11961.64       493.33 o                         
  -6   2   1      35785.70      37413.09       599.24 o                         
  -5   2   1       2691.54       3953.77       595.16 o                         
  -4   2   1     197415.84     215960.83      3089.71 o                         
  -3   2   1     102617.55     122516.43      2276.28 o                         
  -2   2   1       4759.68       5335.98       121.71 o                         
  -1   2   1        288.35        509.82        41.99 o                         
   0   2   1        371.37        494.71        54.80 o                         
   1   2   1         24.96         38.10        62.82 o                         
   2   2   1       4660.76       4241.11       137.47 o                         
   3   2   1       7876.59       8759.15       244.58 o                         
   4   2   1      33388.39      30938.34      1510.12 o                         
   5   2   1       1212.63       1577.15       116.48 o                         
   6   2   1      15800.38      15838.85       882.28 o                         
   7   2   1        945.32        810.54       183.37 o                         
   8   2   1      26547.27      26827.13       516.13 o                         
   9   2   1        339.50        182.09       185.87 o                         
  10   2   1         69.36        484.33       136.00 o                         
  11   2   1      31986.78      33338.27       841.03 o                         
  12   2   1       8497.87       8212.61       296.01 o                         
  13   2   1       1472.52       1728.14       162.38 o                         
  14   2   1        365.87        165.44       140.25 o                         
  15   2   1        565.26        677.61       149.11 o                         
  16   2   1        760.51        722.26       181.52 o                         
  17   2   1       6443.60       6608.26       295.19 o                         
  18   2   1       2695.12       3025.93       220.63 o                         
  19   2   1         92.26        114.97       161.44 o                         
  20   2   1         45.39        229.47       128.16 o                         
 -20   3   1     113778.69     119380.48      1975.38 o                         
 -19   3   1       3097.43       2523.07       206.64 o                         
 -18   3   1      30455.54      31262.29       683.01 o                         
 -17   3   1        839.44        768.31       171.61 o                         
 -16   3   1       2529.14       2536.02       196.49 o                         
 -15   3   1       2101.03       2239.45       182.61 o                         
 -14   3   1       2469.84       2525.60       225.91 o                         
 -13   3   1      41437.78      40648.02       478.46 o                         
 -12   3   1      34010.14      36894.59       901.05 o                         
 -11   3   1       2935.38       3070.65       192.94 o                         
 -10   3   1        699.51        689.65       147.24 o                         
  -9   3   1      28189.68      28210.16       676.38 o                         
  -8   3   1      15956.32      14505.85       500.26 o                         
  -7   3   1       9313.63       7344.33       805.50 o                         
  -6   3   1      27563.16      31101.88       558.78 o                         
  -5   3   1      10145.91      10580.36       228.94 o                         
  -4   3   1        108.77        188.47        77.34 o                         
  -3   3   1       8745.39      10312.74       182.05 o                         
  -2   3   1      18544.64      20255.02       372.21 o                         
  -1   3   1     289101.00     301449.75      4094.71 o                         
   0   3   1       1875.84       1900.66        91.55 o                         
   1   3   1     302000.50     299908.97      4440.69 o                         
   2   3   1      14804.84      20165.22       726.43 o                         
   3   3   1     130823.59     138319.09      3025.31 o                         
   4   3   1     346401.09     359289.62      4699.13 o                         
   5   3   1        603.90        498.68       100.48 o                         
   6   3   1     311213.69     329732.59      3759.85 o                         
   7   3   1      50163.37      43193.70      3882.52 o                         
   8   3   1     408317.31     428118.16      5728.48 o                         
   9   3   1      69172.97      70620.86      2496.91 o                         
  10   3   1      11975.28       9068.97       301.68 o                         
  11   3   1        162.24        348.54        70.59 o                         
  12   3   1      10607.88      10087.89       236.56 o                         
  13   3   1      13969.67      15238.80       705.75 o                         
  14   3   1       1246.01       1103.64       138.70 o                         
  15   3   1       3771.24       4015.52       244.66 o                         
  16   3   1        388.23        537.57       179.38 o                         
  17   3   1        341.29        440.55       170.05 o                         
  18   3   1       1424.19       1820.26       189.31 o                         
  19   3   1      33738.86      34721.11       710.23 o                         
  20   3   1       5857.81       6042.82       211.36 o                         
 -20   4   1       2019.66       2218.28       263.76 o                         
 -19   4   1       2058.33       2356.79       152.54 o                         
 -18   4   1        261.13        412.41       161.74 o                         
 -17   4   1      12639.18      13348.24       476.96 o                         
 -16   4   1      10232.84      10294.63       340.93 o                         
 -15   4   1       6130.87       5596.20       250.21 o                         
 -14   4   1       3792.98       3715.75       178.07 o                         
 -13   4   1      88163.94      85145.84      1136.71 o                         
 -12   4   1      36425.77      38156.24      1041.62 o                         
 -11   4   1      25401.84      22692.10       612.22 o                         
 -10   4   1      13430.97      13460.23       361.77 o                         
  -9   4   1      20114.48      18985.54       440.69 o                         
  -8   4   1      38819.77      40031.49       820.51 o                         
  -7   4   1       1788.22       1721.40       249.36 o                         
  -6   4   1      79499.47      78716.49      1148.02 o                         
  -5   4   1      26614.88      27579.10       486.69 o                         
  -4   4   1      29948.80      30891.36       925.74 o                         
  -3   4   1        210.32        213.63        72.60 o                         
  -2   4   1      17119.35      17264.99       449.49 o                         
  -1   4   1     356706.91     355040.75      3130.60 o                         
   0   4   1      15524.45      17019.14       421.63 o                         
   1   4   1     266551.31     258088.77      6049.38 o                         
   2   4   1      24110.20      24692.71       527.10 o                         
   3   4   1      14903.30      11479.53       498.94 o                         
   4   4   1       1311.98       1386.19       201.12 o                         
   5   4   1       8174.77       9431.83       354.29 o                         
   6   4   1      21336.88      21970.79       990.19 o                         
   7   4   1      15499.15      12676.98       971.51 o                         
   8   4   1       4371.10       6707.87       407.34 o                         
   9   4   1      15521.11      16570.83       672.46 o                         
  10   4   1       1467.38       1429.93       118.72 o                         
  11   4   1      52623.94      48569.60       975.62 o                         
  12   4   1      11263.69      11184.26       215.60 o                         
  13   4   1        297.24        368.21        98.02 o                         
  14   4   1      10277.81       9593.37       484.35 o                         
  15   4   1       2779.28       2553.95       178.59 o                         
  16   4   1      10560.06      10770.99       528.61 o                         
  17   4   1       3506.47       3566.60       236.71 o                         
  18   4   1        886.74       1004.67       173.04 o                         
  19   4   1       1671.62       1907.91       136.91 o                         
  20   4   1      18987.66      17740.40       704.45 o                         
 -19   5   1       2640.23       2115.59       175.44 o                         
 -18   5   1      67083.51      65636.06       980.86 o                         
 -17   5   1       2019.42       2267.64       197.61 o                         
 -16   5   1       4356.23       4107.92       284.64 o                         
 -15   5   1      15198.11      15629.62       422.67 o                         
 -14   5   1        443.59        395.64       117.66 o                         
 -13   5   1      47074.87      44642.51       713.81 o                         
 -12   5   1       6909.56       8445.63       540.47 o                         
 -11   5   1        147.41        462.82        73.24 o                         
 -10   5   1       2995.65       1655.53       223.91 o                         
  -9   5   1      18807.54      19823.87       596.92 o                         
  -8   5   1      36492.93      36484.67      2054.01 o                         
  -7   5   1        286.69        303.11       109.91 o                         
  -6   5   1      85874.92      85849.07      1105.58 o                         
  -5   5   1       2969.52       2927.49       338.49 o                         
  -4   5   1      80372.02      85176.09      3281.59 o                         
  -3   5   1      44731.56      45901.04       681.56 o                         
  -2   5   1      30317.24      28455.67       486.35 o                         
  -1   5   1     909973.69     893826.88      9864.46 o                         
   0   5   1      14701.13      13474.34       427.65 o                         
   1   5   1    1100433.38    1066506.88     11737.66 o                         
   2   5   1      92326.45      90219.19      1045.55 o                         
   3   5   1      35465.32      38357.05       625.70 o                         
   4   5   1        949.96       2056.21       169.54 o                         
   5   5   1      39880.59      48357.56       972.04 o                         
   6   5   1     967626.12     961777.88     18160.81 o                         
   7   5   1       7273.20       2949.92       534.11 o                         
   8   5   1     900190.94     949132.81     15092.44 o                         
   9   5   1      80848.27      68761.30      1591.23 o                         
  10   5   1      47759.32      49668.31       699.24 o                         
  11   5   1      43168.82      40836.14       504.15 o                         
  12   5   1         97.98        267.93        83.03 o                         
  13   5   1     110456.09     110488.20      1228.76 o                         
  14   5   1         35.08         99.75       131.11 o                         
  15   5   1      72295.20      72689.07      1113.06 o                         
  16   5   1       1248.73       1224.53       186.20 o                         
  17   5   1      28390.82      30569.46      1381.43 o                         
  18   5   1       5634.72       6344.41       261.60 o                         
  19   5   1       4392.04       4815.48       231.51 o                         
 -19   6   1        142.12        370.46       121.64 o                         
 -18   6   1       1360.66       1650.21       171.89 o                         
 -17   6   1       1871.83       1908.24       159.74 o                         
 -16   6   1      29024.32      29599.64       654.79 o                         
 -15   6   1      15764.48      16317.36       435.70 o                         
 -14   6   1        141.87        178.46       117.08 o                         
 -13   6   1       1301.67       1285.66       180.83 o                         
 -12   6   1       3813.64       3523.88       196.47 o                         
 -11   6   1        250.24        500.37        85.55 o                         
 -10   6   1      34372.41      33503.86       475.64 o                         
  -9   6   1        302.05        221.46       104.51 o                         
  -7   6   1       2906.09       3523.84       224.39 o                         
  -6   6   1       2619.64       2913.89       186.89 o                         
  -5   6   1         52.25        174.75        90.37 o                         
  -4   6   1     230351.72     226312.58      2989.33 o                         
  -3   6   1      95946.09     102021.89      4319.03 o                         
  -2   6   1        248.05        290.25       146.53 o                         
  -1   6   1      23514.82      22240.18       515.76 o                         
   0   6   1      14674.47      17642.31       342.63 o                         
   1   6   1      48340.61      51140.83      1455.23 o                         
   2   6   1       2034.17       2559.29       175.31 o                         
   3   6   1       5259.55       5111.24       147.93 o                         
   4   6   1        291.20        383.09       143.08 o                         
   5   6   1        258.97        703.86       163.95 o                         
   6   6   1      35353.57      27439.81      1740.80 o                         
   7   6   1      28032.43      20107.89      2135.34 o                         
   8   6   1      12191.94      13485.80       787.98 o                         
   9   6   1       9090.72       9037.32       347.20 o                         
  10   6   1      12990.08      14240.57       282.23 o                         
  11   6   1     122036.03     115492.32      2057.19 o                         
  12   6   1      29503.54      27893.35       471.34 o                         
  13   6   1        392.24        580.09       124.05 o                         
  14   6   1       9342.95       9223.38       335.44 o                         
  15   6   1        417.14        427.14       149.36 o                         
  16   6   1       3639.24       3782.98       238.97 o                         
  17   6   1      16441.84      17161.50       446.59 o                         
  18   6   1       5974.78       6274.70       206.13 o                         
  19   6   1       1140.09       1200.10       195.62 o                         
 -19   7   1       3282.29       4189.35       351.68 o                         
 -18   7   1      40513.70      41086.85      1145.15 o                         
 -17   7   1       1016.89       1049.45       176.80 o                         
 -16   7   1       1596.69       1641.22       159.45 o                         
 -15   7   1       6389.92       7042.13       276.18 o                         
 -14   7   1       1362.73       1239.21       138.19 o                         
 -13   7   1      34425.57      33552.09       577.37 o                         
 -12   7   1       3690.92       3667.58       342.88 o                         
 -11   7   1       1363.25       1204.48       148.68 o                         
 -10   7   1       3356.69       2844.82       168.44 o                         
  -9   7   1       6794.83       7293.44       219.30 o                         
  -8   7   1      16785.82      17426.71       404.39 o                         
  -7   7   1         18.36        169.24       305.52 o                         
  -6   7   1      34010.29      35739.16      1323.18 o                         
  -5   7   1       8604.04       7921.52       556.09 o                         
  -4   7   1       2958.83       2975.31       317.61 o                         
  -3   7   1       4221.18       4635.90       146.40 o                         
  -2   7   1       2231.72       1747.46       208.26 o                         
  -1   7   1     320443.97     326960.47      4364.35 o                         
   0   7   1      21684.15      22640.79       420.68 o                         
   1   7   1     449631.47     449724.22      5084.06 o                         
   2   7   1      22036.68      21671.67       523.15 o                         
   3   7   1      13708.61      12690.57       305.28 o                         
   4   7   1        570.79        851.31       110.25 o                         
   5   7   1        996.64        926.42       176.45 o                         
   6   7   1     339698.50     334635.94      8066.59 o                         
   7   7   1        891.76       1325.38       428.61 o                         
   8   7   1     324089.00     340775.06      7317.07 o                         
   9   7   1      12314.90      10861.83       384.27 o                         
  10   7   1       3525.00       4007.88       173.89 o                         
  11   7   1       2625.52       2604.89       185.54 o                         
  12   7   1       1736.14       1799.68       193.65 o                         
  13   7   1      30476.98      29122.93       819.46 o                         
  14   7   1       2531.12       2297.39       231.91 o                         
  15   7   1      40704.77      40507.13       984.20 o                         
  16   7   1        881.02        794.24       160.58 o                         
  17   7   1       8269.64       8964.15       323.17 o                         
  18   7   1        165.08        316.51       235.18 o                         
  19   7   1       2758.76       2907.93       283.54 o                         
 -19   8   1        139.70        441.79       213.20 o                         
 -18   8   1        223.60        276.77       234.08 o                         
 -17   8   1        119.38        215.40       268.15 o                         
 -16   8   1      13109.78      10374.47       567.08 o                         
 -15   8   1      11319.85      10436.01       600.05 o                         
 -14   8   1       1157.19       1285.60       261.68 o                         
 -13   8   1      21316.34      21512.81      1248.45 o                         
 -12   8   1       5958.15       6242.54       607.74 o                         
 -11   8   1          3.08        148.39       151.57 o                         
 -10   8   1      16554.82      15242.13       353.60 o                         
  -9   8   1       7440.31       7927.88       202.07 o                         
  -8   8   1       2409.42       2395.87       120.12 o                         
  -7   8   1       1558.48       1658.09       184.80 o                         
  -6   8   1      18009.60      19135.60       657.71 o                         
  -5   8   1       3078.73       2934.53       271.45 o                         
  -4   8   1     212732.95     225394.39      3866.45 o                         
  -3   8   1     100005.95     101464.19      1917.06 o                         
  -2   8   1       4020.29       3667.85       259.74 o                         
  -1   8   1      56464.33      58487.38      1016.37 o                         
   0   8   1      22612.58      23460.60       448.92 o                         
   1   8   1      26918.95      29823.03       525.58 o                         
   2   8   1      10138.75      11360.73       319.70 o                         
   3   8   1      22440.51      21096.65      1480.34 o                         
   4   8   1       1222.07       1091.62       151.23 o                         
   5   8   1       2414.69       2945.29       435.20 o                         
   6   8   1      22981.07      23492.59       716.11 o                         
   7   8   1      16835.09      14662.16       428.75 o                         
   8   8   1      15918.06      14878.39       387.26 o                         
   9   8   1      14999.73      14756.28       422.16 o                         
  10   8   1       5098.24       5828.14       431.76 o                         
  11   8   1      84011.79      81274.72      1292.16 o                         
  12   8   1      31523.69      32212.19      1653.98 o                         
  13   8   1        824.06        611.69       159.75 o                         
  14   8   1       4212.92       4472.28       415.42 o                         
  15   8   1       4516.53       4363.73       337.65 o                         
  16   8   1       6415.66       6811.54       516.53 o                         
  17   8   1       6878.10       6710.43       437.40 o                         
  18   8   1       4969.32       5046.56       329.70 o                         
  19   8   1       2356.07       2380.41       127.48 o                         
 -18   9   1      22831.46      25429.86       613.24 o                         
 -17   9   1       3823.99       3879.48       358.27 o                         
 -16   9   1       1729.04       1986.97       345.08 o                         
 -15   9   1       9666.22       9950.26       586.86 o                         
 -14   9   1        264.14        392.36       347.28 o                         
 -13   9   1      23737.65      22454.49      1659.48 o                         
 -12   9   1       3140.71       3871.74       440.70 o                         
 -11   9   1       8396.10       8274.20       436.30 o                         
 -10   9   1        906.19       1119.74       161.87 o                         
  -9   9   1        273.62        331.18        81.25 o                         
  -8   9   1      18150.72      17534.22       305.82 o                         
  -7   9   1       9472.16       8910.23       363.48 o                         
  -6   9   1       5071.47       5575.89       121.91 o                         
  -5   9   1      19173.27      18353.47       383.37 o                         
  -4   9   1       3080.78       4075.60       702.25 o                         
  -3   9   1        450.66        374.78       157.65 o                         
  -2   9   1       1311.07       1522.95       226.39 o                         
  -1   9   1     114406.68     109874.83      1717.82 o                         
   0   9   1      10192.23      10610.71       373.32 o                         
   1   9   1     136230.08     138731.23      2386.05 o                         
   2   9   1      14923.88      14703.83       460.69 o                         
   3   9   1       7440.75       9016.12       659.39 o                         
   4   9   1       4013.93       5053.16       547.30 o                         
   5   9   1        780.88        995.30       141.20 o                         
   6   9   1     139788.00     141495.97      1694.00 o                         
   7   9   1       4282.14       4729.89       149.58 o                         
   8   9   1     119024.06     116305.19      2098.28 o                         
   9   9   1       3548.07       3350.19       143.04 o                         
  10   9   1        972.18        812.33       207.83 o                         
  11   9   1       2447.43       2831.56       251.76 o                         
  12   9   1      13348.46      14406.93       726.43 o                         
  13   9   1      12725.64      13333.31       503.53 o                         
  14   9   1      10962.71      10114.30       603.35 o                         
  15   9   1      19699.90      20848.40       617.68 o                         
  16   9   1       8037.50       8383.10       531.91 o                         
  17   9   1       2084.13       2338.65       307.72 o                         
  18   9   1         45.82        225.10        87.65 o                         
 -18  10   1       2587.97       3167.29       158.25 o                         
 -17  10   1       5421.24       5593.86       362.67 o                         
 -16  10   1      12551.26      12919.73       595.65 o                         
 -15  10   1        266.47        180.23       316.51 o                         
 -14  10   1        178.32        220.08       235.37 o                         
 -13  10   1      38310.95      35992.04      2958.48 o                         
 -12  10   1      29173.53      30499.00      2272.71 o                         
 -11  10   1       7547.25       7025.67       327.68 o                         
 -10  10   1       5194.84       5297.89       259.66 o                         
  -9  10   1       2977.15       2522.07       122.89 o                         
  -8  10   1      30285.71      30204.05       482.79 o                         
  -7  10   1        684.46        842.27       162.66 o                         
  -6  10   1      91784.75      89010.73       696.23 o                         
  -5  10   1      16495.84      15838.44       380.70 o                         
  -4  10   1      44992.18      43126.40      1097.02 o                         
  -3  10   1      23431.07      23081.23       500.12 o                         
  -2  10   1      29049.07      29861.67       758.43 o                         
  -1  10   1     100467.38     103762.70      1247.11 o                         
   0  10   1      34703.48      35472.73      2043.29 o                         
   1  10   1      96925.58     102428.23      1550.03 o                         
   2  10   1       4843.09       5220.16       322.00 o                         
   3  10   1        851.76        874.10        74.76 o                         
   4  10   1      11849.50      10898.82       359.84 o                         
   5  10   1        325.83        540.70        73.98 o                         
   6  10   1       3115.23       3659.91       173.45 o                         
   7  10   1      41283.27      41526.96      1510.06 o                         
   8  10   1       4061.75       4332.08       168.91 o                         
   9  10   1      27787.17      28289.08       524.97 o                         
  10  10   1      31014.42      31052.29       495.11 o                         
  11  10   1      57383.31      54654.26      1174.63 o                         
  12  10   1      17957.87      17864.38       606.99 o                         
  13  10   1       3957.36       4343.12       356.01 o                         
  14  10   1      13047.14      12727.70      1215.48 o                         
  15  10   1       6399.16       7007.16       540.70 o                         
  16  10   1       9442.33      11819.32       433.70 o                         
  17  10   1       3881.13       4058.94       236.37 o                         
  18  10   1       1423.58       2050.72       118.69 o                         
 -17  11   1       6216.28       5731.49      1142.95 o                         
 -16  11   1       8186.20       9133.52       254.85 o                         
 -15  11   1      10692.49      11221.65       675.88 o                         
 -14  11   1        144.60        323.07       277.32 o                         
 -13  11   1      19936.56      20356.11       794.57 o                         
 -12  11   1        100.09        413.00       231.72 o                         
 -11  11   1      21790.35      21375.10       614.76 o                         
 -10  11   1       2279.91       2382.80       206.85 o                         
  -9  11   1          1.77        125.31        87.12 o                         
  -8  11   1      29808.44      26955.05       487.36 o                         
  -7  11   1        299.13        236.45        63.62 o                         
  -6  11   1      41122.88      38367.31       900.59 o                         
  -5  11   1        759.79        773.30        81.86 o                         
  -4  11   1       8839.22       8352.73       357.45 o                         
  -3  11   1      45226.55      44067.56       354.53 o                         
  -2  11   1       3531.52       3350.36       149.48 o                         
  -1  11   1     276973.88     273662.28      2465.13 o                         
   0  11   1      10797.72      11156.82       151.35 o                         
   1  11   1     287947.31     284239.38      2516.50 o                         
   2  11   1      32134.10      30659.54       307.06 o                         
   3  11   1     145288.80     144800.75      1049.49 o                         
   4  11   1     140900.16     142968.50      1092.65 o                         
   5  11   1       7114.88       7153.79       133.61 o                         
   6  11   1     220307.67     215203.44      1595.72 o                         
   7  11   1         46.11        351.85        75.81 o                         
   8  11   1     216861.98     210357.09      1990.71 o                         
   9  11   1      10853.62       9736.49       272.27 o                         
  10  11   1      70139.59      65743.94      1229.98 o                         
  11  11   1      29997.95      29473.32       825.49 o                         
  12  11   1        271.62        508.11       279.60 o                         
  13  11   1      58003.55      61484.77      1082.01 o                         
  14  11   1       3984.24       3912.33       296.35 o                         
  15  11   1      68509.83      74210.17      1775.97 o                         
  16  11   1       6438.21       6030.63       302.15 o                         
  17  11   1      14243.36      13700.56       729.73 o                         
 -16  12   1      10990.81      11615.79       425.21 o                         
 -15  12   1      17115.48      17841.85       517.09 o                         
 -14  12   1        836.86        835.97       171.31 o                         
 -13  12   1        255.87        352.11       171.17 o                         
 -12  12   1        505.01        725.80       316.97 o                         
 -11  12   1      14962.88      14581.40       614.95 o                         
 -10  12   1      25656.96      24104.01       615.50 o                         
  -9  12   1        836.89        680.52       130.47 o                         
  -8  12   1      11376.98      10670.43       226.87 o                         
  -7  12   1        757.03        716.05        74.58 o                         
  -6  12   1        150.66        214.52        64.96 o                         
  -5  12   1        737.70       1027.35        77.96 o                         
  -4  12   1     144103.56     140913.91      2034.18 o                         
  -3  12   1      88544.52      86044.65      1248.71 o                         
  -2  12   1        650.46        926.85        87.13 o                         
  -1  12   1       2518.75       3105.25       212.60 o                         
   0  12   1      28651.05      26945.77       623.72 o                         
   1  12   1        872.14       1233.08        70.58 o                         
   2  12   1        320.46        526.78        86.02 o                         
   3  12   1      24793.96      23293.06       386.10 o                         
   4  12   1         43.75        273.84        64.00 o                         
   5  12   1        964.17       1136.42        84.77 o                         
   6  12   1       9306.28       9208.84       215.18 o                         
   7  12   1      25910.66      26266.57       813.62 o                         
   8  12   1        133.87        264.41        76.20 o                         
   9  12   1       9944.06      10127.59       469.80 o                         
  10  12   1      15573.13      15804.26       542.18 o                         
  11  12   1      66378.57      68310.20      3646.45 o                         
  12  12   1       9440.78       9701.26       326.04 o                         
  13  12   1         37.32        138.55       150.87 o                         
  14  12   1       3735.39       4822.00       223.93 o                         
  15  12   1        645.35        953.70       131.31 o                         
  16  12   1        486.43        351.41       115.08 o                         
 -15  13   1       2782.95       3026.76       146.34 o                         
 -14  13   1        620.20        520.93       175.10 o                         
 -13  13   1       9765.47       9649.96       540.70 o                         
 -12  13   1          8.72        233.66       177.26 o                         
 -11  13   1      26396.39      25682.91       722.82 o                         
 -10  13   1        412.22        579.61       122.12 o                         
  -9  13   1        706.75        961.14       133.33 o                         
  -8  13   1      22377.34      21724.90       561.16 o                         
  -7  13   1       3248.16       3429.62       218.68 o                         
  -6  13   1       2951.36       3236.46       105.54 o                         
  -5  13   1       6008.73       6017.67       139.70 o                         
  -4  13   1        103.49        230.37        61.77 o                         
  -3  13   1       2487.63       2688.85        91.92 o                         
  -2  13   1       3710.93       4340.46       370.76 o                         
  -1  13   1      32100.87      31545.74       568.86 o                         
   0  13   1        435.88        445.49        65.53 o                         
   1  13   1      28083.67      28660.05       416.30 o                         
   2  13   1        101.99        237.22        75.54 o                         
   3  13   1      36098.65      35638.22       701.88 o                         
   4  13   1      44392.13      47294.53       792.39 o                         
   5  13   1       3646.90       3838.88       154.26 o                         
   6  13   1      27313.52      27499.24       281.13 o                         
   7  13   1       2171.98       2490.29       132.63 o                         
   8  13   1      23088.11      22355.63       908.28 o                         
   9  13   1        475.48        844.54       139.73 o                         
  10  13   1      10289.83       9748.19       670.84 o                         
  11  13   1        526.25        631.59       132.47 o                         
  12  13   1       2329.31       2520.29       218.81 o                         
  13  13   1       2671.87       2279.78       180.52 o                         
  14  13   1       3811.50       3530.63       302.22 o                         
  15  13   1      14043.59      14246.23      1092.40 o                         
 -15  14   1        130.13        167.05       191.22 o                         
 -14  14   1        763.57        625.75       213.09 o                         
 -13  14   1       6518.14       7594.16       557.19 o                         
 -12  14   1       2722.56       2348.87       211.76 o                         
 -11  14   1        956.19        748.96       146.06 o                         
 -10  14   1        247.53        367.75       135.56 o                         
  -9  14   1       3129.31       3380.97       228.47 o                         
  -8  14   1      10567.24      11499.90       237.03 o                         
  -7  14   1       1332.54       1553.62       101.11 o                         
  -6  14   1      24871.17      25329.68       684.89 o                         
  -5  14   1       2573.51       2615.57        91.23 o                         
  -4  14   1      24020.65      24364.24       450.35 o                         
  -3  14   1      12626.76      13181.68       268.26 o                         
  -2  14   1       4639.25       5297.86       238.84 o                         
  -1  14   1      13102.38      13063.05       241.40 o                         
   0  14   1      19703.81      18852.68       526.63 o                         
   1  14   1      11411.07      11767.17       198.94 o                         
   2  14   1       1968.66       1888.20       143.66 o                         
   3  14   1       6466.23       6629.21       137.79 o                         
   4  14   1       4432.82       4564.65       130.91 o                         
   5  14   1       1109.05        959.48        80.17 o                         
   6  14   1       2618.45       2376.22       136.17 o                         
   7  14   1      13376.45      13425.09       528.51 o                         
   8  14   1        705.44        570.46       121.20 o                         
   9  14   1       7676.50       8111.43       357.26 o                         
  10  14   1       2918.00       2709.88       212.62 o                         
  11  14   1      20502.11      19159.29      1664.93 o                         
  12  14   1      11605.64      13800.41       493.18 o                         
  13  14   1       3250.49       3462.83       406.96 o                         
  14  14   1       4050.32       4330.31       472.57 o                         
 -14  15   1       2215.32       2261.72       263.76 o                         
 -13  15   1       6130.38       4785.58      1127.56 o                         
 -12  15   1        719.08        771.56       135.14 o                         
 -11  15   1      20769.11      19182.56       462.36 o                         
 -10  15   1        242.44        521.48       171.32 o                         
  -9  15   1       2528.00       2565.43       210.59 o                         
  -8  15   1      19329.59      20290.15       673.84 o                         
  -7  15   1       4386.92       5982.37       218.50 o                         
  -6  15   1       6546.22       7368.56       181.20 o                         
  -5  15   1       2835.70       3163.47       201.15 o                         
  -4  15   1       1485.30       1605.48       159.51 o                         
  -3  15   1      10743.30      10338.58       336.34 o                         
  -2  15   1        218.53        324.03       110.96 o                         
  -1  15   1      48895.18      45145.74       657.06 o                         
   0  15   1         14.10         50.15        95.20 o                         
   1  15   1      48050.50      45949.91       991.22 o                         
   2  15   1        107.81        287.76       103.71 o                         
   3  15   1      73300.27      70584.77      1354.50 o                         
   4  15   1      95084.47      99665.83      1608.92 o                         
   5  15   1       2834.81       3627.51       193.39 o                         
   6  15   1      35227.69      34374.00       425.40 o                         
   7  15   1       1828.99       2142.32       119.73 o                         
   8  15   1      29500.90      27957.27       833.67 o                         
   9  15   1       1400.06       1575.50       148.35 o                         
  10  15   1      21313.27      18483.65       483.82 o                         
  11  15   1      12363.62       9781.01       397.83 o                         
  12  15   1       1750.09       1545.18       167.05 o                         
  13  15   1      16510.50      14827.39      2399.10 o                         
 -12  16   1       4923.20       6884.07       461.58 o                         
 -11  16   1         46.33        322.52       173.95 o                         
 -10  16   1        734.04       1248.45       248.37 o                         
  -9  16   1          3.38        155.45       249.47 o                         
  -8  16   1       3049.21       3459.62       358.27 o                         
  -7  16   1          3.10         53.85       215.40 o                         
  -6  16   1       8677.88       9553.88       374.83 o                         
  -5  16   1        890.79        795.81       202.89 o                         
  -4  16   1       5260.43       5477.86       522.73 o                         
  -3  16   1       3545.11       4118.90       626.86 o                         
  -2  16   1       7022.46       8195.88       211.59 o                         
  -1  16   1       9220.87       9794.31       328.37 o                         
   0  16   1      17995.71      19123.83       456.47 o                         
   1  16   1      10414.46      11342.23       351.48 o                         
   2  16   1        242.87        113.64       150.43 o                         
   3  16   1        263.20        173.10       127.68 o                         
   4  16   1        642.72        392.66       107.34 o                         
   5  16   1        901.15       1160.87       123.16 o                         
   6  16   1        673.45        655.24       159.26 o                         
   7  16   1      20190.04      21787.91       620.44 o                         
   8  16   1       2918.78       3655.71       272.65 o                         
   9  16   1       8388.62       8874.49       348.38 o                         
  10  16   1       7608.42       7300.63       430.80 o                         
 -10  17   1        725.43        674.78       224.19 o                         
  -9  17   1        195.59        224.19       239.58 o                         
  -8  17   1      28911.33      28547.37       907.77 o                         
  -7  17   1         18.73         52.11       243.15 o                         
  -6  17   1      10157.30      10737.30       317.57 o                         
  -5  17   1        962.09        824.91       104.81 o                         
  -4  17   1       2502.41       2786.89       139.32 o                         
  -3  17   1      27338.76      29097.68       570.81 o                         
  -2  17   1       1102.13       1513.53       149.63 o                         
  -1  17   1      50528.92      53092.45       809.94 o                         
   0  17   1        626.68        630.94       112.30 o                         
   1  17   1      44355.95      45711.20       825.10 o                         
   2  17   1        298.24        473.41       146.11 o                         
   3  17   1      82175.48      90590.42      2546.36 o                         
   4  17   1     116161.54     128224.67      2168.41 o                         
   5  17   1         49.72        367.87       106.72 o                         
   6  17   1      51581.35      60046.38      3962.96 o                         
   7  17   1        636.94        999.63       313.21 o                         
   8  17   1      42282.01      48155.16      6218.09 o                         
   9  17   1        438.58        992.23       232.69 o                         
  10  17   1      46512.06      59314.70      1685.85 o                         
  -8  18   1       3507.88       2967.27       334.09 o                         
  -7  18   1         39.45        246.17       285.74 o                         
  -6  18   1       1307.01       1305.60       329.70 o                         
  -5  18   1        210.78        443.99       334.09 o                         
  -4  18   1      12256.35      12644.88       337.81 o                         
  -3  18   1      10536.78      12501.42       304.90 o                         
  -2  18   1         33.53        210.95       133.02 o                         
  -1  18   1       2047.86       2034.68       134.97 o                         
   0  18   1       5541.10       6396.49       190.43 o                         
   1  18   1        373.20        441.57        98.23 o                         
   2  18   1          4.48        209.62       290.13 o                         
   3  18   1       4543.16       4161.63       283.54 o                         
   4  18   1         12.51        203.63       114.50 o                         
   5  18   1        834.29        449.44       249.36 o                         
   6  18   1        352.15        496.74       320.91 o                         
   7  18   1       3131.95       3540.95       358.27 o                         
  -5  19   1        357.77        703.35       331.90 o                         
  -3  19   1       1928.01       2083.43       176.64 o                         
  -2  19   1       1838.49       2415.24       165.69 o                         
  -1  19   1       3433.16       2999.19       150.56 o                         
   0  19   1        388.02        417.45       104.10 o                         
   1  19   1       4098.72       4120.56       168.50 o                         
   2  19   1       3548.93       4125.61       228.59 o                         
   3  19   1      21747.04      22740.31       626.42 o                         
 -21   0   2      78158.08      77766.75      1846.30 o                         
 -20   0   2       8651.78       9853.55       437.40 o                         
 -19   0   2     260084.14     269309.75      6136.76 o                         
 -18   0   2      45783.12      46515.86      1303.40 o                         
 -17   0   2       2280.79       2430.97       292.33 o                         
 -16   0   2       1733.42       1756.19       239.58 o                         
 -15   0   2        260.94        331.90       197.82 o                         
 -14   0   2     196182.33     190600.08      4395.96 o                         
 -13   0   2      11023.18      20119.70      7065.41 o                         
 -12   0   2     459353.38     454020.28      5959.19 o                         
 -11   0   2      61419.93      65330.68      1339.32 o                         
 -10   0   2      64193.17      62014.71      1381.03 o                         
  -9   0   2      23549.70      28679.24      3491.49 o                         
  -8   0   2      38999.34      36441.55      2658.46 o                         
  -7   0   2     119097.84     125079.13      2196.89 o                         
  -6   0   2      13189.78      18869.34      2805.72 o                         
  -5   0   2      65597.09      62303.71      3976.15 o                         
  -4   0   2      20286.59      23370.93      1637.50 o                         
  -3   0   2      17356.61      17110.67      1500.12 o                         
  -2   0   2     118972.38     138512.33      3105.75 o                         
  -1   0   2      10996.19       9928.28       287.94 o                         
   0   0   2     182214.45     194475.11      4349.80 o                         
   1   0   2        654.80        852.82       114.29 o                         
   2   0   2     281845.25     286067.16      6376.34 o                         
   3   0   2      43313.62      48630.32      1279.22 o                         
   4   0   2      13739.83      16615.08      1364.95 o                         
   5   0   2     145562.47     157032.16      7074.20 o                         
   6   0   2       2168.39       6851.71      3313.46 o                         
   7   0   2    1890272.12    2013176.50     59797.20 o                         
   8   0   2     347246.25     317911.50      7578.64 o                         
   9   0   2     384621.88     423860.75     10046.97 o                         
  10   0   2      12109.26      12626.67       670.38 o                         
  11   0   2      19888.40      22973.51      1020.54 o                         
  12   0   2      41992.01      40184.93      1083.98 o                         
  13   0   2       1202.94       3691.24       396.00 o                         
  14   0   2     518922.72     525184.88     18146.54 o                         
  15   0   2      36452.80      35165.00      1350.66 o                         
  16   0   2      86945.50      96270.28      6046.64 o                         
  17   0   2      59161.93      59829.03      1644.09 o                         
  18   0   2         24.81        265.96       248.37 o                         
  19   0   2      40647.68      45177.29      1255.05 o                         
  20   0   2       7348.91       7805.03       358.27 o                         
 -21   1   2       1112.25       1070.42       162.65 o                         
 -20   1   2         27.64       -145.07       252.77 o                         
 -19   1   2        420.80        562.68       254.97 o                         
 -18   1   2       1107.29        863.81       279.14 o                         
 -17   1   2       1184.66       1103.39       241.78 o                         
 -16   1   2        523.72        644.01       224.19 o                         
 -15   1   2        366.18        380.25       189.03 o                         
 -14   1   2        948.07        973.71       208.81 o                         
 -13   1   2       3750.93       4369.51       250.17 o                         
 -12   1   2        421.30        249.75       124.89 o                         
 -11   1   2      19433.76      19535.15       638.14 o                         
 -10   1   2      10428.96       9042.25       527.52 o                         
  -9   1   2      81730.66      85387.27      1703.23 o                         
  -8   1   2       3063.65       2516.39      1082.51 o                         
  -7   1   2     106641.96     110558.80      2751.87 o                         
  -6   1   2       2195.85       3491.06      1057.23 o                         
  -5   1   2      62277.27      66480.76      1203.10 o                         
  -4   1   2      35058.59      40906.04      1158.34 o                         
  -3   1   2      40372.04      44483.84      2249.63 o                         
  -2   1   2       5250.60       6301.61       230.79 o                         
  -1   1   2       1254.38       1877.08       107.70 o                         
   0   1   2      41348.23      43170.54      1070.42 o                         
   1   1   2        706.28        650.33       114.16 o                         
   2   1   2       5429.22       5343.81       205.82 o                         
   3   1   2      29009.89      29037.52       850.62 o                         
   4   1   2      83669.41      94676.67      2527.68 o                         
   5   1   2      67019.18      69483.25      1285.59 o                         
   6   1   2       2104.04       2465.99       286.84 o                         
   7   1   2      19377.24      18027.84       861.61 o                         
   8   1   2        464.43       1331.98       481.36 o                         
   9   1   2      16864.52      16618.93       951.73 o                         
  10   1   2         57.54        325.32       204.06 o                         
  11   1   2       5068.70       4940.58       285.57 o                         
  12   1   2         70.34        661.74       357.95 o                         
  13   1   2       1572.56       1517.57       189.11 o                         
  14   1   2       6901.45       6363.98       971.51 o                         
  15   1   2        892.08        389.54       290.13 o                         
  16   1   2        255.74       -100.16       341.79 o                         
  17   1   2        234.13         83.52       235.18 o                         
  18   1   2       2142.19       2481.52       316.51 o                         
  19   1   2       2183.28       2233.15       281.34 o                         
  20   1   2       1871.32       1945.21       228.59 o                         
 -21   2   2      34924.08      32314.50       591.36 o                         
 -20   2   2      11444.82      13324.31       359.01 o                         
 -19   2   2     142100.00     151376.09      2520.92 o                         
 -18   2   2       9506.93       9736.26       409.92 o                         
 -17   2   2       4041.05       4007.55       229.88 o                         
 -16   2   2       3685.25       3759.95       213.67 o                         
 -15   2   2       3604.04       3794.68       209.75 o                         
 -14   2   2      36275.21      35303.50       581.56 o                         
 -13   2   2       6110.39       9006.04      1943.55 o                         
 -12   2   2     274017.81     277244.97      2418.96 o                         
 -11   2   2      21404.16      27898.71      2646.93 o                         
 -10   2   2      26116.22      25223.10       707.04 o                         
  -9   2   2        116.47        232.78       130.86 o                         
  -8   2   2      11098.02      10067.51       856.26 o                         
  -7   2   2      69551.91      74333.45       997.42 o                         
  -6   2   2        501.56       1216.48       328.99 o                         
  -5   2   2      51034.67      51622.65       813.95 o                         
  -4   2   2      12465.03      12504.35       272.67 o                         
  -3   2   2       7024.52       6814.54       192.65 o                         
  -2   2   2      10948.60      11170.60       238.57 o                         
  -1   2   2         40.64        137.53        32.88 o                         
   0   2   2     146007.05     142850.41      1865.29 o                         
   1   2   2      29102.84      27548.75       595.36 o                         
   2   2   2        488.29        816.88       150.58 o                         
   3   2   2      53066.08      68053.86      1148.56 o                         
   4   2   2      42427.30      50537.70       976.71 o                         
   5   2   2      36495.04      40207.81       857.85 o                         
   6   2   2        919.96       4006.01       289.83 o                         
   7   2   2    1013875.38    1076763.62     16925.29 o                         
   8   2   2     233532.81     210300.45      5787.29 o                         
   9   2   2     112906.76     130617.58      2561.16 o                         
  10   2   2       8093.93       6707.00       246.90 o                         
  11   2   2       1805.95       1928.16       135.41 o                         
  12   2   2       7534.43       7738.79       196.87 o                         
  13   2   2       1033.64       1471.43       232.80 o                         
  14   2   2     159004.31     163041.27      3276.25 o                         
  15   2   2      30990.78      28462.08      1005.37 o                         
  16   2   2      16981.68      16966.45       485.54 o                         
  17   2   2       4348.26       4831.21       271.87 o                         
  18   2   2       9941.20      11140.70       372.23 o                         
  19   2   2      13309.97      14675.64       482.46 o                         
  20   2   2      12810.78      12792.53       323.26 o                         
 -20   3   2       2951.60       2765.56       188.83 o                         
 -19   3   2       1762.93       1710.89       187.28 o                         
 -18   3   2       2758.95       2763.15       219.08 o                         
 -17   3   2         31.64         86.45       148.82 o                         
 -16   3   2        136.11        179.54       142.89 o                         
 -15   3   2        710.54        612.07       142.96 o                         
 -14   3   2       5193.04       5215.21       185.59 o                         
 -13   3   2        565.19        344.29        96.40 o                         
 -12   3   2      40567.97      40124.58       854.27 o                         
 -11   3   2       2198.64       2692.35        86.85 o                         
 -10   3   2        312.16        534.52       166.48 o                         
  -9   3   2       5866.67       5666.97       426.41 o                         
  -8   3   2       1462.26       1193.83       194.16 o                         
  -7   3   2       8784.80       9872.53       382.29 o                         
  -6   3   2      12608.21      13200.36       279.62 o                         
  -5   3   2      30097.92      32417.74       537.34 o                         
  -4   3   2      32676.81      37169.02       690.78 o                         
  -3   3   2         64.11        170.82        79.08 o                         
  -2   3   2       4372.62       5413.38       146.82 o                         
  -1   3   2      17159.13      20205.71       238.27 o                         
   0   3   2      96229.70      99331.14      2318.87 o                         
   1   3   2       4689.99       4144.05       186.88 o                         
   2   3   2        274.61       1608.90       135.93 o                         
   3   3   2      31489.54      35409.62       836.33 o                         
   4   3   2       5849.25       6945.28       280.51 o                         
   5   3   2        128.02        278.68       171.31 o                         
   6   3   2         73.80        243.98       211.37 o                         
   7   3   2       8103.28       8306.76       484.65 o                         
   8   3   2        249.03        139.79       286.22 o                         
   9   3   2        927.40        819.86       292.29 o                         
  10   3   2      30476.44      26711.06       567.56 o                         
  11   3   2       1318.07       1638.33        98.58 o                         
  12   3   2      11959.78      12567.54       249.94 o                         
  13   3   2         31.48         31.92        98.86 o                         
  14   3   2       2284.33       2283.25       213.19 o                         
  15   3   2      24550.93      23831.55       461.94 o                         
  16   3   2       1147.59        989.33       203.32 o                         
  17   3   2         38.31         91.88       166.28 o                         
  18   3   2        550.91        723.49       176.85 o                         
  19   3   2        155.09        415.42       147.65 o                         
  20   3   2       4107.70       4137.41       177.00 o                         
 -20   4   2       3903.68       4697.90       193.46 o                         
 -19   4   2     166289.86     178652.70      2918.78 o                         
 -18   4   2      18540.59      19291.06       394.53 o                         
 -17   4   2       2202.40       2361.40       201.40 o                         
 -16   4   2        225.29        299.96       147.69 o                         
 -15   4   2        278.08        483.01       144.52 o                         
 -14   4   2      79018.12      78028.88       988.05 o                         
 -13   4   2       4773.90       5236.46       276.85 o                         
 -12   4   2     236664.45     239875.09      2939.89 o                         
 -11   4   2      15608.90      19639.00      1503.16 o                         
 -10   4   2      23302.92      21734.60       628.94 o                         
  -9   4   2       8704.22       9288.72       379.60 o                         
  -8   4   2       4741.17       4320.60       286.84 o                         
  -7   4   2      72631.95      76591.18      2026.54 o                         
  -6   4   2      17348.76      19439.87       476.32 o                         
  -5   4   2       2577.16       2728.60       158.44 o                         
  -4   4   2         27.39        114.64        89.36 o                         
  -3   4   2      14073.36      14567.27       313.85 o                         
  -2   4   2       3189.32       4088.78       158.25 o                         
  -1   4   2      21903.96      23355.59       506.37 o                         
   0   4   2     148293.69     147939.77      1790.80 o                         
   1   4   2       8213.41       8128.95       191.75 o                         
   2   4   2      55239.40      56104.40      1314.05 o                         
   3   4   2        495.71        592.49       134.11 o                         
   4   4   2       2721.22       2280.72       190.24 o                         
   5   4   2      19770.85      19535.83       528.09 o                         
   6   4   2       4056.49      10468.61       413.28 o                         
   7   4   2     672246.25     696737.50     14851.77 o                         
   8   4   2     201095.09     171494.48      4620.15 o                         
   9   4   2     113487.84     119342.49      2409.28 o                         
  10   4   2        115.25        483.12        85.49 o                         
  11   4   2       1728.53       1916.13        94.85 o                         
  12   4   2       8212.28       8265.13       187.36 o                         
  13   4   2       1773.98       1710.40       194.56 o                         
  14   4   2     230207.27     237557.09      2986.33 o                         
  15   4   2      29510.69      28567.31       566.97 o                         
  16   4   2      43878.87      47211.34       961.96 o                         
  17   4   2      17592.29      18441.17       733.03 o                         
  18   4   2       1176.80       1589.26       187.89 o                         
  19   4   2       8324.29       9023.34       229.66 o                         
 -20   5   2      11600.85      11717.43       470.37 o                         
 -19   5   2       2854.35       2910.39       187.24 o                         
 -18   5   2       6210.97       5868.31       214.76 o                         
 -17   5   2        175.43        244.18       150.54 o                         
 -16   5   2       2835.42       2731.82       371.46 o                         
 -15   5   2       1995.37       2133.03       179.97 o                         
 -14   5   2      11535.59      11367.09       448.91 o                         
 -13   5   2         25.15        257.28       104.31 o                         
 -12   5   2      69462.61      62932.22      1184.74 o                         
 -11   5   2      13925.96      14512.99       738.88 o                         
 -10   5   2      10666.00      11844.39       218.22 o                         
  -9   5   2      28862.90      31913.32       831.94 o                         
  -8   5   2       1289.95       1123.82       166.80 o                         
  -7   5   2        975.34        674.95       134.25 o                         
  -6   5   2      25160.16      25980.09       949.53 o                         
  -5   5   2       5845.89       5245.41       328.60 o                         
  -4   5   2      29836.96      30403.21      1199.00 o                         
  -3   5   2       3208.47       4432.14       148.82 o                         
  -2   5   2       3730.74       3082.67        80.18 o                         
  -1   5   2      69552.53      71250.34      1334.45 o                         
   0   5   2     286670.50     282394.97      3222.64 o                         
   1   5   2       2980.44       4277.91       531.39 o                         
   2   5   2       4558.64       4067.84       267.38 o                         
   3   5   2      50689.53      43692.82       878.09 o                         
   4   5   2      13185.42      11597.38       406.63 o                         
   5   5   2       6421.70       5597.96       340.69 o                         
   6   5   2      25511.31      28283.51       724.68 o                         
   7   5   2      38656.82      37931.79      1052.83 o                         
   8   5   2        409.64        743.48       301.43 o                         
   9   5   2       8376.45       8463.62       329.83 o                         
  10   5   2      19558.67      16394.00       651.80 o                         
  11   5   2       7772.22       7357.54       250.49 o                         
  12   5   2      26029.97      26574.88       441.22 o                         
  13   5   2       1877.78       1670.22       217.79 o                         
  14   5   2      10907.01      11000.68       261.88 o                         
  15   5   2      59660.59      57164.85      1536.65 o                         
  16   5   2       6225.70       6234.00       299.85 o                         
  17   5   2        592.67        747.28       174.05 o                         
  18   5   2       1145.55       1307.83       168.87 o                         
  19   5   2       3416.58       4228.36       149.77 o                         
 -20   6   2          9.07         79.13       180.23 o                         
 -19   6   2     184989.06     189393.38      4290.46 o                         
 -18   6   2      21182.22      21182.98       401.61 o                         
 -17   6   2      18798.13      19179.69       467.54 o                         
 -16   6   2      15584.31      14893.82       413.20 o                         
 -15   6   2       2842.44       2101.70       181.52 o                         
 -14   6   2     107144.36     104775.09      1548.87 o                         
 -13   6   2       4905.52       4992.99       185.08 o                         
 -12   6   2     252677.58     242754.31      3211.36 o                         
 -11   6   2      25567.52      25112.46       439.08 o                         
 -10   6   2      31817.87      30587.73       543.82 o                         
  -9   6   2       8594.92       9370.42       201.65 o                         
  -8   6   2        343.14        524.73       150.54 o                         
  -7   6   2      96486.92      99419.86      1785.68 o                         
  -6   6   2       3634.88       3541.46       194.83 o                         
  -5   6   2        456.78        866.12       203.31 o                         
  -4   6   2         65.53        126.92        75.37 o                         
  -3   6   2       6785.95       7804.16       282.44 o                         
  -2   6   2      20946.23      20144.70       733.12 o                         
  -1   6   2       7860.28       8898.13       295.65 o                         
   0   6   2     188538.64     188638.14      2863.57 o                         
   1   6   2      15720.65      16954.26       708.74 o                         
   2   6   2     112983.52     102315.54      4749.88 o                         
   3   6   2       4562.02       5395.92       267.15 o                         
   4   6   2      37753.77      37540.94       637.20 o                         
   5   6   2     100075.34     106310.98      2670.54 o                         
   6   6   2       3391.98       8297.57       374.28 o                         
   7   6   2     713797.94     712801.12     12474.64 o                         
   8   6   2     166580.94     155123.73      4641.04 o                         
   9   6   2     194017.86     200973.70      4689.91 o                         
  10   6   2      30279.77      28912.02       335.85 o                         
  11   6   2       2298.42       2725.33       128.69 o                         
  12   6   2      41303.89      40366.14       688.65 o                         
  13   6   2        280.03        432.91       121.02 o                         
  14   6   2     260678.09     269292.38      4877.06 o                         
  15   6   2      38050.71      37360.66       852.89 o                         
  16   6   2      96111.63      96830.12      3764.04 o                         
  17   6   2      16888.18      18078.69       563.78 o                         
  18   6   2       1600.72       1696.63       189.03 o                         
  19   6   2      15504.69      15403.45       501.14 o                         
 -19   7   2       4936.00       4899.30       371.46 o                         
 -18   7   2         65.93        327.50       224.19 o                         
 -17   7   2        110.62        378.30       162.07 o                         
 -16   7   2       5606.32       5962.83       304.69 o                         
 -15   7   2         42.29        158.08       121.40 o                         
 -14   7   2       2139.68       1955.12       128.85 o                         
 -13   7   2       4799.75       4564.09       163.01 o                         
 -12   7   2      21148.37      19490.70      1037.09 o                         
 -11   7   2       1673.65       1976.31       144.10 o                         
 -10   7   2      38659.64      36774.62       834.14 o                         
  -9   7   2     117228.18     119374.74      1646.43 o                         
  -8   7   2       2921.27       1246.80       248.37 o                         
  -6   7   2        678.96        923.09       132.93 o                         
  -5   7   2      40545.37      41988.89       922.05 o                         
  -4   7   2       3367.24       3067.09       155.15 o                         
  -3   7   2      38372.77      40321.62      1109.98 o                         
  -2   7   2     100321.27     103397.33      2006.50 o                         
  -1   7   2      14787.20      15617.09       420.31 o                         
   0   7   2      60948.85      63626.23      1210.42 o                         
   1   7   2       2128.39       2145.61       133.21 o                         
   2   7   2     125190.13     127974.10      1819.41 o                         
   3   7   2     135350.23     139416.86      2403.58 o                         
   4   7   2     107639.12     103109.89      3411.45 o                         
   5   7   2      70919.93      66865.72      3025.40 o                         
   6   7   2         44.01        124.07       154.25 o                         
   7   7   2        810.99        630.84       160.70 o                         
   8   7   2       1829.31       1465.17       174.49 o                         
   9   7   2       6385.68       6035.22       209.79 o                         
  10   7   2      16112.27      15498.81       415.92 o                         
  11   7   2       4608.65       4422.02       174.29 o                         
  12   7   2      13193.13      14318.70       597.53 o                         
  13   7   2       5666.10       5372.66       277.24 o                         
  14   7   2      26480.14      26366.80       521.24 o                         
  15   7   2      43167.92      47315.33       925.31 o                         
  16   7   2       1955.86       2070.71       187.37 o                         
  17   7   2       2934.14       3737.28       271.45 o                         
  18   7   2       2225.20       2191.39       276.95 o                         
 -19   8   2      60299.78      63369.98      1606.72 o                         
 -18   8   2       2039.24       2648.73       512.13 o                         
 -17   8   2      10060.85      11036.06       512.13 o                         
 -16   8   2         55.98        167.05       287.94 o                         
 -15   8   2         16.97        331.90       283.54 o                         
 -14   8   2      17241.54      16658.79       433.55 o                         
 -13   8   2        478.80        429.45       137.68 o                         
 -12   8   2      68669.05      68945.34      3074.98 o                         
 -11   8   2        904.94       1666.32       775.89 o                         
 -10   8   2       6338.26       6119.47       628.62 o                         
  -9   8   2       1120.69       1236.13       121.02 o                         
  -8   8   2       3159.62       2875.80       548.40 o                         
  -7   8   2      10106.57       8621.72       569.28 o                         
  -6   8   2      17948.40      18911.91       686.14 o                         
  -5   8   2       3300.90       3233.22       301.79 o                         
  -4   8   2       4655.90       5028.08       336.03 o                         
  -3   8   2      10188.61      10300.73       444.37 o                         
  -2   8   2       5460.64       5737.04       327.76 o                         
  -1   8   2       8292.94       8476.43       322.89 o                         
   0   8   2      32207.79      34128.60       991.29 o                         
   1   8   2         45.08        159.90       151.30 o                         
   2   8   2      14127.73      14628.22       415.65 o                         
   3   8   2       1441.00       1760.58       360.47 o                         
   4   8   2       3086.88       3231.03       448.39 o                         
   5   8   2       5983.86       6321.39       597.85 o                         
   6   8   2         78.73        617.19       189.96 o                         
   7   8   2     162233.50     164125.69      2049.49 o                         
   8   8   2      38767.43      36743.84       497.88 o                         
   9   8   2      25834.02      27577.66       998.71 o                         
  10   8   2        145.05        614.13       265.50 o                         
  11   8   2       4668.54       4616.11       281.00 o                         
  12   8   2        886.43       1494.22       301.26 o                         
  13   8   2      10835.98      10537.67       675.88 o                         
  14   8   2      58991.07      60330.66      4089.35 o                         
  15   8   2       8590.55       7385.21       531.91 o                         
  16   8   2      16496.18      19803.80       817.65 o                         
  17   8   2       1377.27       1547.38       307.72 o                         
  18   8   2        303.87        474.76       204.41 o                         
  19   8   2        468.71        560.48        70.34 o                         
 -19   9   2       2245.45       1411.10       101.11 o                         
 -18   9   2       3760.65       3721.85       211.82 o                         
 -17   9   2        760.58       1106.79       214.47 o                         
 -16   9   2         20.83        301.12       283.54 o                         
 -15   9   2       1207.88       1369.34       338.49 o                         
 -14   9   2       2831.54       3164.63       539.60 o                         
 -13   9   2         64.32         77.68       160.71 o                         
 -12   9   2      75718.00      67921.81      1903.45 o                         
 -11   9   2      25759.04      25301.26      1251.75 o                         
 -10   9   2       1038.02       1301.21       126.30 o                         
  -9   9   2       1574.54       1769.64       100.60 o                         
  -8   9   2        383.89        516.76        98.03 o                         
  -7   9   2      26937.80      25612.86       475.59 o                         
  -6   9   2       6381.68       5864.08       136.50 o                         
  -5   9   2      35010.62      34017.77       567.99 o                         
  -4   9   2      27958.35      29798.50       832.79 o                         
  -3   9   2        395.97        910.28       197.90 o                         
  -2   9   2       3139.38       3243.51       280.03 o                         
  -1   9   2      44964.97      46029.67       905.38 o                         
   0   9   2     242246.31     246960.33      4442.53 o                         
   1   9   2      14943.83      13063.75       435.56 o                         
   2   9   2       5435.16       6047.99       377.61 o                         
   3   9   2       9001.84       9668.92       709.95 o                         
   4   9   2      14968.50      16414.52       949.53 o                         
   5   9   2        351.42        425.50       106.64 o                         
   6   9   2      26498.15      26255.18       351.36 o                         
   7   9   2      62708.60      60400.48       693.21 o                         
   8   9   2       3897.04       3735.03       127.05 o                         
   9   9   2      15550.84      15499.75       555.99 o                         
  10   9   2      19736.66      19624.21       683.18 o                         
  11   9   2         33.21        156.28       196.72 o                         
  12   9   2      21021.18      21626.23      2059.51 o                         
  13   9   2        204.67        386.84       362.67 o                         
  14   9   2      16008.91      17693.07       592.17 o                         
  15   9   2      49267.34      54017.63      3868.45 o                         
  16   9   2       8526.70       9093.04       545.10 o                         
  17   9   2        657.02        515.30       192.15 o                         
  18   9   2        567.17        787.02        96.91 o                         
 -18  10   2       6131.32       5258.59      1681.45 o                         
 -17  10   2      38943.13      39825.99      1457.26 o                         
 -16  10   2      24187.38      24281.09       839.63 o                         
 -15  10   2       3188.98       3042.01       386.84 o                         
 -14  10   2      56304.08      51373.40      1527.60 o                         
 -13  10   2       4075.45       4896.81       338.49 o                         
 -12  10   2      86731.01      84990.12      5590.57 o                         
 -11  10   2       7787.73       8321.20       313.08 o                         
 -10  10   2      28502.06      29034.67       473.33 o                         
  -9  10   2       4253.30       4481.34       144.31 o                         
  -8  10   2       2030.60       2185.39       113.10 o                         
  -7  10   2      12209.38      12147.68       355.36 o                         
  -6  10   2       6823.81       6903.67       243.01 o                         
  -5  10   2      19832.96      19589.04       535.98 o                         
  -4  10   2       6463.09       6971.79       271.45 o                         
  -3  10   2       4991.89       5420.29       135.38 o                         
  -2  10   2      32986.24      33983.98       832.77 o                         
  -1  10   2       1866.79       1348.13       123.60 o                         
   0  10   2     140034.06     143420.28      2609.75 o                         
   1  10   2       2385.33       2675.56       348.44 o                         
   2  10   2      82593.22      76125.06       887.80 o                         
   3  10   2       5156.14       5767.66       138.79 o                         
   4  10   2      23839.25      22587.54       570.00 o                         
   5  10   2      99106.82      97806.47      1889.81 o                         
   6  10   2        237.58        313.06        90.71 o                         
   7  10   2     182907.34     180607.62      3493.57 o                         
   8  10   2      18930.73      17865.88       381.06 o                         
   9  10   2     106091.47     105380.15      1425.83 o                         
  10  10   2      26335.39      25673.91       651.75 o                         
  11  10   2       3188.91       3028.43       243.00 o                         
  12  10   2      82711.35      84917.96      2582.63 o                         
  13  10   2       7683.75       8705.72       446.57 o                         
  14  10   2     129552.80     145570.97      2583.34 o                         
  15  10   2      22605.04      23228.77      1650.68 o                         
  16  10   2      68376.30      77910.26      1449.19 o                         
  17  10   2      12926.43      13272.35       274.19 o                         
  18  10   2       2655.32       2127.65       109.90 o                         
 -17  11   2        118.73        404.16       100.01 o                         
 -16  11   2       1047.66       1329.79       154.04 o                         
 -15  11   2       2651.49       2969.47       386.84 o                         
 -14  11   2        457.71        628.62       338.49 o                         
 -13  11   2       3275.53       3447.13       310.83 o                         
 -12  11   2      21582.73      20091.89       509.50 o                         
 -11  11   2      10067.11       9454.79       309.18 o                         
 -10  11   2      26192.66      26478.56       493.45 o                         
  -9  11   2      22620.28      22605.38       555.88 o                         
  -8  11   2       6093.00       5750.15       315.61 o                         
  -7  11   2       3301.27       3765.78       135.58 o                         
  -6  11   2       1685.75       1634.63        75.19 o                         
  -5  11   2       1042.11       1334.71       115.23 o                         
  -4  11   2       1127.35       1411.15       113.74 o                         
  -3  11   2       4324.86       4055.06       247.22 o                         
  -2  11   2      19111.14      16170.68       905.83 o                         
  -1  11   2      19706.51      20301.36       340.08 o                         
   0  11   2      99349.91     104393.46      1802.45 o                         
   1  11   2       4062.99       4912.47       405.64 o                         
   2  11   2       4892.65       4816.80       199.72 o                         
   3  11   2      29814.12      29250.53       972.70 o                         
   4  11   2      20049.82      17666.69       381.85 o                         
   5  11   2      12834.23      12720.98       472.79 o                         
   6  11   2      22424.52      22424.88       405.62 o                         
   7  11   2      17815.49      17664.69       402.16 o                         
   8  11   2      14695.42      13627.08       452.06 o                         
   9  11   2       5119.19       4730.23       186.51 o                         
  10  11   2       3126.34       2770.94       311.71 o                         
  11  11   2        251.99        361.74       226.41 o                         
  12  11   2       5560.69       6099.55       401.80 o                         
  13  11   2         29.46        145.86       258.77 o                         
  14  11   2      11517.55      12779.96       411.94 o                         
  15  11   2      44714.48      53386.66      1100.37 o                         
  16  11   2       8892.28       9392.98       336.16 o                         
  17  11   2       1250.55       1249.85       132.06 o                         
 -16  12   2      17955.95      19335.02       515.43 o                         
 -15  12   2       1133.49       1803.90       392.03 o                         
 -14  12   2      31030.49      30647.58      1397.92 o                         
 -13  12   2       2957.32       3410.05       357.17 o                         
 -12  12   2      46899.86      45434.53      1117.67 o                         
 -11  12   2       1925.16       2304.01       257.36 o                         
 -10  12   2      23914.06      24178.71       398.61 o                         
  -9  12   2       1904.37       2279.46       117.51 o                         
  -8  12   2         53.65        149.37        86.93 o                         
  -7  12   2        453.31        528.88        66.04 o                         
  -6  12   2       1503.47       1695.72       112.76 o                         
  -5  12   2      28922.64      29330.10       283.53 o                         
  -4  12   2       1173.33       1480.10       223.11 o                         
  -3  12   2      12855.19      13274.90       300.77 o                         
  -2  12   2      16121.51      15305.14       301.07 o                         
  -1  12   2       3217.92       3552.49       244.42 o                         
   0  12   2      62055.91      65386.16      1010.80 o                         
   1  12   2       1439.09       1677.02        74.51 o                         
   2  12   2      41892.03      40315.00       878.76 o                         
   3  12   2       7456.88       8854.18       223.51 o                         
   4  12   2      11726.73      11505.73       211.23 o                         
   5  12   2     124111.48     122928.48      1313.43 o                         
   6  12   2       5794.12       6037.53       220.45 o                         
   7  12   2     124598.43     128582.07      2099.15 o                         
   8  12   2       5570.54       5297.38       140.36 o                         
   9  12   2      85139.70      84666.95      2667.95 o                         
  10  12   2      31002.77      28986.08       662.58 o                         
  11  12   2       5646.20       4698.17       623.13 o                         
  12  12   2      51594.27      54533.89      1513.85 o                         
  13  12   2       6982.71       6962.41       342.94 o                         
  14  12   2      51720.06      58086.98       965.41 o                         
  15  12   2       4470.26       4381.21       433.00 o                         
  16  12   2      40234.00      39210.46      1414.40 o                         
 -16  13   2       6820.21       6760.99       351.68 o                         
 -15  13   2        145.40        476.10       105.92 o                         
 -14  13   2       2928.50       2488.47       172.56 o                         
 -13  13   2        209.58        283.70       154.62 o                         
 -12  13   2       8553.94       7832.43       408.30 o                         
 -11  13   2       2013.29       1856.42       145.61 o                         
 -10  13   2       7772.45       7719.05       264.25 o                         
  -9  13   2      22552.50      22339.23       529.09 o                         
  -8  13   2         31.26        252.88        95.03 o                         
  -7  13   2       3023.18       2707.80        97.42 o                         
  -6  13   2        193.79        179.96        66.62 o                         
  -5  13   2       1342.64       1483.43        78.94 o                         
  -4  13   2       5306.75       5327.28       152.62 o                         
  -3  13   2       9913.21       9419.03       464.71 o                         
  -2  13   2      38577.04      38649.93       773.33 o                         
  -1  13   2       3986.56       3947.58       132.80 o                         
   0  13   2      12531.40      12227.62       245.79 o                         
   1  13   2       7591.23       7505.03       211.16 o                         
   2  13   2      23824.01      25129.12       350.83 o                         
   3  13   2      19152.22      18495.26       618.64 o                         
   4  13   2      35823.86      34687.99       360.73 o                         
   5  13   2      13710.36      14401.86       212.20 o                         
   6  13   2       2755.94       2942.80       111.88 o                         
   7  13   2       1964.44       2229.38       102.47 o                         
   8  13   2       6508.87       6170.12       235.08 o                         
   9  13   2         75.40        165.48        83.17 o                         
  10  13   2       4235.33       4835.56       225.87 o                         
  11  13   2       4680.23       4825.14       284.46 o                         
  12  13   2       2824.76       2652.68       437.32 o                         
  13  13   2       7408.00       8830.39       326.18 o                         
  14  13   2      11937.69      13011.92       783.58 o                         
  15  13   2      13447.10      14698.42      1150.64 o                         
 -15  14   2        480.68        606.64       204.41 o                         
 -14  14   2      12306.67      13817.26       702.25 o                         
 -13  14   2       1496.95       1205.52       195.59 o                         
 -12  14   2      12657.65      11341.75       918.76 o                         
 -11  14   2       1662.74       1438.97       157.36 o                         
 -10  14   2      12771.60      13900.31       331.87 o                         
  -9  14   2        502.03        603.89       122.45 o                         
  -8  14   2       4514.82       4302.01       143.25 o                         
  -7  14   2       1228.92       1187.34       148.59 o                         
  -6  14   2       3178.63       3716.25       207.56 o                         
  -5  14   2      18751.13      18918.44       239.93 o                         
  -4  14   2      13019.04      13053.72       402.31 o                         
  -3  14   2       3436.80       3391.79       211.82 o                         
  -2  14   2      13458.34      13689.83       237.29 o                         
  -1  14   2        107.68        182.64        89.55 o                         
   0  14   2      28010.85      28364.56       334.42 o                         
   1  14   2       1263.38       1528.18       154.63 o                         
   2  14   2      15107.82      14365.69       835.52 o                         
   3  14   2         43.04        196.76        78.76 o                         
   4  14   2       2332.32       2368.91       141.04 o                         
   5  14   2      21236.95      21785.00       494.13 o                         
   6  14   2       8217.71       8788.87       185.80 o                         
   7  14   2       3873.38       4000.20       189.28 o                         
   8  14   2       2536.23       2677.92       118.93 o                         
   9  14   2      23944.24      23775.60       529.16 o                         
  10  14   2       5930.27       6033.99       195.17 o                         
  11  14   2         32.64        265.26       143.63 o                         
  12  14   2      23032.44      23221.95       861.61 o                         
  13  14   2      12294.02      13266.92      1120.97 o                         
  14  14   2       9338.88       8183.57      1639.69 o                         
 -14  15   2       3219.80       3472.81       287.94 o                         
 -13  15   2       4845.93       4969.63       411.02 o                         
 -12  15   2      18379.94      21693.26      1964.99 o                         
 -11  15   2      14647.02      15939.60       351.22 o                         
 -10  15   2        105.55        458.32       133.92 o                         
  -9  15   2       1586.71       2104.35       167.19 o                         
  -8  15   2         35.74        222.13       106.40 o                         
  -7  15   2      12737.33      13933.76       511.00 o                         
  -6  15   2       1972.10       2212.62       105.45 o                         
  -5  15   2      17548.10      18042.52       370.87 o                         
  -4  15   2      10955.62      11379.79       520.04 o                         
  -3  15   2       6001.72       5471.33       163.77 o                         
  -2  15   2       3247.92       3455.95       326.50 o                         
  -1  15   2       8479.90       8385.50       200.21 o                         
   0  15   2      84282.88      84086.26      1669.57 o                         
   1  15   2       5433.73       5618.04       335.21 o                         
   2  15   2       8653.84       9337.06       213.13 o                         
   3  15   2         19.82        218.63       104.00 o                         
   4  15   2        102.53        198.66        78.30 o                         
   5  15   2       1360.34       1569.77       101.09 o                         
   6  15   2      17326.76      18236.52       658.47 o                         
   7  15   2      25665.60      27087.55       403.78 o                         
   8  15   2       6081.64       6096.99       204.43 o                         
   9  15   2      10572.18      12136.65       338.80 o                         
  10  15   2       2472.94       2022.56       200.19 o                         
  11  15   2        795.99        600.05       160.45 o                         
  12  15   2       1600.07       1239.66       149.46 o                         
  13  15   2         84.03        331.90        94.51 o                         
 -12  16   2      26987.53      30765.13       995.69 o                         
 -11  16   2       3995.38       3445.92       342.89 o                         
 -10  16   2      22078.82      24910.49      1641.89 o                         
  -9  16   2       6068.31       6272.71       323.26 o                         
  -8  16   2         45.20         48.36       265.96 o                         
  -7  16   2        439.98        429.59       144.53 o                         
  -6  16   2        427.46        484.74       156.74 o                         
  -5  16   2      28272.16      28372.89       704.32 o                         
  -4  16   2       4791.92       4620.47       268.62 o                         
  -3  16   2       7794.58       7523.17       306.63 o                         
  -2  16   2       9294.42       9268.49       234.50 o                         
  -1  16   2         23.90        154.22       110.08 o                         
   0  16   2      36418.45      36919.53       455.86 o                         
   1  16   2        488.56        306.79       101.63 o                         
   2  16   2      28403.44      30379.18       861.24 o                         
   3  16   2      12464.44      12944.72       266.29 o                         
   4  16   2       7793.93       7378.16       202.51 o                         
   5  16   2      78675.07      78377.59      1048.83 o                         
   6  16   2       9001.21       9649.11       278.05 o                         
   7  16   2      35989.48      36977.94      1525.31 o                         
   8  16   2        174.54        485.08       156.98 o                         
   9  16   2      73757.40      63108.86      8749.06 o                         
  10  16   2      35013.52      33708.46     10145.88 o                         
  11  16   2      11505.97      13662.65       672.58 o                         
  12  16   2      65611.91      74463.18      1872.68 o                         
 -10  17   2       5876.70       6189.51       345.08 o                         
  -9  17   2       2567.56       3296.97       327.50 o                         
  -8  17   2        929.61        980.30       283.54 o                         
  -7  17   2       2663.17       2576.03       349.48 o                         
  -6  17   2         68.06        104.51       149.77 o                         
  -5  17   2       3234.23       3825.09       320.91 o                         
  -4  17   2       2587.54       2900.79       249.47 o                         
  -3  17   2       4011.33       4850.77       193.09 o                         
  -2  17   2      11568.47       9207.00       981.40 o                         
  -1  17   2       1021.35       1522.33       124.18 o                         
   0  17   2         17.67        177.41       100.09 o                         
   1  17   2        148.61        192.37       103.09 o                         
   2  17   2       2438.36       2160.62       315.35 o                         
   3  17   2       5005.39       5169.21       384.70 o                         
   4  17   2       3909.46       3168.71       154.45 o                         
   5  17   2       3868.53       4177.89       185.67 o                         
   6  17   2       8622.05       9669.97       295.86 o                         
   7  17   2        640.24       1295.25       228.51 o                         
   8  17   2      10384.76      13036.11      2059.51 o                         
   9  17   2        747.13       1791.35       452.78 o                         
  10  17   2         20.23        358.27       323.10 o                         
  -9  18   2        571.12        639.61       215.40 o                         
  -8  18   2         73.63        175.84       250.57 o                         
  -7  18   2       1604.21       1846.30       331.90 o                         
  -6  18   2        129.44         72.53       296.73 o                         
  -5  18   2      17628.64      19839.63       664.89 o                         
  -4  18   2       2448.89       2048.52       215.40 o                         
  -3  18   2       7068.01       7979.06       233.70 o                         
  -2  18   2       8166.26       8603.23       300.02 o                         
  -1  18   2        667.72        711.01       151.56 o                         
   0  18   2      14375.73      15148.46       323.11 o                         
   1  18   2         18.05        101.57        92.85 o                         
   2  18   2       8548.95       9512.05       238.21 o                         
   3  18   2       4802.92       5886.78       243.46 o                         
   4  18   2        523.72        461.19       125.24 o                         
   5  18   2      23689.12      25950.70       596.50 o                         
   6  18   2      11662.29      12906.54       602.25 o                         
  -6  19   2        458.88        274.75       292.33 o                         
  -5  19   2          6.18        186.83       327.50 o                         
  -3  19   2        130.38        235.70       215.40 o                         
  -2  19   2        316.22        683.57       402.23 o                         
  -1  19   2         48.45        454.98       402.23 o                         
   0  19   2        542.20        298.93       145.07 o                         
   1  19   2          5.76         81.33       138.47 o                         
   2  19   2        171.74        186.83       136.27 o                         
   3  19   2         42.42        156.22       137.37 o                         
 -21   1   3         16.50          8.79       140.67 o                         
 -20   1   3      69305.09      71904.73      1800.15 o                         
 -19   1   3      15382.53      17397.02       644.01 o                         
 -18   1   3      79437.34      80107.59      2039.73 o                         
 -17   1   3      23035.35      22966.70       775.89 o                         
 -16   1   3      13475.80      14387.98       569.28 o                         
 -15   1   3      19460.26      18447.65       652.80 o                         
 -14   1   3       4292.43       3494.79       276.95 o                         
 -13   1   3     781360.81     759034.06     12072.46 o                         
 -12   1   3      49622.93      52633.00      1189.27 o                         
 -11   1   3     449181.22     453162.56      6962.43 o                         
 -10   1   3      41563.62      42634.23      1406.71 o                         
  -9   1   3        151.16        397.83       243.98 o                         
  -8   1   3       1633.52       1441.88       250.57 o                         
  -7   1   3      14977.36      18726.79       687.97 o                         
  -6   1   3     301801.38     319588.56      7224.76 o                         
  -5   1   3     105378.83     122196.73      2879.35 o                         
  -4   1   3      63405.65      69471.57      1696.84 o                         
  -3   1   3      98355.54     113576.24      2617.79 o                         
  -2   1   3      24366.57      25962.55       681.37 o                         
  -1   1   3     265142.69     286894.31      9806.30 o                         
   0   1   3        413.32        450.70        89.35 o                         
   1   1   3      30610.38      28480.29       457.09 o                         
   2   1   3      27489.12      25176.47      1721.02 o                         
   3   1   3       3623.45       2576.92       203.58 o                         
   4   1   3      15421.06      20436.82       749.51 o                         
   5   1   3       1036.06       1349.56       314.31 o                         
   6   1   3     149730.95     177563.84      4354.20 o                         
   7   1   3      15829.34      11576.76       716.54 o                         
   8   1   3     398267.41     465081.66     10853.63 o                         
   9   1   3      44475.91      47144.48      1778.17 o                         
  10   1   3        704.67       1167.13       494.55 o                         
  11   1   3      49869.82      52244.84      1439.68 o                         
  12   1   3       4936.35       5267.03       327.78 o                         
  13   1   3     113596.90     121677.03      3602.36 o                         
  14   1   3     101244.98      87025.43      2756.27 o                         
  15   1   3     234417.42     263222.72     16465.07 o                         
  16   1   3     158542.25     163123.42      4248.69 o                         
  17   1   3      10545.95      12093.29       571.47 o                         
  18   1   3       5284.66       5191.63       386.84 o                         
  19   1   3        207.59        325.30       222.00 o                         
  20   1   3      41264.04      42144.08      1103.39 o                         
 -21   2   3       1829.42       1461.77       118.00 o                         
 -20   2   3        595.15        410.84       147.63 o                         
 -19   2   3         61.37       -180.84       190.35 o                         
 -18   2   3        189.60        137.44       158.44 o                         
 -17   2   3         55.87         86.84       141.14 o                         
 -16   2   3      10310.34      10089.36       586.86 o                         
 -15   2   3        294.12        420.13       135.83 o                         
 -14   2   3       8176.36       7414.15       214.66 o                         
 -13   2   3       6162.62       6406.96       174.09 o                         
 -12   2   3        901.14        399.22        89.24 o                         
 -11   2   3       4625.93       4205.59       271.66 o                         
 -10   2   3      10888.38      11199.56       438.47 o                         
  -9   2   3      12286.96      12242.93       839.63 o                         
  -8   2   3      79431.37      85944.38      2928.81 o                         
  -7   2   3          1.48         83.36       122.52 o                         
  -6   2   3        349.35        345.08       122.78 o                         
  -5   2   3        146.16        383.48       114.16 o                         
  -4   2   3       2580.44       3296.21       159.30 o                         
  -3   2   3       4325.16       4844.02       212.10 o                         
  -2   2   3        173.79        245.41        60.73 o                         
  -1   2   3      61931.72      69373.61      1239.52 o                         
   0   2   3       4482.85       4631.42       132.56 o                         
   1   2   3      34080.30      32053.35       634.59 o                         
   2   2   3       6181.50       8781.05       279.64 o                         
   3   2   3     221741.06     239101.31      3556.40 o                         
   4   2   3      68847.78      75943.04      1397.96 o                         
   5   2   3      12547.16      13848.53       462.33 o                         
   6   2   3      13320.39      13122.27       669.29 o                         
   7   2   3       2806.88       4113.42       358.18 o                         
   8   2   3        142.42        844.60       301.62 o                         
   9   2   3         57.02        780.93       309.71 o                         
  10   2   3       7012.90       7002.75       529.65 o                         
  11   2   3      15945.39      15546.72       434.80 o                         
  12   2   3       3341.51       3291.41       199.06 o                         
  13   2   3       3503.42       3225.41       165.76 o                         
  14   2   3        694.77        384.57       175.94 o                         
  15   2   3       9850.38       9680.44       305.27 o                         
  16   2   3        597.33        496.18       176.15 o                         
  17   2   3       2671.61       2912.62       286.84 o                         
  18   2   3       4268.60       4614.63       351.68 o                         
  19   2   3       6199.33       6538.43       261.71 o                         
  20   2   3         51.22        243.10       105.65 o                         
 -20   3   3      33407.79      34752.68       684.62 o                         
 -19   3   3       2029.19       2304.65       211.01 o                         
 -18   3   3      34701.16      36862.21       763.86 o                         
 -17   3   3         29.77        115.15       144.14 o                         
 -16   3   3      16983.10      18256.96       465.39 o                         
 -15   3   3       5606.02       5383.45       231.44 o                         
 -14   3   3       7084.21       7222.49       210.20 o                         
 -13   3   3     360677.94     358071.09      3348.89 o                         
 -12   3   3       9678.88       9742.81       377.60 o                         
 -11   3   3     156645.31     155687.48      1445.71 o                         
 -10   3   3       1312.43       1377.39       192.05 o                         
  -9   3   3       4169.17       4246.23       261.71 o                         
  -8   3   3      49789.52      54252.09      1097.00 o                         
  -7   3   3       4699.47       5158.86       244.61 o                         
  -6   3   3      51178.05      55697.70      1045.93 o                         
  -5   3   3      34256.09      38471.95       744.42 o                         
  -4   3   3      12514.14      13792.08       860.51 o                         
  -3   3   3      33803.74      39191.87      1083.60 o                         
  -2   3   3      11958.85      14389.27       214.52 o                         
  -1   3   3     142699.98     148252.00      2230.71 o                         
   0   3   3      19505.84      20115.92       589.06 o                         
   1   3   3        525.84       1029.38       113.77 o                         
   2   3   3      14044.95       9798.12       299.85 o                         
   3   3   3      59580.20      59623.08       921.49 o                         
   4   3   3       9631.12       7639.02       316.50 o                         
   5   3   3         96.85         91.09       186.20 o                         
   6   3   3     114340.17     128191.65      2313.30 o                         
   7   3   3       7647.22       4647.32       358.93 o                         
   8   3   3     328178.53     363668.66      6121.92 o                         
   9   3   3      11642.96      10753.29       565.34 o                         
  10   3   3       1535.05       1748.41       139.92 o                         
  11   3   3      59399.70      60702.09       920.06 o                         
  12   3   3       7081.05       6700.99       175.06 o                         
  13   3   3      51068.83      55979.89      1461.51 o                         
  14   3   3      38660.90      36597.54      2875.25 o                         
  15   3   3     154751.28     169482.19      7388.78 o                         
  16   3   3      69584.53      71141.98      1342.79 o                         
  17   3   3       2767.05       3257.86       234.35 o                         
  18   3   3        474.95        533.05       172.43 o                         
  19   3   3        218.62        273.36       138.09 o                         
  20   3   3      10805.78      11515.57       278.19 o                         
 -20   4   3       7880.04       7050.60       511.03 o                         
 -19   4   3       5017.24       5008.09       249.45 o                         
 -18   4   3        237.20        240.55       124.21 o                         
 -17   4   3       1540.83       1535.49       176.15 o                         
 -16   4   3      11959.88      13006.05       377.59 o                         
 -15   4   3       2888.05       2869.57       153.04 o                         
 -14   4   3        536.73        301.43       109.76 o                         
 -13   4   3        764.35        708.85        99.74 o                         
 -12   4   3       5899.68       5103.72       151.37 o                         
 -11   4   3        918.73        816.14        75.73 o                         
 -10   4   3       7208.54       6138.71       274.33 o                         
  -9   4   3      15783.54      14034.58       623.13 o                         
  -8   4   3       2150.54       2083.77       192.25 o                         
  -7   4   3       6066.68       5873.66       260.30 o                         
  -6   4   3     133408.11     135835.47      5100.42 o                         
  -5   4   3     126203.72     141929.69      6229.08 o                         
  -4   4   3      97442.24     101174.63      2363.93 o                         
  -3   4   3      55057.04      58967.14      3056.29 o                         
  -2   4   3       5479.05       4817.15       107.24 o                         
  -1   4   3      20425.48      21458.78       494.42 o                         
   0   4   3      38755.94      38667.75      2054.01 o                         
   1   4   3      58534.42      60068.00      1057.23 o                         
   2   4   3      22092.55      21296.21       379.12 o                         
   3   4   3        584.94        136.60       146.45 o                         
   4   4   3       1415.18       1770.61       202.96 o                         
   5   4   3       3725.68       4705.34       300.02 o                         
   6   4   3     156474.55     152867.61      2700.38 o                         
   7   4   3       6133.90       5242.03       379.60 o                         
   8   4   3     190397.41     187038.86      3405.22 o                         
   9   4   3       5146.57       5293.00       432.78 o                         
  10   4   3      28317.88      27693.18       387.55 o                         
  11   4   3        555.73        629.16        99.20 o                         
  12   4   3      10350.20      10431.73       228.82 o                         
  13   4   3       5469.58       4931.81       170.67 o                         
  14   4   3      17290.79      15506.65       401.32 o                         
  15   4   3        530.69        713.43       181.86 o                         
  16   4   3       4812.82       5281.43       375.85 o                         
  17   4   3       5460.83       6072.66       286.60 o                         
  18   4   3      17284.25      19988.80       490.20 o                         
  19   4   3       3875.30       4371.69       196.38 o                         
 -20   5   3      92037.29      89169.87      2147.43 o                         
 -19   5   3      11221.02      11882.18       365.96 o                         
 -18   5   3      91519.20      93073.02      1739.70 o                         
 -17   5   3      21850.19      22799.70       442.74 o                         
 -16   5   3         74.62        197.82       135.19 o                         
 -15   5   3      23417.39      23049.48       437.18 o                         
 -14   5   3       1837.20       1760.06       131.75 o                         
 -13   5   3     528065.44     513570.47      6730.17 o                         
 -12   5   3      63091.19      64041.11      1207.28 o                         
 -11   5   3     311285.03     305191.06      2855.96 o                         
 -10   5   3     113894.78     113552.12      1713.34 o                         
  -9   5   3       9742.70       8916.71       373.49 o                         
  -8   5   3      51894.17      50779.92      1056.58 o                         
  -7   5   3      10335.82      11409.33       364.60 o                         
  -6   5   3     303761.38     305990.44      4970.73 o                         
  -5   5   3      64679.60      70566.19      2528.77 o                         
  -4   5   3     170879.94     177501.55      5278.45 o                         
  -3   5   3      28082.67      29496.20       392.43 o                         
  -2   5   3      31794.48      33539.31       400.36 o                         
  -1   5   3     121867.33     129867.47      1525.55 o                         
   0   5   3       9612.58       9249.15       250.31 o                         
   1   5   3       1698.38       1513.68       328.99 o                         
   2   5   3        613.23        511.51       129.08 o                         
   3   5   3       6364.19       6134.92       188.13 o                         
   4   5   3       3395.42       3772.39       373.66 o                         
   5   5   3       7309.87       6386.29       318.33 o                         
   6   5   3     123501.01     140259.45      2512.74 o                         
   7   5   3      21699.64      18929.01       780.28 o                         
   8   5   3     280791.66     300445.22      5166.05 o                         
   9   5   3      53287.28      52775.20       797.34 o                         
  10   5   3       3735.73       4211.60       150.80 o                         
  11   5   3        467.16        704.73       103.27 o                         
  12   5   3       6576.69       7248.52       189.33 o                         
  13   5   3     199890.70     207387.52      2722.49 o                         
  14   5   3      51263.99      47445.17      2176.84 o                         
  15   5   3     244465.42     248618.94      3327.33 o                         
  16   5   3      97250.74      98167.87      2294.69 o                         
  17   5   3      15788.87      17070.45       517.62 o                         
  18   5   3      10178.93      10731.09       323.83 o                         
  19   5   3         21.70        207.92        87.77 o                         
 -19   6   3       2484.76       2070.50       248.37 o                         
 -18   6   3         85.86        138.26       115.58 o                         
 -17   6   3        252.61        218.28       122.65 o                         
 -16   6   3      21503.11      22507.12       522.60 o                         
 -15   6   3        153.93        198.82       128.05 o                         
 -14   6   3       1519.91        955.03       134.85 o                         
 -13   6   3       4009.46       4009.55       152.30 o                         
 -12   6   3       4225.74       3544.30       154.35 o                         
 -11   6   3       2312.24       2521.18       126.84 o                         
 -10   6   3       4131.12       4090.09       130.16 o                         
  -9   6   3      37098.95      34478.53      1489.69 o                         
  -8   6   3     116024.24     117071.51      2800.23 o                         
  -7   6   3       1641.73       1740.98       168.87 o                         
  -6   6   3      25590.61      25617.54       819.85 o                         
  -5   6   3      38822.34      40499.14      1947.41 o                         
  -4   6   3       1384.01       1169.06        74.63 o                         
  -3   6   3      14412.82      16377.46       366.87 o                         
  -2   6   3       4902.89       5033.31       103.27 o                         
  -1   6   3      92582.56      84769.84      4203.45 o                         
   0   6   3      17823.87      18237.39       508.40 o                         
   1   6   3       3794.71       3748.74       459.04 o                         
   2   6   3         53.21        169.81        82.79 o                         
   3   6   3     150273.88     140994.17      6416.38 o                         
   4   6   3     157568.84     146099.64      4589.45 o                         
   5   6   3       2516.81       1175.70       225.29 o                         
   6   6   3         44.30        567.24       206.53 o                         
   7   6   3       2748.58       2188.55       305.52 o                         
   8   6   3      22655.84      21685.48       623.80 o                         
   9   6   3       1033.87        715.46       133.36 o                         
  10   6   3       4890.89       4876.99       140.54 o                         
  11   6   3      27005.04      25878.03       900.09 o                         
  12   6   3         13.87        214.71       105.56 o                         
  13   6   3       3320.33       3637.05       270.73 o                         
  14   6   3       7760.67       7607.21       415.14 o                         
  15   6   3       5181.33       4971.67       238.00 o                         
  16   6   3      11320.29      11541.39       375.88 o                         
  17   6   3          8.42        222.59       143.00 o                         
  18   6   3      21367.10      22253.05       503.03 o                         
  19   6   3      13891.09      14034.11       461.58 o                         
 -19   7   3       2778.73       3066.18       340.69 o                         
 -18   7   3      41789.29      36016.11      1006.67 o                         
 -17   7   3        977.37       1151.59       173.14 o                         
 -16   7   3        204.69        267.68       124.07 o                         
 -15   7   3       2389.57       2059.55       150.98 o                         
 -14   7   3        152.49        214.68        93.17 o                         
 -13   7   3     150806.19     146914.31      1612.38 o                         
 -12   7   3      21843.99      20344.85       731.93 o                         
 -11   7   3     143072.25     140850.22      1910.71 o                         
 -10   7   3      48422.64      46178.26      1048.65 o                         
  -9   7   3       1354.97        954.70       144.66 o                         
  -8   7   3      20459.22      19125.78       574.53 o                         
  -7   7   3       2004.01       1994.62       173.36 o                         
  -6   7   3     124754.41     121529.48      2082.46 o                         
  -5   7   3      32651.33      33303.95       594.26 o                         
  -4   7   3     101673.03     101761.61      1960.65 o                         
  -3   7   3        139.89        395.66        90.14 o                         
  -2   7   3       6037.60       6778.22       385.86 o                         
  -1   7   3        684.21        787.97       194.01 o                         
   0   7   3       2802.87       3044.98       213.96 o                         
   1   7   3       6502.27       6488.88       287.63 o                         
   2   7   3        271.28        574.45        89.29 o                         
   3   7   3       2227.57       2334.13       267.25 o                         
   4   7   3       2140.50       2465.74       263.06 o                         
   5   7   3       9570.21       8241.16       294.44 o                         
   6   7   3      72843.60      73624.48      1816.10 o                         
   7   7   3      29143.89      25048.02       930.93 o                         
   8   7   3     112940.61     116854.26      1543.74 o                         
   9   7   3      23443.69      21076.90       809.31 o                         
  10   7   3       4117.04       3989.51       312.13 o                         
  11   7   3       6296.59       5577.55       207.13 o                         
  12   7   3        479.95        416.97       112.12 o                         
  13   7   3     105308.09     108087.66      2335.92 o                         
  14   7   3      25328.55      26132.29       601.09 o                         
  15   7   3     124759.19     128170.54      2248.49 o                         
  16   7   3      28560.93      28609.39       669.28 o                         
  17   7   3       7155.40       7347.85       465.97 o                         
  18   7   3       2059.51       1775.97       250.57 o                         
  19   7   3       1863.08       2270.51       120.89 o                         
 -19   8   3        906.73       1050.63       252.77 o                         
 -18   8   3         11.47        111.90       158.10 o                         
 -17   8   3        570.92        608.84       246.17 o                         
 -16   8   3      22031.28      19205.95       731.93 o                         
 -15   8   3       1356.21       1333.05       167.03 o                         
 -14   8   3        780.23        553.91       126.79 o                         
 -13   8   3        539.97        525.31       108.64 o                         
 -12   8   3       3849.84       3510.27       244.55 o                         
 -11   8   3        592.85        647.46       126.46 o                         
 -10   8   3        390.15        500.28       132.24 o                         
  -9   8   3      17440.71      15715.07       356.48 o                         
  -8   8   3     106658.72      99093.05      1425.36 o                         
  -7   8   3       1826.84       2512.73       331.28 o                         
  -6   8   3      45458.70      44948.46       874.22 o                         
  -5   8   3      27579.17      30039.80      1378.13 o                         
  -4   8   3      22787.50      26624.14      1213.29 o                         
  -3   8   3        381.83        401.16       199.34 o                         
  -2   8   3      12864.59      12604.25       505.51 o                         
  -1   8   3      20147.75      20662.11       531.26 o                         
   0   8   3       5584.43       6529.62       298.01 o                         
   1   8   3       3660.23       3684.37       247.44 o                         
   2   8   3      11049.96      10688.32       477.90 o                         
   3   8   3      48218.83      49365.01      1196.74 o                         
   4   8   3      82773.39      86004.78      2602.41 o                         
   5   8   3        591.43        830.84       384.65 o                         
   6   8   3      14299.59      14736.62       786.47 o                         
   7   8   3       5133.27       5336.74       141.53 o                         
   8   8   3      44527.44      43350.10       846.74 o                         
   9   8   3       1508.66       2152.30       396.88 o                         
  10   8   3       5599.68       5947.93       404.00 o                         
  11   8   3       4355.67       3961.34       264.93 o                         
  12   8   3       3786.68       3844.84      1196.80 o                         
  13   8   3         30.35        275.69       156.89 o                         
  14   8   3       4753.40       5045.39       522.02 o                         
  15   8   3       1573.29       1525.40       371.46 o                         
  16   8   3       2635.74       2804.62       393.44 o                         
  17   8   3       2036.51       2514.49       314.31 o                         
  18   8   3      24200.62      25210.84       749.51 o                         
 -19   9   3         11.23        224.19        74.73 o                         
 -18   9   3      35407.43      36912.27      3958.56 o                         
 -17   9   3        211.99        284.65       195.97 o                         
 -16   9   3       3108.06       3236.40       292.33 o                         
 -15   9   3       1278.77       1233.07       312.11 o                         
 -14   9   3         27.85        296.73       279.14 o                         
 -13   9   3      75561.78      72697.40      1245.31 o                         
 -12   9   3       9078.08       9777.91      1021.61 o                         
 -11   9   3      60535.78      60837.67       873.46 o                         
 -10   9   3      16990.03      17672.88       355.96 o                         
  -9   9   3       4435.40       4697.57       157.00 o                         
  -8   9   3      12630.46      12669.90       319.66 o                         
  -7   9   3       6628.86       6956.10       149.14 o                         
  -6   9   3      54594.72      51014.47       670.79 o                         
  -5   9   3       4123.26       4885.61       150.39 o                         
  -4   9   3      59623.16      57266.55      1336.09 o                         
  -3   9   3        913.20       1021.80       215.88 o                         
  -2   9   3       4171.01       5103.02       365.96 o                         
  -1   9   3       9121.53       9106.04       367.77 o                         
   0   9   3       3865.45       4462.15       272.35 o                         
   1   9   3      12539.07      13771.88       704.45 o                         
   2   9   3      17655.79      20264.74       706.84 o                         
   3   9   3       5868.02       6686.26       617.63 o                         
   4   9   3        737.16        688.30       121.17 o                         
   5   9   3       1287.73       1090.14       142.43 o                         
   6   9   3      43004.64      44041.72      1134.76 o                         
   7   9   3       6301.09       5988.59       198.54 o                         
   8   9   3      74389.05      76400.26      1628.64 o                         
   9   9   3      10765.21       8605.51       476.19 o                         
  10   9   3      15290.41      12884.15       920.95 o                         
  11   9   3       7057.18       6670.99       409.82 o                         
  12   9   3        592.16        755.36       288.54 o                         
  13   9   3      66346.45      72887.23      2050.72 o                         
  14   9   3       7949.22       9331.57       459.70 o                         
  15   9   3      78589.82      88347.03      2609.00 o                         
  16   9   3      10495.07      11491.04       591.26 o                         
  17   9   3       9165.07       9014.52       321.62 o                         
  18   9   3       1387.33       1334.74        98.82 o                         
 -18  10   3       2364.17       2230.24       127.59 o                         
 -17  10   3          0.54        174.82       178.09 o                         
 -16  10   3       6142.40       5991.91       368.16 o                         
 -15  10   3       3366.43       3351.27       299.73 o                         
 -14  10   3       1723.97       1863.69       286.61 o                         
 -13  10   3        550.00        217.87       176.75 o                         
 -12  10   3      35252.03      33414.68      1110.51 o                         
 -11  10   3       1027.44        920.97       144.91 o                         
 -10  10   3      13408.27      12136.32       301.47 o                         
  -9  10   3       8097.77       8494.18       253.77 o                         
  -8  10   3      20121.30      20801.76       294.44 o                         
  -7  10   3        212.64        465.91        78.58 o                         
  -6  10   3     107221.15      99997.39      1011.83 o                         
  -5  10   3      56119.22      55613.02       551.58 o                         
  -4  10   3      26996.53      24572.89       338.42 o                         
  -3  10   3      15788.13      17430.96       758.91 o                         
  -2  10   3       1348.67       1478.14       114.71 o                         
  -1  10   3       3991.41       6048.60       629.72 o                         
   0  10   3       2492.59       2032.94       159.63 o                         
   1  10   3      82994.17      86443.28      1018.01 o                         
   2  10   3      22228.70      22750.18       443.32 o                         
   3  10   3        268.51        497.08        97.61 o                         
   4  10   3       8006.24       7215.91       375.30 o                         
   5  10   3      28840.84      29635.90       403.56 o                         
   6  10   3      75675.17      73470.28      2260.41 o                         
   7  10   3         97.26        304.77       104.21 o                         
   8  10   3     115550.20     121550.30      1587.52 o                         
   9  10   3       1937.36       2245.01       250.95 o                         
  10  10   3        370.17        397.11       207.62 o                         
  11  10   3       1052.02       1124.91       208.21 o                         
  12  10   3       2999.28       3350.06       355.17 o                         
  13  10   3       5539.00       6395.40       411.52 o                         
  14  10   3      14655.95      16512.85       717.64 o                         
  15  10   3       5179.15       5835.17       514.33 o                         
  16  10   3       9216.40      11371.47       460.48 o                         
  17  10   3      13435.73      13973.16       427.27 o                         
 -17  11   3       9777.53       8310.73       736.32 o                         
 -16  11   3      14286.75      12713.12       549.50 o                         
 -15  11   3      58809.44      53109.80      1496.82 o                         
 -14  11   3       4229.18       4822.37       430.80 o                         
 -13  11   3     114913.98     102592.94      2652.96 o                         
 -12  11   3      22716.30      22761.89      1023.16 o                         
 -11  11   3     130056.04     124648.58      1755.94 o                         
 -10  11   3      73364.59      71408.73       966.79 o                         
  -9  11   3      32187.66      30107.40       531.38 o                         
  -8  11   3     125566.21     124027.10      1137.79 o                         
  -7  11   3       3246.30       3061.50       119.91 o                         
  -6  11   3     174362.23     168243.41      1328.07 o                         
  -5  11   3      34533.28      37036.91       767.81 o                         
  -4  11   3     150244.28     147775.09       947.06 o                         
  -3  11   3      22792.81      23517.74       970.07 o                         
  -2  11   3      18571.45      18092.55       452.52 o                         
  -1  11   3        321.03        453.93        59.69 o                         
   0  11   3        626.39        510.53        69.01 o                         
   1  11   3        455.76        634.34        61.56 o                         
   2  11   3       7698.10       7286.39       363.62 o                         
   3  11   3       3662.37       4297.20       217.41 o                         
   4  11   3       1012.58       1270.98        85.53 o                         
   5  11   3       7814.14       8225.40       239.23 o                         
   6  11   3      26632.30      27383.22      1471.31 o                         
   7  11   3      25016.80      24113.58       386.81 o                         
   8  11   3      46530.46      44918.63       751.29 o                         
   9  11   3      10966.05      10894.75       314.78 o                         
  10  11   3      20672.11      19497.21      2462.84 o                         
  11  11   3      58654.37      59078.25      3204.66 o                         
  12  11   3         34.09        364.41       308.03 o                         
  13  11   3      92896.30     109901.33      2517.27 o                         
  14  11   3      14958.21      16843.83       452.80 o                         
  15  11   3      91114.04     101992.52      2290.30 o                         
  16  11   3      17113.32      17777.29       334.98 o                         
  17  11   3      23311.69      21839.97      1269.33 o                         
 -16  12   3       8166.65       7137.00       879.19 o                         
 -15  12   3       1073.03        703.46       209.91 o                         
 -14  12   3        103.28        288.58       172.65 o                         
 -13  12   3        199.08        281.34       345.08 o                         
 -12  12   3       9160.69       8785.45       299.62 o                         
 -11  12   3        519.71        572.14       175.87 o                         
 -10  12   3        286.86        546.98       130.36 o                         
  -9  12   3      12492.20      12200.93       376.35 o                         
  -8  12   3      95178.16      94879.91      1218.41 o                         
  -7  12   3       6054.59       6087.57       351.31 o                         
  -6  12   3        421.12        497.20        63.56 o                         
  -5  12   3       2148.10       2475.67       114.10 o                         
  -4  12   3       2766.35       2763.60       101.02 o                         
  -3  12   3      10060.60       9988.28       422.33 o                         
  -2  12   3      25485.70      26201.36       661.47 o                         
  -1  12   3      42938.49      40094.15       637.70 o                         
   0  12   3       6134.09       5953.13       132.25 o                         
   1  12   3       6590.55       5982.79       278.25 o                         
   2  12   3        361.20        325.30        75.94 o                         
   3  12   3      47538.79      47349.38       613.38 o                         
   4  12   3     105945.93     102108.27      1603.16 o                         
   5  12   3       1148.80       1450.41       170.18 o                         
   6  12   3       2193.00       2143.44       214.94 o                         
   7  12   3       1685.22       1689.76        91.37 o                         
   8  12   3        654.44        954.63        94.67 o                         
   9  12   3       4002.84       3989.85       285.60 o                         
  10  12   3      21162.25      19212.20       427.86 o                         
  11  12   3      14340.48      15073.46      1694.64 o                         
  12  12   3       4655.50       5549.40       480.26 o                         
  13  12   3       2361.32       2309.76       258.45 o                         
  14  12   3       6464.63       7442.59       357.41 o                         
  15  12   3       1356.78       1159.25       184.87 o                         
  16  12   3       4059.05       4428.93       294.53 o                         
 -16  13   3       6703.85       7684.14       386.84 o                         
 -15  13   3       8789.26       7189.35       494.81 o                         
 -14  13   3       5833.28       5872.79       374.76 o                         
 -13  13   3       9979.70       7885.00       816.55 o                         
 -12  13   3       2658.44       2604.12       261.17 o                         
 -11  13   3      25519.91      25932.65       476.09 o                         
 -10  13   3       6293.59       6599.29       327.16 o                         
  -9  13   3       9048.84       8929.35       362.00 o                         
  -8  13   3      22208.99      22385.21       359.29 o                         
  -7  13   3      10305.07       9883.86       183.33 o                         
  -6  13   3      19531.67      19394.66       250.20 o                         
  -5  13   3       3095.09       3254.97       214.51 o                         
  -4  13   3      38964.34      37795.20       347.42 o                         
  -3  13   3       5380.57       6669.63       724.22 o                         
  -2  13   3       2276.50       2808.49       226.12 o                         
  -1  13   3      25462.60      25970.61       301.11 o                         
   0  13   3         62.27        259.76        75.19 o                         
   1  13   3       2307.10       2707.67       103.07 o                         
   2  13   3       9011.71       8530.95       199.50 o                         
   3  13   3       3074.70       4051.66       192.10 o                         
   4  13   3        346.44        375.80        71.28 o                         
   5  13   3       3155.87       3240.60       140.43 o                         
   6  13   3      19214.91      19242.57       584.23 o                         
   7  13   3       5477.14       5712.87       181.63 o                         
   8  13   3      15812.11      15480.83       486.10 o                         
   9  13   3       1906.45       2469.63       139.29 o                         
  10  13   3      17686.07      15935.63       336.05 o                         
  11  13   3      22814.25      25686.57      1517.71 o                         
  12  13   3       4661.25       5743.74       290.13 o                         
  13  13   3      18527.49      18195.13      1323.18 o                         
  14  13   3       4487.17       5859.82       448.39 o                         
  15  13   3      16493.96      19157.60       635.22 o                         
 -15  14   3        385.75        323.10       197.82 o                         
 -14  14   3          4.01        187.65       202.79 o                         
 -13  14   3         29.40        196.40       125.67 o                         
 -12  14   3      11904.80      12764.74       582.16 o                         
 -11  14   3        651.71       1017.05       232.37 o                         
 -10  14   3       1874.35       2241.98       157.59 o                         
  -9  14   3       1031.69       1398.34       149.77 o                         
  -8  14   3      12628.72      13297.52       266.20 o                         
  -7  14   3       3073.34       2963.49       137.55 o                         
  -6  14   3      16006.97      16057.05       262.30 o                         
  -5  14   3       4949.23       4926.75       121.38 o                         
  -4  14   3       2327.98       2417.86        97.92 o                         
  -3  14   3       2232.71       1949.20       123.98 o                         
  -2  14   3       1235.25       1461.49        93.81 o                         
  -1  14   3        333.93        579.49       102.30 o                         
   0  14   3        919.47       1095.85        93.67 o                         
   1  14   3      13133.33      12764.79       266.16 o                         
   2  14   3       7929.97       7691.99       158.79 o                         
   3  14   3       1098.76       1153.70        92.94 o                         
   4  14   3        852.94       1250.67        99.42 o                         
   5  14   3       5019.66       5554.50       129.44 o                         
   6  14   3      19490.11      18912.00       394.53 o                         
   7  14   3        112.07        189.28        90.92 o                         
   8  14   3      22403.80      22244.35       875.75 o                         
   9  14   3       1719.38       2024.84       164.69 o                         
  10  14   3       2424.42       2175.91       164.02 o                         
  11  14   3          3.34        190.30       148.75 o                         
  12  14   3        321.29        243.98       149.46 o                         
  13  14   3       3218.22       3637.66       200.02 o                         
  14  14   3       2826.58       3503.58       164.85 o                         
 -14  15   3       5247.67       4921.28       309.92 o                         
 -13  15   3      10428.85      10264.57       523.12 o                         
 -12  15   3       1816.07       1791.35       373.66 o                         
 -11  15   3      35653.07      37677.50       811.66 o                         
 -10  15   3       4297.33       3771.35       198.92 o                         
  -9  15   3      16015.32      18671.51       775.68 o                         
  -8  15   3      31436.98      33747.61       661.73 o                         
  -7  15   3       3183.91       3187.16       135.83 o                         
  -6  15   3      24749.02      24874.43       486.57 o                         
  -5  15   3      10369.22      10601.52       226.05 o                         
  -4  15   3      40497.23      40066.60       647.41 o                         
  -3  15   3      11743.22      11663.64       347.07 o                         
  -2  15   3         61.32        180.05        84.77 o                         
  -1  15   3      18797.15      20674.14       555.70 o                         
   0  15   3        317.56        416.77        94.56 o                         
   1  15   3       4527.49       4902.07       150.14 o                         
   2  15   3       9823.16       9930.11       576.91 o                         
   3  15   3        573.45        497.29       107.03 o                         
   4  15   3         33.06        140.98        77.93 o                         
   5  15   3         22.05        149.51        83.51 o                         
   6  15   3      21667.48      23071.86       935.54 o                         
   7  15   3       1839.84       1746.47       116.80 o                         
   8  15   3      15498.04      15898.72       646.96 o                         
   9  15   3         14.11        296.17       125.00 o                         
  10  15   3      34781.32      33835.81      2946.63 o                         
  11  15   3      44337.34      43362.94      4381.67 o                         
  12  15   3       1706.63       1958.99       647.31 o                         
  13  15   3      27463.45      23698.62       604.44 o                         
 -12  16   3      19248.65      20880.81       764.90 o                         
 -11  16   3        423.74        928.23       186.89 o                         
 -10  16   3       3601.72       3866.34       316.51 o                         
  -9  16   3       3217.66       4150.15       293.33 o                         
  -8  16   3       4247.04       4126.24       303.88 o                         
  -7  16   3        341.29        671.06       166.72 o                         
  -6  16   3       4495.29       4958.57       255.43 o                         
  -5  16   3       8820.67       9998.72       535.22 o                         
  -4  16   3        103.97        109.99       132.13 o                         
  -3  16   3       4180.31       4299.21       190.49 o                         
  -2  16   3       2384.10       3007.85       193.51 o                         
  -1  16   3       1554.35       2067.59       305.08 o                         
   0  16   3         22.90         37.30       106.68 o                         
   1  16   3       5974.65       6929.57       524.28 o                         
   2  16   3       1856.47       1803.53       204.29 o                         
   3  16   3        210.99        490.11       125.63 o                         
   4  16   3       1633.01        892.34       296.94 o                         
   5  16   3       8594.69       9614.08       238.62 o                         
   6  16   3       6032.91       7866.86       860.04 o                         
   7  16   3       3322.84       3482.30       161.44 o                         
   8  16   3      14719.46      16918.80      1753.23 o                         
   9  16   3        238.80        350.23       136.99 o                         
  10  16   3        146.31        373.57       324.20 o                         
  11  16   3        124.61        545.10       298.93 o                         
  12  16   3        161.78        736.32       206.61 o                         
 -10  17   3      11533.45      11324.00       459.38 o                         
  -9  17   3      23411.72      26738.43       837.43 o                         
  -8  17   3      42413.65      46258.70      1299.01 o                         
  -7  17   3       2285.12       2776.05       364.86 o                         
  -6  17   3      33583.76      36127.55       743.49 o                         
  -5  17   3       5153.64       5154.10       538.51 o                         
  -4  17   3      51030.33      54301.74       966.01 o                         
  -3  17   3      13371.33      12970.45       332.59 o                         
  -2  17   3       5575.59       5774.41       521.24 o                         
  -1  17   3       7834.97       8399.86       242.83 o                         
   0  17   3       2661.67       2644.09       167.89 o                         
   1  17   3        146.00        104.24       101.19 o                         
   2  17   3       1220.68       1489.67       128.09 o                         
   3  17   3       9042.11       9484.62       258.54 o                         
   4  17   3        393.47        252.32       144.54 o                         
   5  17   3       4439.48       4934.43       211.00 o                         
   6  17   3      17587.49      17158.68      1574.85 o                         
   7  17   3       4680.72       5301.99       326.25 o                         
   8  17   3       9426.20      13115.35       679.18 o                         
   9  17   3       2023.44       2831.00       380.25 o                         
  10  17   3      21622.08      23445.86       758.30 o                         
  -9  18   3        135.62        725.33       241.78 o                         
  -8  18   3       9281.23      10710.76       496.74 o                         
  -7  18   3        120.04        175.84       274.75 o                         
  -6  18   3       1623.43       2283.70       362.67 o                         
  -5  18   3        386.92        312.54       151.76 o                         
  -4  18   3       2723.38       3690.41       254.97 o                         
  -3  18   3       3980.34       3885.47       337.65 o                         
  -2  18   3       3183.43       3892.85       184.49 o                         
  -1  18   3       8402.78       9450.57       689.07 o                         
   0  18   3        210.78        240.32        98.90 o                         
   1  18   3       5117.57       5004.88       270.93 o                         
   2  18   3       1381.15       1698.53       172.19 o                         
   3  18   3       3980.46       4600.57       204.13 o                         
   4  18   3      10374.42      11687.21       485.04 o                         
   5  18   3         26.58         28.91       120.58 o                         
  -7  19   3       2323.16       2769.46       298.93 o                         
  -6  19   3       1568.26       1775.97       327.50 o                         
  -3  19   3       2442.80       2182.82       189.03 o                         
  -2  19   3         15.83        274.75       393.44 o                         
  -1  19   3      12289.49      14403.37       758.30 o                         
   0  19   3         69.51        193.42       149.46 o                         
   1  19   3       1243.22       1699.04       186.83 o                         
   2  19   3       2479.26       2847.62       349.48 o                         
   3  19   3       1774.62       1495.29       148.81 o                         
   4  19   3        162.32        193.32       111.71 o                         
   0  20   3        341.75        516.53       138.47 o                         
   1  20   3       6898.53       7193.99       283.54 o                         
 -21   0   4       4290.51       4332.22       259.36 o                         
 -20   0   4      21298.33      23511.80       740.72 o                         
 -19   0   4      25161.20      26551.61       848.42 o                         
 -18   0   4      37700.37      39787.84      1142.95 o                         
 -17   0   4      27719.87      27443.98       863.81 o                         
 -16   0   4      24067.40      22713.93       753.91 o                         
 -15   0   4      13709.22      13741.77       531.91 o                         
 -14   0   4     110359.82     109559.35      2163.91 o                         
 -13   0   4       1005.00       1353.98       176.94 o                         
 -12   0   4     821190.38     832367.69     13158.21 o                         
 -11   0   4     283999.75     292198.84      4937.46 o                         
 -10   0   4      24313.15      23960.19       962.72 o                         
  -9   0   4       3153.83       3442.04       349.48 o                         
  -8   0   4      35246.64      35780.92      1129.76 o                         
  -7   0   4     353698.22     366491.28      8295.18 o                         
  -6   0   4     121235.52     137965.03      3274.99 o                         
  -5   0   4    1866612.88    1954815.75     42682.58 o                         
  -4   0   4     835049.31     926079.50     20311.54 o                         
  -3   0   4     340796.69     366977.03      8143.52 o                         
  -2   0   4     277789.53     311352.75      6908.25 o                         
  -1   0   4       1966.06       2213.37       184.63 o                         
   0   0   4     243842.12     252189.69      5719.15 o                         
   1   0   4      11600.63      12259.30       354.01 o                         
   2   0   4      45180.54      43438.59       852.26 o                         
   3   0   4        119.13        327.50       281.34 o                         
   4   0   4      61707.50      70368.34      1905.65 o                         
   5   0   4      80968.38      74586.27      2063.90 o                         
   6   0   4       3882.74       3187.07       452.78 o                         
   7   0   4      49411.34      39357.04      1441.88 o                         
   8   0   4       4437.32       5226.80       591.26 o                         
   9   0   4        113.29        782.48       476.96 o                         
  10   0   4       8709.16       7862.56       314.73 o                         
  11   0   4      25354.65      27003.75      2255.13 o                         
  12   0   4      11985.80      14877.51      1013.27 o                         
  13   0   4      19699.15      18279.21       841.02 o                         
  14   0   4     394872.88     467852.34      7620.80 o                         
  15   0   4     208154.41     205991.38      3509.27 o                         
  16   0   4      68799.05      83561.16     11599.84 o                         
  17   0   4      30771.24      30723.37      1008.87 o                         
  18   0   4       3148.65       3496.99       331.90 o                         
  19   0   4       3384.93       3534.35       290.13 o                         
  20   0   4          4.80         87.92       147.26 o                         
 -21   1   4       5466.37       5758.71       279.14 o                         
 -20   1   4        780.23        426.41       228.59 o                         
 -19   1   4       1302.58       1455.06       265.96 o                         
 -18   1   4        829.61        378.05       248.37 o                         
 -17   1   4       6241.64       5450.99       362.67 o                         
 -16   1   4       2056.87       2066.10       259.36 o                         
 -15   1   4        986.61       1142.95       222.00 o                         
 -14   1   4       5838.32       6114.02       292.12 o                         
 -13   1   4       1686.19        728.73       215.47 o                         
 -12   1   4        108.47        106.13       144.87 o                         
 -11   1   4       1717.59       1268.89       160.59 o                         
 -10   1   4        531.59        635.22       254.97 o                         
  -9   1   4         27.88         57.15       202.21 o                         
  -8   1   4        133.78        184.63       200.02 o                         
  -7   1   4         22.49        342.88       193.42 o                         
  -6   1   4       3792.69       3450.83       276.95 o                         
  -5   1   4         20.33        503.34       164.85 o                         
  -4   1   4       6801.48       8101.76       360.47 o                         
  -3   1   4       4881.34       6165.33       285.74 o                         
  -2   1   4      25810.67      28969.57       634.12 o                         
  -1   1   4        763.95        822.25        81.20 o                         
   0   1   4       3185.19       3686.01       296.73 o                         
   1   1   4       5395.54       4806.33       174.62 o                         
   2   1   4      12218.38      11732.03       322.73 o                         
   3   1   4      40178.22      35527.93      1217.68 o                         
   4   1   4      23534.25      23979.97       883.59 o                         
   5   1   4      28445.30      28905.64      1041.84 o                         
   6   1   4       8639.07       8209.46       589.06 o                         
   7   1   4      41158.66      45456.43      1575.95 o                         
   8   1   4       5696.97       6352.16       637.41 o                         
   9   1   4      21807.01      23872.27      1219.88 o                         
  10   1   4      15328.61      15941.22       501.14 o                         
  11   1   4      11752.56      13502.58      1846.30 o                         
  12   1   4      23503.43      23062.50       542.92 o                         
  13   1   4        622.44        985.76       204.00 o                         
  14   1   4      12538.96      12623.60       569.74 o                         
  15   1   4       1154.20       2035.16       304.23 o                         
  16   1   4       4126.35       4689.65       764.90 o                         
  17   1   4       2133.91       2277.11       325.30 o                         
  18   1   4       3573.44       3901.42       351.68 o                         
  19   1   4         22.66         79.13       211.01 o                         
  20   1   4        805.86        833.03       167.05 o                         
 -21   2   4        767.62        579.63       107.11 o                         
 -20   2   4       5046.85       5665.76       234.62 o                         
 -19   2   4       5483.45       5228.63       249.42 o                         
 -18   2   4       3822.22       4302.31       224.48 o                         
 -17   2   4       7027.81       7116.59       272.76 o                         
 -16   2   4      12524.87      12738.34       457.18 o                         
 -15   2   4       8846.54       8753.53       235.85 o                         
 -14   2   4       4928.03       4669.60       158.96 o                         
 -13   2   4       1574.82       1562.76       109.32 o                         
 -12   2   4     407418.78     409461.44      4153.14 o                         
 -11   2   4      58119.97      58863.88       827.78 o                         
 -10   2   4       1767.41       2116.68       218.26 o                         
  -9   2   4      63809.81      63664.81      1287.50 o                         
  -8   2   4      40108.78      42393.43       908.27 o                         
  -7   2   4      30872.75      32909.19       724.18 o                         
  -6   2   4      19307.85      21396.91       505.88 o                         
  -5   2   4     662769.62     716408.50     11166.19 o                         
  -4   2   4     301161.78     335513.25      6961.01 o                         
  -3   2   4     139889.50     155156.08      2503.82 o                         
  -2   2   4         28.77        229.90        53.70 o                         
  -1   2   4         74.42        191.02        60.75 o                         
   0   2   4      37779.61      36888.52       455.29 o                         
   1   2   4      51309.70      45803.90      1116.57 o                         
   2   2   4       8700.15       8188.42       545.88 o                         
   3   2   4      69227.95      55176.97      1115.76 o                         
   4   2   4        439.82       1687.57       225.34 o                         
   5   2   4        664.47       1046.15       229.88 o                         
   6   2   4      18616.00      16424.36       730.83 o                         
   7   2   4         36.22        374.78       266.54 o                         
   8   2   4        912.99       2276.25       336.46 o                         
   9   2   4      24538.01      23004.39       846.70 o                         
  10   2   4        816.21       1255.99       171.59 o                         
  11   2   4       4255.71       4254.77       246.80 o                         
  12   2   4        926.61       1118.07       120.20 o                         
  13   2   4       1830.49       1576.17       219.40 o                         
  14   2   4     208527.31     233601.22      7357.37 o                         
  15   2   4      69278.47      71458.24      1522.49 o                         
  16   2   4      44420.62      51103.34      4231.50 o                         
  17   2   4       1781.27       1590.14       210.94 o                         
  18   2   4       2350.92       2868.13       219.88 o                         
  19   2   4        345.15        556.11       148.42 o                         
  20   2   4        321.97        290.79        96.32 o                         
 -20   3   4       3024.78       2913.10       186.43 o                         
 -19   3   4       3668.64       3605.12       216.71 o                         
 -18   3   4       3937.97       3514.58       269.25 o                         
 -17   3   4       8866.86       9131.61       331.89 o                         
 -16   3   4         94.58         64.62       141.02 o                         
 -15   3   4       1084.56       1209.69       123.39 o                         
 -14   3   4       2808.03       2544.30       141.23 o                         
 -13   3   4       6165.96       5181.87       167.41 o                         
 -12   3   4      21299.55      20579.21       295.67 o                         
 -11   3   4        396.23        140.12        68.55 o                         
 -10   3   4       3648.51       3663.77       269.78 o                         
  -9   3   4       7016.97       7993.45       344.66 o                         
  -8   3   4       1945.47       2018.24       191.37 o                         
  -7   3   4      14053.08      15489.42       438.60 o                         
  -6   3   4        220.89        364.52       117.84 o                         
  -5   3   4      48180.25      50502.94      1540.78 o                         
  -4   3   4       6214.91       7486.20       584.66 o                         
  -3   3   4         89.51        205.05        73.05 o                         
  -2   3   4      70344.88      76891.73       817.96 o                         
  -1   3   4         30.39        136.66        73.72 o                         
   0   3   4      14149.30      14968.06       353.79 o                         
   1   3   4       3939.35       3891.33       213.50 o                         
   2   3   4      33306.61      31322.13       654.91 o                         
   3   3   4      58582.85      59820.07      1471.28 o                         
   4   3   4       1714.89       2139.83       216.27 o                         
   5   3   4       6554.26       6685.71       343.31 o                         
   6   3   4       5725.39       6426.80       463.77 o                         
   7   3   4      87683.19      95321.91      1917.09 o                         
   8   3   4       3813.89       3642.34       393.47 o                         
   9   3   4       5453.81       5566.40       465.44 o                         
  10   3   4      12192.81      11855.82       623.37 o                         
  11   3   4        856.42        665.41       109.47 o                         
  12   3   4       5005.90       5142.80       182.44 o                         
  13   3   4         20.38        221.83       127.80 o                         
  14   3   4       1889.51       1943.71       178.18 o                         
  15   3   4       2474.41       2817.37       318.33 o                         
  16   3   4       1487.89       1840.37       199.74 o                         
  17   3   4       3426.42       3968.50       311.01 o                         
  18   3   4        175.74        171.11       159.99 o                         
  19   3   4       4583.12       4981.52       212.04 o                         
 -20   4   4       2566.54       3051.54       143.37 o                         
 -19   4   4      11311.38      10370.29       327.89 o                         
 -18   4   4       3384.46       3734.35       226.39 o                         
 -17   4   4      13626.58      13685.86       355.62 o                         
 -16   4   4        167.98        260.24       139.65 o                         
 -15   4   4       3133.48       2938.04       155.19 o                         
 -14   4   4      35687.59      36344.12       597.25 o                         
 -13   4   4        224.86        633.50       158.84 o                         
 -12   4   4     447930.75     451161.62      4629.08 o                         
 -11   4   4      97572.38      98943.28      1126.94 o                         
 -10   4   4      13446.88      12807.84       335.66 o                         
  -9   4   4      14087.77      14189.27       470.86 o                         
  -8   4   4      23972.65      26602.50       658.79 o                         
  -7   4   4     103661.25     110372.45      1939.50 o                         
  -6   4   4      10875.86      13345.33       377.20 o                         
  -5   4   4     747858.94     793328.19     15713.36 o                         
  -4   4   4     231864.16     255782.98      5978.51 o                         
  -3   4   4      77204.09      84659.83       940.54 o                         
  -2   4   4      44637.34      47805.80       770.20 o                         
  -1   4   4       1173.38       1860.55       147.84 o                         
   0   4   4      24625.30      27446.18       819.85 o                         
   1   4   4      64369.59      65438.61      1450.00 o                         
   2   4   4      34813.13      33714.64       518.25 o                         
   3   4   4        124.71        364.37       116.17 o                         
   4   4   4      12556.81      14155.73       385.18 o                         
   5   4   4      26492.71      25332.17      1082.51 o                         
   6   4   4       7476.45       7384.93       398.60 o                         
   7   4   4       4410.29       2884.56       368.16 o                         
   8   4   4       1237.98       1923.07       338.29 o                         
   9   4   4      19368.31      20529.58       828.64 o                         
  10   4   4        747.36        557.54        93.73 o                         
  11   4   4        549.76        721.23       106.86 o                         
  12   4   4         76.39        216.38       101.89 o                         
  13   4   4       1440.37       1330.51       208.18 o                         
  14   4   4     198060.67     209170.64      5257.99 o                         
  15   4   4      76658.64      78270.27      1130.63 o                         
  16   4   4      38449.58      39711.46       852.99 o                         
  17   4   4       4583.79       3952.63       244.34 o                         
  18   4   4       1870.50       2374.98       190.16 o                         
  19   4   4        168.88        203.36       111.61 o                         
 -20   5   4       3405.80       3655.24       270.35 o                         
 -19   5   4      10963.90      10838.15       456.08 o                         
 -18   5   4       6544.48       5946.96       259.33 o                         
 -17   5   4      23792.27      24365.29       739.62 o                         
 -16   5   4        688.60        587.95       136.07 o                         
 -15   5   4       1877.77       1893.67       192.57 o                         
 -14   5   4       1478.67       1335.04       125.07 o                         
 -13   5   4      16997.65      15805.28       404.19 o                         
 -12   5   4      49411.69      47483.52       559.56 o                         
 -11   5   4       1058.50        517.67       101.08 o                         
 -10   5   4       8169.47       7673.55       227.04 o                         
  -9   5   4       1956.58       1563.61       137.54 o                         
  -8   5   4        519.13        556.92       139.88 o                         
  -7   5   4        393.11        546.38       132.82 o                         
  -6   5   4       3699.90       4538.48       221.14 o                         
  -5   5   4     113079.70     120410.28      2007.45 o                         
  -4   5   4      77468.49      81878.49      1177.95 o                         
  -3   5   4         79.91        346.75        58.12 o                         
  -2   5   4      67727.75      74014.84       818.09 o                         
  -1   5   4        306.17        355.02        63.29 o                         
   0   5   4      25704.05      26281.53       656.96 o                         
   1   5   4       1280.84        684.95       147.06 o                         
   2   5   4      35386.02      34871.01       589.14 o                         
   3   5   4      44546.54      40293.39       711.65 o                         
   4   5   4       6316.43       5950.82       243.45 o                         
   5   5   4        515.97       1020.41       214.92 o                         
   6   5   4       5557.94       5601.20       358.01 o                         
   7   5   4      75799.78      78110.91      3328.84 o                         
   8   5   4         79.70        194.57       164.01 o                         
   9   5   4       8617.03       7468.64       329.68 o                         
  10   5   4      10092.55       9238.41       371.16 o                         
  11   5   4        591.70        504.98       112.41 o                         
  12   5   4      10082.81       9694.85       282.45 o                         
  13   5   4       3676.17       3803.13       171.83 o                         
  14   5   4       9954.32      10726.71       438.24 o                         
  15   5   4       3520.05       3553.23       189.41 o                         
  16   5   4       4632.25       4963.77       269.09 o                         
  17   5   4        933.07       1068.23       169.92 o                         
  18   5   4       1148.29       1130.94       146.13 o                         
  19   5   4      12213.88      12405.24       438.50 o                         
 -19   6   4      20689.80      20390.21       477.23 o                         
 -18   6   4       8897.48       9191.44       330.80 o                         
 -17   6   4      10687.28      11749.59       340.20 o                         
 -16   6   4       5936.87       5336.30       202.25 o                         
 -15   6   4         96.75        295.46       100.47 o                         
 -14   6   4     102309.22      95507.55      1353.06 o                         
 -13   6   4      25625.32      24063.62       513.24 o                         
 -12   6   4     499227.03     492674.84      4948.48 o                         
 -11   6   4     184335.28     176546.22      3080.25 o                         
 -10   6   4      62058.78      58249.66       782.93 o                         
  -9   6   4      48648.15      48256.57       980.97 o                         
  -8   6   4       3912.57       4336.09       302.43 o                         
  -7   6   4     301727.38     299211.59      6821.44 o                         
  -6   6   4      41221.51      46398.89      1855.10 o                         
  -5   6   4     826347.00     836618.00      8412.70 o                         
  -4   6   4     275669.88     285238.06      3153.23 o                         
  -3   6   4     160367.00     161307.19      1696.50 o                         
  -2   6   4     205059.11     209504.17      2145.62 o                         
  -1   6   4         39.76        224.72        50.02 o                         
   0   6   4     225931.64     227237.38      3147.15 o                         
   1   6   4      77246.48      75570.76      1126.22 o                         
   2   6   4     152295.56     153649.20      3488.30 o                         
   3   6   4      14188.21      15339.28      1106.20 o                         
   4   6   4     109859.20     104853.78      1739.49 o                         
   5   6   4      20403.63      18436.88       404.06 o                         
   6   6   4       3985.15       4611.60       323.83 o                         
   7   6   4       3893.76       2073.15       299.79 o                         
   8   6   4       7542.79       8195.88       332.08 o                         
   9   6   4      12976.58      11476.70       280.79 o                         
  10   6   4       3826.82       3949.17       176.04 o                         
  11   6   4        755.58        749.94       121.69 o                         
  12   6   4       4177.32       4632.01       236.27 o                         
  13   6   4      10125.02       9552.63       517.87 o                         
  14   6   4     121231.45     132556.05      4388.07 o                         
  15   6   4      72659.25      73245.05      1401.79 o                         
  16   6   4      29403.37      31032.04       824.02 o                         
  17   6   4      20981.10      20909.62      1208.89 o                         
  18   6   4        161.95        487.29       140.83 o                         
  19   6   4      11129.02      10696.69       236.04 o                         
 -19   7   4       4350.46       4242.10       360.47 o                         
 -17   7   4      40251.18      40821.25      3165.09 o                         
 -16   7   4      11494.30      10945.29       279.00 o                         
 -15   7   4       8796.76       8690.17       238.02 o                         
 -14   7   4       1592.70       1562.41       113.75 o                         
 -13   7   4      16572.71      16059.90       369.43 o                         
 -12   7   4      27901.67      28197.92       472.41 o                         
 -11   7   4       2861.70       2539.94       250.95 o                         
 -10   7   4        387.30        500.91       101.27 o                         
  -9   7   4         26.22        177.22        77.36 o                         
  -8   7   4       7823.41       8450.54       208.16 o                         
  -7   7   4        488.15        439.69        78.82 o                         
  -6   7   4        280.75        255.99        67.20 o                         
  -5   7   4      31874.87      32687.41       798.84 o                         
  -4   7   4      55129.18      55998.52       955.19 o                         
  -3   7   4      18242.72      17992.41       362.19 o                         
  -2   7   4     143963.39     130403.50      2517.79 o                         
  -1   7   4       2065.43       2262.97       271.31 o                         
   0   7   4      93222.85      87674.55      1746.62 o                         
   1   7   4       1310.11       1091.04        71.11 o                         
   2   7   4       1003.73       1542.39       138.98 o                         
   3   7   4       8352.76       6295.72      1051.69 o                         
   4   7   4      63264.43      60096.12      2004.43 o                         
   5   7   4      47283.77      41434.14       900.40 o                         
   6   7   4       6579.68       6031.77       340.86 o                         
   7   7   4       2946.22       3613.47       186.94 o                         
   8   7   4        846.81       1182.03       120.11 o                         
   9   7   4      25963.37      26053.38       578.43 o                         
  10   7   4      54189.08      49105.57      1680.11 o                         
  11   7   4      11841.13      12098.77       477.56 o                         
  12   7   4      65297.67      61578.14      1494.02 o                         
  13   7   4         56.90        363.80       120.90 o                         
  14   7   4        446.32        797.27       159.75 o                         
  15   7   4        589.31        838.22       158.20 o                         
  16   7   4       3068.26       3024.36       164.74 o                         
  17   7   4         59.13        232.99       268.15 o                         
  18   7   4       2937.79       2835.39       270.35 o                         
 -19   8   4       6080.62       6105.99       356.07 o                         
 -18   8   4       2428.10       2294.69       351.68 o                         
 -17   8   4        625.11        870.33       195.87 o                         
 -16   8   4       7472.21       7655.57       439.60 o                         
 -15   8   4         57.43        160.81       131.43 o                         
 -14   8   4       9870.44       9342.17       263.59 o                         
 -13   8   4       9223.88       8640.79       362.52 o                         
 -12   8   4     121248.23     119295.20      1934.92 o                         
 -11   8   4      17088.34      15742.48       651.70 o                         
 -10   8   4      20743.42      20547.52       520.63 o                         
  -9   8   4       6442.32       6626.66       210.59 o                         
  -8   8   4        234.46        299.37        73.60 o                         
  -7   8   4      13252.91      13140.56       206.27 o                         
  -6   8   4        300.81        437.27        95.79 o                         
  -5   8   4     128628.02     128487.34      3813.50 o                         
  -4   8   4      10528.74       9827.17       817.65 o                         
  -3   8   4      12769.11      14559.42       887.98 o                         
  -2   8   4        186.27        340.69       334.09 o                         
  -1   8   4      18775.79      18601.36       654.96 o                         
   0   8   4       1792.20       2849.00       294.70 o                         
   1   8   4      35771.96      35958.88       956.93 o                         
   2   8   4       3791.71       4096.42       340.79 o                         
   3   8   4       4747.65       4358.77       358.86 o                         
   4   8   4      13545.70      14981.44       907.77 o                         
   5   8   4       3249.50       3072.77       425.85 o                         
   6   8   4        131.79        211.43        81.60 o                         
   7   8   4      21842.61      20867.50       530.47 o                         
   8   8   4       1168.17       1039.29       129.91 o                         
   9   8   4      31348.39      28071.06       736.47 o                         
  10   8   4        180.80        173.87       194.20 o                         
  11   8   4       4612.47       4297.52       359.37 o                         
  12   8   4       1140.53       1528.88       189.04 o                         
  13   8   4         41.90        355.98       169.96 o                         
  14   8   4      47652.27      49968.71      3445.33 o                         
  15   8   4      10843.71      11031.67       597.85 o                         
  16   8   4      14958.78      16152.96       705.55 o                         
  17   8   4       1532.78       1782.56       292.33 o                         
  18   8   4        336.31        282.99        73.56 o                         
 -18   9   4       8949.40       8633.67       472.57 o                         
 -17   9   4      12909.00      12335.30      1448.47 o                         
 -16   9   4         64.99        321.38       202.99 o                         
 -15   9   4       3324.15       2820.01       338.49 o                         
 -14   9   4       1502.56       1468.80       202.26 o                         
 -13   9   4      14820.80      15756.77       544.15 o                         
 -12   9   4      53799.45      51661.98       786.55 o                         
 -11   9   4          8.49        152.75       120.53 o                         
 -10   9   4       1579.44       1450.53       229.47 o                         
  -9   9   4        574.12        710.81        92.25 o                         
  -8   9   4       6939.52       6765.58       148.34 o                         
  -7   9   4        270.82        330.54        84.37 o                         
  -6   9   4        761.76        759.30       126.58 o                         
  -5   9   4      48621.29      42401.57       581.43 o                         
  -4   9   4     123035.88     125239.38      2664.58 o                         
  -3   9   4       3229.09       3365.11       525.32 o                         
  -2   9   4      60533.65      65789.95      2167.21 o                         
  -1   9   4       2703.81       2651.21       309.18 o                         
   0   9   4      11508.08      12280.73       440.88 o                         
   1   9   4        715.51        955.29       247.45 o                         
   2   9   4      74458.10      74390.80      1678.54 o                         
   3   9   4      54266.19      52259.93      1339.12 o                         
   4   9   4       2963.27       2560.07       194.83 o                         
   5   9   4      11132.38      11132.11       456.71 o                         
   6   9   4       4572.00       4930.56       318.88 o                         
   7   9   4      91912.12      88641.16      2727.57 o                         
   8   9   4      13036.71      13576.68       291.42 o                         
   9   9   4      10098.57       9103.88       481.00 o                         
  10   9   4        835.21        727.38       223.20 o                         
  11   9   4       3475.38       3424.07       304.02 o                         
  12   9   4         17.93        157.43       258.40 o                         
  13   9   4       3289.54       4136.60       487.95 o                         
  14   9   4      32300.20      35358.99       873.88 o                         
  15   9   4       2028.55       2195.97       290.33 o                         
  16   9   4      11864.19      13829.69       624.23 o                         
  17   9   4        692.31        692.72        97.01 o                         
  18   9   4        517.55        361.76        61.32 o                         
 -18  10   4          4.48        154.01        88.94 o                         
 -17  10   4      11382.29      11559.79      1030.85 o                         
 -16  10   4       3305.62       2871.56       265.96 o                         
 -15  10   4         22.20        256.22       226.02 o                         
 -14  10   4      62341.12      55582.50      1167.18 o                         
 -13  10   4      15894.29      15906.21       410.88 o                         
 -12  10   4     148575.52     145138.16      2730.58 o                         
 -11  10   4      42211.96      42792.57       922.91 o                         
 -10  10   4      82739.25      76861.26      1435.03 o                         
  -9  10   4      38035.80      38084.27       876.97 o                         
  -8  10   4        388.23        698.83       137.14 o                         
  -7  10   4     101735.62      97279.35      1064.74 o                         
  -6  10   4      18123.26      18568.10       495.74 o                         
  -5  10   4     185636.78     175717.20      1364.96 o                         
  -4  10   4      60556.81      63073.74      1394.19 o                         
  -3  10   4      85356.26      79961.57       783.03 o                         
  -2  10   4      70563.16      66989.56       629.69 o                         
  -1  10   4       2842.67       2647.71       142.53 o                         
   0  10   4      48789.75      45143.67      2360.17 o                         
   1  10   4      45116.78      44027.74      1705.85 o                         
   2  10   4      98781.49      94972.64      1335.03 o                         
   3  10   4      45792.48      45980.46       686.87 o                         
   4  10   4      32297.78      29957.43       684.24 o                         
   5  10   4       8190.35       7668.50       234.62 o                         
   6  10   4       1302.82       1342.50       113.36 o                         
   7  10   4       8851.38       9988.23       716.02 o                         
   8  10   4         60.68        310.94       120.68 o                         
   9  10   4      14541.28      14146.90       502.21 o                         
  10  10   4         13.96        189.50       216.61 o                         
  11  10   4       2337.24       2192.41       264.46 o                         
  12  10   4      13698.32      15205.63       778.09 o                         
  13  10   4       2863.65       3424.14       359.50 o                         
  14  10   4      42537.50      49285.22      1080.97 o                         
  15  10   4       9592.26      10603.94       407.87 o                         
  16  10   4      23721.66      23965.96       541.88 o                         
  17  10   4      10000.98       9580.18       318.71 o                         
 -17  11   4      22311.98      22015.15      2388.11 o                         
 -16  11   4       7613.65       7367.57       322.42 o                         
 -15  11   4       3181.95       2797.59       279.70 o                         
 -14  11   4       2240.09       1720.70       272.25 o                         
 -13  11   4      19356.07      17421.20       751.71 o                         
 -12  11   4      23231.06      22614.04       698.96 o                         
 -11  11   4        546.23        381.47       157.88 o                         
 -10  11   4       1455.82       1255.18       123.03 o                         
  -9  11   4       4736.85       5294.13       161.16 o                         
  -8  11   4       1689.76       1403.90       115.08 o                         
  -7  11   4       6249.46       6664.46       194.16 o                         
  -6  11   4       1659.06       1559.87       182.54 o                         
  -5  11   4      10814.99      10453.92       274.95 o                         
  -4  11   4      98423.98      97569.24      1389.67 o                         
  -3  11   4      11164.22      11497.06       149.21 o                         
  -2  11   4      50048.31      47923.59       808.27 o                         
  -1  11   4       1163.93       1462.50       143.11 o                         
   0  11   4      18247.73      18395.25       366.09 o                         
   1  11   4        197.28        292.26        65.13 o                         
   2  11   4      16859.73      16606.97       397.44 o                         
   3  11   4       3755.31       4139.60       160.52 o                         
   4  11   4      17329.84      16034.21       352.38 o                         
   5  11   4      22892.51      20723.81       460.66 o                         
   6  11   4       3932.30       3284.44       137.95 o                         
   7  11   4       3306.02       3619.22       407.95 o                         
   8  11   4        846.14       1062.41       157.91 o                         
   9  11   4        861.77        770.47       156.65 o                         
  10  11   4      12009.19       9662.65       747.31 o                         
  11  11   4         33.97        158.62       247.55 o                         
  12  11   4      11082.30      10062.35       668.19 o                         
  13  11   4       1675.07       1939.08       236.13 o                         
  14  11   4       7916.28       8954.11       246.95 o                         
  15  11   4        364.83        572.42       111.07 o                         
  16  11   4       2246.63       2457.37       116.04 o                         
  17  11   4        673.19        786.88        74.73 o                         
 -16  12   4       2401.67       2375.47       335.19 o                         
 -15  12   4       1801.04       1629.50       251.67 o                         
 -14  12   4      40999.13      34565.75       736.76 o                         
 -13  12   4      29975.78      27876.99       982.50 o                         
 -12  12   4      66597.23      62998.07      3047.50 o                         
 -11  12   4      20941.50      20387.85       648.77 o                         
 -10  12   4      70525.35      67792.06      1505.90 o                         
  -9  12   4      73006.20      69778.77      1083.07 o                         
  -8  12   4       1865.77       2537.29       368.70 o                         
  -7  12   4      89257.60      83493.59       879.03 o                         
  -6  12   4      21614.77      23553.33       808.67 o                         
  -5  12   4     103087.23      99775.78       691.05 o                         
  -4  12   4      36563.87      36347.08      1155.94 o                         
  -3  12   4      70043.08      65224.27       841.23 o                         
  -2  12   4      33245.78      32865.45       978.11 o                         
  -1  12   4         13.96        102.73        64.19 o                         
   0  12   4      33589.18      32536.13       377.63 o                         
   1  12   4      13227.22      13723.94       273.71 o                         
   2  12   4      80532.20      80637.59      1241.42 o                         
   3  12   4      38597.12      39236.22       900.23 o                         
   4  12   4      36403.52      34564.71       480.77 o                         
   5  12   4         58.80        209.09        87.69 o                         
   6  12   4      15549.22      16101.07       296.89 o                         
   7  12   4      17662.79      18612.41      1017.57 o                         
   8  12   4       6389.22       6929.44       189.71 o                         
   9  12   4       3064.80       3211.02       214.54 o                         
  10  12   4       1123.99       1295.09       134.86 o                         
  11  12   4         14.93        386.26       254.01 o                         
  12  12   4      15124.96      17273.49      1122.07 o                         
  13  12   4      13049.76      14789.26       482.10 o                         
  14  12   4      13781.45      15220.86       420.78 o                         
  15  12   4       4840.62       5390.83       354.97 o                         
  16  12   4      14531.45      12978.21      1131.96 o                         
 -15  13   4       3060.30       2736.49       294.53 o                         
 -14  13   4       2422.79       2518.79       297.83 o                         
 -13  13   4      10407.29      10303.43       446.69 o                         
 -12  13   4       5769.14       5736.90       257.24 o                         
 -11  13   4        102.71        318.88       133.27 o                         
 -10  13   4        382.83        433.28       136.05 o                         
  -9  13   4        176.40        372.53        96.00 o                         
  -8  13   4       7035.17       6557.42       204.64 o                         
  -7  13   4        722.14        880.62        90.39 o                         
  -6  13   4       2966.03       3261.06       189.88 o                         
  -5  13   4      15833.78      15861.71       210.30 o                         
  -4  13   4      43213.67      43304.25       602.54 o                         
  -3  13   4      15452.32      15201.96       233.57 o                         
  -2  13   4      53430.98      52996.52       563.16 o                         
  -1  13   4        304.63        377.18        72.28 o                         
   0  13   4      29937.19      29301.24       478.83 o                         
   1  13   4       2079.70       1956.61       108.48 o                         
   2  13   4       8958.54       9170.60       176.51 o                         
   3  13   4        499.81        497.96        89.53 o                         
   4  13   4      10100.98       9737.86       208.15 o                         
   5  13   4      14370.24      14187.37       423.14 o                         
   6  13   4        306.02        347.88        78.64 o                         
   7  13   4       4407.53       4556.45       160.38 o                         
   8  13   4       5124.65       5587.33       238.01 o                         
   9  13   4       4012.81       3530.07       214.95 o                         
  10  13   4       7073.10       7046.01       386.86 o                         
  11  13   4       2600.76       2860.01       311.85 o                         
  13  13   4        252.54        562.68       325.30 o                         
 -14  14   4      11436.53      11901.87       787.98 o                         
 -13  14   4       3992.19       3492.95       301.16 o                         
 -12  14   4       5307.49       5445.80       331.53 o                         
 -11  14   4        634.04       1039.02       128.64 o                         
 -10  14   4      37666.27      40662.72      1016.18 o                         
  -9  14   4       7688.81       7824.66       245.72 o                         
  -8  14   4        605.67       1284.16       162.60 o                         
  -7  14   4      11030.70       9985.83       249.08 o                         
  -6  14   4      10017.00       9783.87       159.60 o                         
  -5  14   4       4482.29       4384.20       115.38 o                         
  -4  14   4        216.81        265.53        81.59 o                         
  -3  14   4      25077.45      24833.82       365.64 o                         
  -2  14   4       3430.62       2831.31       116.71 o                         
  -1  14   4       2974.87       3379.79       112.80 o                         
   0  14   4       1296.67       2205.98       189.18 o                         
   1  14   4       5958.95       5738.39       428.62 o                         
   2  14   4      11599.24      11219.87       222.69 o                         
   3  14   4      25006.33      24962.73       307.69 o                         
   4  14   4       1763.19       1616.73       104.87 o                         
   5  14   4       1128.58       1203.27        91.62 o                         
   6  14   4        414.72        436.75        88.20 o                         
   7  14   4      30991.77      33974.08      1005.25 o                         
   8  14   4          2.47        267.40        94.71 o                         
   9  14   4       7584.91       8092.50       280.45 o                         
  10  14   4        967.19        925.26       127.62 o                         
  11  14   4       3094.22       3087.82       253.93 o                         
  12  14   4      15985.08      16851.43      2165.01 o                         
  13  14   4       2258.14       2186.99       158.25 o                         
  14  14   4       8056.27       6308.20       217.60 o                         
 -13  15   4       7870.70       8547.95       457.18 o                         
 -12  15   4       9977.06      10336.36       483.56 o                         
 -11  15   4         79.61        289.69       183.73 o                         
 -10  15   4       1865.14       2358.95       241.82 o                         
  -9  15   4       3189.11       3670.98       268.39 o                         
  -8  15   4        619.88        526.47       153.23 o                         
  -7  15   4        395.96        603.43       133.11 o                         
  -6  15   4       4675.34       5161.25       204.67 o                         
  -5  15   4       2891.48       3036.80       133.19 o                         
  -4  15   4      56158.15      57309.57       890.36 o                         
  -3  15   4       1705.77       2056.95       110.49 o                         
  -2  15   4       1307.63       1483.08       106.35 o                         
  -1  15   4        547.66        707.78        97.06 o                         
   0  15   4       2180.26       2540.33       144.95 o                         
   1  15   4       1187.62       1553.40       111.23 o                         
   2  15   4      28483.82      28390.13       389.59 o                         
   3  15   4      12126.41      12614.35       454.31 o                         
   4  15   4         26.46        148.87        86.84 o                         
   5  15   4       2175.25       2415.26       324.87 o                         
   6  15   4        790.33        999.17       109.17 o                         
   7  15   4      21867.08      22867.08      1304.75 o                         
   8  15   4       2580.20       2680.54       195.67 o                         
   9  15   4       8672.02       9119.91       671.95 o                         
  10  15   4       1147.44       1064.23       354.78 o                         
  11  15   4       4656.13       5548.38       228.31 o                         
  12  15   4       2176.24       1764.54       249.47 o                         
  13  15   4       2768.19       2995.29       220.90 o                         
 -12  16   4      20509.02      22913.95       791.27 o                         
 -11  16   4       3071.56       3422.33       273.65 o                         
 -10  16   4      65004.57      68882.80      2546.36 o                         
  -9  16   4      85235.54      87866.56      1604.88 o                         
  -8  16   4       3807.32       5153.42       327.36 o                         
  -7  16   4      83271.63      84813.76      1992.43 o                         
  -6  16   4      25680.55      26708.21       689.16 o                         
  -5  16   4      43556.48      45217.55       916.22 o                         
  -4  16   4      19226.29      17772.81       642.91 o                         
  -3  16   4      53638.05      55091.43       760.41 o                         
  -2  16   4      37827.02      37226.44       501.00 o                         
  -1  16   4        677.20        888.07       106.31 o                         
   0  16   4      32038.20      32860.54      1057.03 o                         
   1  16   4       9230.39      10192.11       264.59 o                         
   2  16   4      49956.26      49102.30       958.69 o                         
   3  16   4      54924.64      55542.55      1039.25 o                         
   4  16   4      13567.70      14087.11       564.88 o                         
   5  16   4       1496.31       1380.70       153.53 o                         
   6  16   4       5316.98       5350.34       589.98 o                         
   7  16   4       8393.75      10414.96       351.94 o                         
   8  16   4        452.71        487.78       128.30 o                         
   9  16   4         49.56        226.11       113.61 o                         
  10  16   4        596.21        707.75       318.71 o                         
  11  16   4         53.68        373.66       243.98 o                         
 -10  17   4        271.05        433.00       230.79 o                         
  -9  17   4         43.15         74.73       250.57 o                         
  -8  17   4       1005.20        703.35       307.72 o                         
  -7  17   4        851.37       1206.73       178.34 o                         
  -6  17   4       3013.99       3849.77       264.86 o                         
  -5  17   4        200.34        217.46       153.92 o                         
  -4  17   4       8334.27       9660.09       453.88 o                         
  -3  17   4       6967.29       7920.62       226.22 o                         
  -2  17   4       7896.50       8244.04       358.18 o                         
  -1  17   4        240.66        380.91       140.54 o                         
   0  17   4       9757.40       9448.88       340.41 o                         
   1  17   4        396.82        124.53       113.89 o                         
   2  17   4        323.14        351.36       109.75 o                         
   3  17   4       1599.39       1443.43       440.72 o                         
   4  17   4       2934.44       3330.53       390.24 o                         
   5  17   4       7602.15       8486.86      1173.72 o                         
   6  17   4        194.09        311.82       130.07 o                         
   7  17   4       1990.79       1616.87       270.65 o                         
   8  17   4        647.62        517.30       261.56 o                         
   9  17   4       1719.82       1288.02       268.15 o                         
  -9  18   4      29535.25      32178.43       923.15 o                         
  -8  18   4        409.26        622.03       290.13 o                         
  -7  18   4      28207.12      32000.40      1000.08 o                         
  -6  18   4      15402.94      17243.16       716.54 o                         
  -5  18   4       5338.86       5204.82       285.74 o                         
  -4  18   4       1576.18       1325.38       191.22 o                         
  -3  18   4      20286.20      22162.30       540.87 o                         
  -2  18   4       5839.75       6105.03       195.02 o                         
  -1  18   4        740.21        812.15       153.44 o                         
   0  18   4       1107.97       1324.17       201.76 o                         
   1  18   4        152.35        444.70       132.87 o                         
   2  18   4      23418.91      26780.94      2065.00 o                         
   3  18   4      19894.81      22425.85      2401.29 o                         
   4  18   4       6418.62       7437.61       279.29 o                         
   5  18   4        171.21        338.49       142.87 o                         
  -7  19   4         23.00        305.52       243.98 o                         
  -6  19   4        410.03        762.70       336.29 o                         
  -4  19   4       4430.66       4854.86       422.01 o                         
  -3  19   4        376.75        645.99       156.37 o                         
  -2  19   4        328.66        485.46       153.33 o                         
  -1  19   4         46.74         -8.79       360.47 o                         
   0  19   4         22.11        114.29       151.66 o                         
   1  19   4        179.57        265.96       149.46 o                         
   2  19   4        463.63        319.40       132.22 o                         
   3  19   4          2.96         70.80       123.33 o                         
   4  19   4         15.06        143.33       112.93 o                         
   0  20   4        472.81        334.09       145.07 o                         
   1  20   4       2072.64       2914.52       189.03 o                         
 -21   1   5      12280.24      13445.05       454.98 o                         
 -20   1   5       1975.31       1479.24       237.38 o                         
 -19   1   5        441.22        452.78       224.19 o                         
 -18   1   5       4185.91       3835.48       314.31 o                         
 -17   1   5       6420.94       5829.04       358.27 o                         
 -16   1   5      12912.51      13785.73       556.09 o                         
 -15   1   5       1141.28       1263.84       222.00 o                         
 -14   1   5        959.82        946.49       177.24 o                         
 -13   1   5      58092.90      60456.91      1234.17 o                         
 -12   1   5      70045.73      70653.59      1360.42 o                         
 -11   1   5      69113.47      71982.50      1353.93 o                         
 -10   1   5      91049.91      94954.96      2587.02 o                         
  -9   1   5      10471.07      10337.10       571.47 o                         
  -8   1   5       4774.30       4776.21       369.26 o                         
  -7   1   5       1332.47       1395.72       241.78 o                         
  -6   1   5    1270068.88    1327455.00     29134.23 o                         
  -5   1   5     468520.00     525409.62     11675.67 o                         
  -4   1   5    1508975.38    1631763.12     35655.64 o                         
  -3   1   5     258274.30     287776.28      4558.49 o                         
  -2   1   5       3230.27       3432.41       242.88 o                         
  -1   1   5      30907.75      30489.99       715.44 o                         
   0   1   5      20967.48      20535.73       738.52 o                         
   1   1   5     565403.88     533817.56      8384.27 o                         
   2   1   5     281606.56     264844.25      3573.79 o                         
   3   1   5     350547.00     342939.00      5549.95 o                         
   4   1   5     237570.77     246798.03      5833.44 o                         
   5   1   5      22844.99      25553.72      1041.84 o                         
   6   1   5     270542.16     272173.75      6565.37 o                         
   7   1   5      78482.59      67530.75      2160.61 o                         
   8   1   5      39860.23      40462.62      1615.52 o                         
   9   1   5        138.81       1002.28       531.91 o                         
  10   1   5      43496.00      45469.48      1032.01 o                         
  11   1   5       4071.42       3652.42       269.67 o                         
  12   1   5      22077.79      22891.30       562.77 o                         
  13   1   5        615.88       1184.63       540.84 o                         
  14   1   5         54.88        561.08       244.91 o                         
  15   1   5      48952.92      54439.25      5498.28 o                         
  16   1   5      21498.33      21966.37       668.19 o                         
  17   1   5        774.72        841.83       274.75 o                         
  18   1   5      11550.57      13139.53       558.29 o                         
  19   1   5          1.48         32.97       186.83 o                         
  20   1   5       9941.30      10242.59       358.27 o                         
 -21   2   5         12.81         40.25        94.77 o                         
 -20   2   5       2038.08       2199.64       172.43 o                         
 -19   2   5         14.14        -63.01       151.39 o                         
 -18   2   5         34.97         63.81       149.93 o                         
 -17   2   5         34.10         52.16       142.05 o                         
 -16   2   5       2707.07       2854.92       191.90 o                         
 -15   2   5      12629.11      12058.25       280.76 o                         
 -14   2   5       5616.15       5527.28       194.33 o                         
 -13   2   5       2948.19       3040.08       126.63 o                         
 -12   2   5      10809.05       9851.51       209.92 o                         
 -11   2   5       3296.75       3077.68       128.22 o                         
 -10   2   5      13988.39      14167.84       701.16 o                         
  -9   2   5      25408.52      24996.87      1240.76 o                         
  -8   2   5      37383.52      39027.26       959.42 o                         
  -7   2   5       1212.10       1587.76       164.55 o                         
  -6   2   5       1483.58       1627.73       290.13 o                         
  -5   2   5       1260.80       1784.30       170.34 o                         
  -4   2   5        867.22        872.62       127.42 o                         
  -3   2   5        100.00        156.70        61.63 o                         
  -2   2   5       8859.46       9497.48       211.40 o                         
  -1   2   5      77978.91      82603.21      1098.72 o                         
   0   2   5      18681.19      19706.13       333.34 o                         
   1   2   5        685.91       1010.91        99.60 o                         
   2   2   5      34757.43      34488.88       682.73 o                         
   3   2   5       8277.60       8657.69       400.24 o                         
   4   2   5      11021.21      11530.18       367.43 o                         
   5   2   5        133.32        322.83       247.89 o                         
   6   2   5      34392.50      34184.88      1307.80 o                         
   7   2   5      11205.97      13327.40       584.16 o                         
   8   2   5       2455.71       3612.83       400.10 o                         
   9   2   5       4882.68       5731.77       514.29 o                         
  10   2   5      15128.35      15832.69       648.78 o                         
  11   2   5      12993.99      13313.37       527.91 o                         
  12   2   5       3261.96       3819.25       172.13 o                         
  13   2   5       5983.92       6415.51       228.78 o                         
  14   2   5       1595.02       1781.53       188.23 o                         
  15   2   5        259.59        350.27       180.14 o                         
  16   2   5        155.63        355.24       171.49 o                         
  17   2   5        727.18        804.31       194.83 o                         
  18   2   5       3149.28       3557.07       225.10 o                         
  19   2   5        297.50        360.54       136.74 o                         
  20   2   5       2428.06       2396.09       154.96 o                         
 -20   3   5       2774.37       2515.47       142.54 o                         
 -19   3   5        635.11        316.82       148.37 o                         
 -18   3   5       1377.41       1038.00       168.20 o                         
 -17   3   5      16918.61      16716.37       435.20 o                         
 -16   3   5       6429.00       7057.94       524.22 o                         
 -15   3   5       6437.32       6447.08       204.30 o                         
 -14   3   5        340.21        297.88        87.78 o                         
 -13   3   5       9114.18       8433.05       198.31 o                         
 -12   3   5      15752.74      16095.62       273.94 o                         
 -11   3   5      27099.45      28336.24       405.31 o                         
 -10   3   5       2343.97       2149.50       228.58 o                         
  -9   3   5      13897.41      14199.14       472.10 o                         
  -8   3   5     151845.78     160182.98      2750.88 o                         
  -7   3   5       4320.00       5355.82       325.30 o                         
  -6   3   5     344245.41     365656.47      5827.48 o                         
  -5   3   5     154322.47     170609.00      2803.76 o                         
  -4   3   5     449154.50     495411.66      7772.58 o                         
  -3   3   5       5111.21       5263.73       207.17 o                         
  -2   3   5      94877.22      97191.38      1029.11 o                         
  -1   3   5     320133.59     338129.34      5336.30 o                         
   0   3   5        256.72        462.85       116.87 o                         
   1   3   5      29971.22      28035.14       678.66 o                         
   2   3   5      68285.25      65843.15      1830.96 o                         
   3   3   5      52339.95      55786.16      1024.40 o                         
   4   3   5      22328.30      25274.08       825.34 o                         
   5   3   5        685.57         36.74       221.21 o                         
   6   3   5       8172.60       7815.92       428.12 o                         
   7   3   5      98429.89      90949.03      1903.63 o                         
   8   3   5      12666.05      12148.99       723.14 o                         
   9   3   5        105.72        756.49       176.84 o                         
  10   3   5        535.74        537.73       116.11 o                         
  11   3   5      21380.02      21251.56      1034.24 o                         
  12   3   5         54.83        111.29       112.47 o                         
  13   3   5       5212.95       5474.01       213.40 o                         
  14   3   5       2624.98       3054.37       308.55 o                         
  15   3   5      76249.82      81199.40      3660.44 o                         
  16   3   5       8945.60       9640.72       302.03 o                         
  17   3   5       8136.28       8206.68       369.26 o                         
  18   3   5      11446.09      12033.04       360.32 o                         
  19   3   5       2316.20       2445.29       160.81 o                         
 -20   4   5        611.61        518.66       102.15 o                         
 -19   4   5       9349.48       9243.73       299.85 o                         
 -18   4   5       7232.61       7487.15       274.88 o                         
 -17   4   5      31309.57      31202.07       663.56 o                         
 -16   4   5       5084.86       5074.69       193.14 o                         
 -15   4   5        523.37        432.58       110.57 o                         
 -14   4   5       4147.52       4118.51       152.62 o                         
 -13   4   5      74630.28      72219.07       877.68 o                         
 -12   4   5         18.15       -110.58       110.58 o                         
 -11   4   5      32512.65      29851.64       376.59 o                         
 -10   4   5       3088.21       3205.29       201.90 o                         
  -9   4   5      53383.71      57133.66      1194.88 o                         
  -8   4   5        773.03        699.20       148.27 o                         
  -7   4   5       3632.09       3966.85       222.70 o                         
  -6   4   5      15744.65      15328.02       948.43 o                         
  -5   4   5        194.14        151.65        92.32 o                         
  -4   4   5      44813.84      49313.65      1131.28 o                         
  -3   4   5      20772.40      22151.37       330.54 o                         
  -2   4   5      22625.91      22019.87       299.92 o                         
  -1   4   5     147109.89     152185.34      1923.36 o                         
   0   4   5       7095.26       7907.47       298.93 o                         
   1   4   5       5624.66       5694.54       692.36 o                         
   2   4   5     127860.88     115749.24      2007.19 o                         
   3   4   5      13807.23      13077.03       301.91 o                         
   4   4   5      53607.67      52336.93      2205.98 o                         
   5   4   5        144.48        139.51       231.51 o                         
   6   4   5       7514.63       5762.15       382.75 o                         
   7   4   5      23144.42      25098.43       813.25 o                         
   8   4   5      20202.69      21857.10       818.78 o                         
   9   4   5       9436.51      10134.51       488.11 o                         
  10   4   5         92.32        123.71       110.33 o                         
  11   4   5        115.56        168.08       112.34 o                         
  12   4   5        387.11        416.60       123.69 o                         
  13   4   5      22829.66      24510.54       504.74 o                         
  14   4   5       8852.95       8820.70       296.79 o                         
  15   4   5      28094.99      31883.12       752.94 o                         
  16   4   5      10017.99      10047.08       482.46 o                         
  17   4   5       6369.73       6825.35       287.93 o                         
  18   4   5        579.18        549.18       146.72 o                         
  19   4   5       5995.28       5889.50       204.16 o                         
 -20   5   5       3983.53       3091.98       261.56 o                         
 -19   5   5         66.76        -44.58       137.22 o                         
 -18   5   5        542.89        427.79       156.88 o                         
 -17   5   5       5058.13       4772.86       227.90 o                         
 -16   5   5       2001.93       2507.81       159.89 o                         
 -15   5   5       5793.17       5730.38       177.87 o                         
 -14   5   5       2342.47       2364.12       140.36 o                         
 -13   5   5      67677.09      64872.24       805.48 o                         
 -12   5   5      59991.98      58498.79       735.94 o                         
 -11   5   5     112084.37     111390.28      1696.60 o                         
 -10   5   5      69137.45      69003.71      1643.04 o                         
  -9   5   5       3059.61       3386.64       170.63 o                         
  -8   5   5       1378.52       1508.22       173.36 o                         
  -7   5   5        733.03       1101.83       182.43 o                         
  -6   5   5     787849.25     791124.62     13132.28 o                         
  -5   5   5     436512.72     453567.34      5536.98 o                         
  -4   5   5     799022.56     826843.62      8150.30 o                         
  -3   5   5     425687.03     444560.97      5411.04 o                         
  -2   5   5      12083.57      14005.33       216.58 o                         
  -1   5   5      86774.77      84865.16      1758.07 o                         
   0   5   5      34882.05      36137.48      1096.79 o                         
   1   5   5     615775.19     603992.56     22188.60 o                         
   2   5   5     230209.86     230510.25      2608.47 o                         
   3   5   5     406002.97     401372.66      6572.18 o                         
   4   5   5     216564.78     210129.25      2954.69 o                         
   5   5   5      49894.34      51703.09       876.25 o                         
   6   5   5     159974.77     141590.48      3522.27 o                         
   7   5   5      34920.07      28856.95       896.78 o                         
   8   5   5      35099.21      30762.74       926.87 o                         
   9   5   5      18185.07      17751.19       381.29 o                         
  10   5   5      37779.17      38151.03       495.92 o                         
  11   5   5       1917.68       1860.73       137.65 o                         
  12   5   5      21429.41      21647.48       358.22 o                         
  13   5   5       4368.93       4203.03       514.03 o                         
  14   5   5       1273.34       1691.32       149.54 o                         
  15   5   5      22471.32      25770.15      1527.26 o                         
  16   5   5      16760.72      17193.99       474.38 o                         
  17   5   5          8.40        109.56       148.33 o                         
  18   5   5        129.02        172.48       123.49 o                         
  19   5   5        613.06        404.43       158.25 o                         
 -19   6   5        424.53        175.12       152.01 o                         
 -18   6   5        737.95        573.33       185.73 o                         
 -17   6   5       5436.05       4708.61       183.40 o                         
 -16   6   5      19711.74      20866.28       481.68 o                         
 -15   6   5      32829.83      33908.46       561.79 o                         
 -14   6   5      13718.16      13392.48       247.78 o                         
 -13   6   5      18875.35      16818.97       322.55 o                         
 -12   6   5      15743.39      17231.74       531.36 o                         
 -11   6   5        438.33        117.69        78.69 o                         
 -10   6   5      12365.55      12121.24       192.01 o                         
  -9   6   5      76214.14      75239.60      1562.05 o                         
  -8   6   5      72412.10      76332.60      1022.81 o                         
  -7   6   5        168.18        153.23       103.38 o                         
  -6   6   5         11.85        212.95        75.32 o                         
  -5   6   5       6843.14       8976.25       192.04 o                         
  -4   6   5       8526.48       9681.81       210.54 o                         
  -3   6   5        378.63        632.58        65.73 o                         
  -2   6   5      24267.77      25589.19       334.67 o                         
  -1   6   5     159452.31     164652.16      3176.23 o                         
   0   6   5      10652.91      14343.06      1939.67 o                         
   1   6   5       6026.04       4199.34       782.02 o                         
   2   6   5      93202.85      70157.98      1639.69 o                         
   3   6   5      14154.90      11973.22       795.97 o                         
   4   6   5      19647.54      19613.46       760.85 o                         
   5   6   5       3487.68       3363.62       204.53 o                         
   6   6   5     102859.13      97366.62      2231.23 o                         
   7   6   5      27959.13      27267.91       492.72 o                         
   8   6   5         97.81        190.58       105.71 o                         
   9   6   5       1857.26       1603.23        97.89 o                         
  10   6   5      11681.09      12500.99       225.98 o                         
  11   6   5      29887.67      29650.75       418.61 o                         
  12   6   5       6765.44       6455.30       322.13 o                         
  13   6   5       1677.70       1726.89       141.80 o                         
  14   6   5       4334.79       4403.17       235.69 o                         
  15   6   5       1845.67       2164.35       223.96 o                         
  16   6   5        115.49        315.02       125.51 o                         
  17   6   5        113.52        276.42       133.89 o                         
  18   6   5       6504.97       6939.90       396.74 o                         
 -19   7   5        146.36        314.31       235.18 o                         
 -18   7   5        927.87        665.99       305.52 o                         
 -17   7   5       3646.95       3608.49       206.71 o                         
 -16   7   5          9.67        182.07       114.29 o                         
 -15   7   5         56.12        115.90        97.07 o                         
 -14   7   5       2119.64       2372.02       123.45 o                         
 -13   7   5      50683.71      46732.35       601.48 o                         
 -12   7   5      24865.98      23920.83       388.93 o                         
 -11   7   5      60502.27      56955.45       578.91 o                         
 -10   7   5      11461.81      10891.20       254.80 o                         
  -9   7   5       5223.45       6137.10       139.05 o                         
  -8   7   5        384.67        533.09        70.77 o                         
  -7   7   5        790.60       1022.69        95.21 o                         
  -6   7   5     194850.91     194660.25      2058.15 o                         
  -5   7   5     183273.73     182486.70      1919.59 o                         
  -4   7   5     305530.00     296619.88      2800.06 o                         
  -3   7   5     104317.54      97108.46      1109.93 o                         
  -2   7   5        483.11        568.68        79.52 o                         
  -1   7   5       3516.34       3721.95       171.41 o                         
   0   7   5      14542.03      13620.46       371.87 o                         
   1   7   5     148080.61     142572.42      4731.15 o                         
   2   7   5      78125.06      72452.42      1134.72 o                         
   3   7   5     177228.14     165858.19      3462.08 o                         
   4   7   5      56383.62      56293.14      1331.82 o                         
   5   7   5      25640.37      25128.61       519.75 o                         
   6   7   5      17060.11      15584.73       301.57 o                         
   7   7   5      16801.32      15128.26       824.87 o                         
   8   7   5        471.36        587.63       116.71 o                         
   9   7   5       5900.01       5719.19       173.98 o                         
  10   7   5      11802.46      12560.69       434.41 o                         
  11   7   5       1145.29       1257.43       204.43 o                         
  12   7   5       3464.48       3473.43       161.60 o                         
  13   7   5       1675.56       2095.73       271.46 o                         
  14   7   5       1832.35       2454.30       182.20 o                         
  15   7   5      23169.73      21965.93       537.43 o                         
  16   7   5      15021.60      15558.66       833.03 o                         
  17   7   5       1388.29       1441.88       287.94 o                         
  18   7   5        183.00        163.01        82.76 o                         
 -19   8   5        393.98        428.61       208.81 o                         
 -18   8   5       4498.54       4780.61       393.44 o                         
 -17   8   5       5761.06       5444.16       491.25 o                         
 -16   8   5      15102.76      12677.95       545.10 o                         
 -15   8   5      25645.85      23343.39       836.33 o                         
 -14   8   5      15383.39      14913.96       333.63 o                         
 -13   8   5      34021.78      33550.10       539.74 o                         
 -12   8   5       3889.86       3780.38       240.60 o                         
 -11   8   5      10673.38      10509.20       378.80 o                         
 -10   8   5        842.59       1024.73       152.73 o                         
  -9   8   5      63047.80      58918.92      1412.38 o                         
  -8   8   5      29319.30      29699.40       559.78 o                         
  -7   8   5        254.71        463.21        74.82 o                         
  -6   8   5         33.75        295.33        74.00 o                         
  -5   8   5      17481.83      20196.75       733.31 o                         
  -4   8   5      10724.03      10098.92       490.78 o                         
  -3   8   5         23.68        312.11       404.43 o                         
  -2   8   5      12065.85      11776.78       822.04 o                         
  -1   8   5      79736.76      81236.62      1728.12 o                         
   0   8   5      44227.34      42974.82      1096.93 o                         
   1   8   5      29245.85      30737.31       888.93 o                         
   2   8   5      93343.44      96304.64      1991.33 o                         
   3   8   5      20659.35      21215.93       759.70 o                         
   4   8   5      31878.20      31525.47       987.59 o                         
   5   8   5       3673.11       3881.23       161.37 o                         
   6   8   5      66888.57      61247.07      2200.21 o                         
   7   8   5      15957.99      15654.11       677.19 o                         
   8   8   5      17966.56      15128.21       329.46 o                         
   9   8   5       2043.23       2458.28       206.48 o                         
  10   8   5       3668.93       4437.99       292.13 o                         
  11   8   5      15361.28      13723.16      1393.52 o                         
  12   8   5        516.60        556.21       141.63 o                         
  13   8   5       2255.43       2696.10       367.06 o                         
  14   8   5       2307.98       2145.23       382.45 o                         
  15   8   5       5315.05       5736.73       443.99 o                         
  16   8   5       1862.68       1841.91       338.49 o                         
  17   8   5        211.83        622.95       256.06 o                         
  18   8   5       4144.88       3624.45       168.63 o                         
 -18   9   5        485.78        305.52       268.15 o                         
 -17   9   5      13415.44      11963.98       541.80 o                         
 -16   9   5        440.64        531.08       193.55 o                         
 -15   9   5        149.85        261.66       208.30 o                         
 -14   9   5         85.46        207.45       168.99 o                         
 -13   9   5      22142.59      20329.54       483.83 o                         
 -12   9   5       1481.19       2388.29       259.01 o                         
 -11   9   5      48025.97      45929.77       958.85 o                         
 -10   9   5        114.10        376.63       150.98 o                         
  -9   9   5       5917.27       5849.55       213.79 o                         
  -8   9   5        752.32        648.36        74.59 o                         
  -7   9   5       1444.58       1850.47        84.21 o                         
  -6   9   5      61192.95      61999.36       685.70 o                         
  -5   9   5      61542.31      66032.75       706.30 o                         
  -4   9   5      76177.61      76220.34      2056.51 o                         
  -3   9   5      24937.78      24654.75      1248.45 o                         
  -2   9   5        779.34       1534.19       454.98 o                         
  -1   9   5       2779.41       3272.80       349.32 o                         
   0   9   5      21449.13      22325.43      1039.64 o                         
   1   9   5      40303.04      42484.87      1150.40 o                         
   2   9   5      41503.57      41068.31      1149.93 o                         
   3   9   5      80367.17      83217.60      1993.57 o                         
   4   9   5      21940.53      21233.65       411.36 o                         
   5   9   5       1478.36       1316.30       103.36 o                         
   6   9   5        872.46       1063.76       198.48 o                         
   7   9   5      11672.45      10954.72       288.72 o                         
   8   9   5       7847.06       7783.82       286.73 o                         
   9   9   5      21886.03      19019.37       733.12 o                         
  10   9   5        478.46        112.99       169.02 o                         
  11   9   5       5415.50       5055.48       380.25 o                         
  12   9   5         28.27        120.89       340.69 o                         
  13   9   5       3069.66       4006.92       463.77 o                         
  14   9   5        107.02        315.37       263.70 o                         
  15   9   5      18578.86      19317.47      1126.46 o                         
  16   9   5       1095.68       1464.64       192.32 o                         
  17   9   5       5736.79       5784.60       159.32 o                         
 -18  10   5       6510.75       7244.31       524.22 o                         
 -17  10   5      16039.73      14512.42      1240.76 o                         
 -16  10   5      11436.84      10702.42       379.97 o                         
 -15  10   5       5237.77       4488.99       292.68 o                         
 -14  10   5       5546.50       5629.75       314.30 o                         
 -13  10   5      73358.44      69687.55      1100.78 o                         
 -12  10   5         66.06        455.80       148.46 o                         
 -11  10   5      15834.17      13874.49       389.03 o                         
 -10  10   5       7788.40       7257.33       343.38 o                         
  -9  10   5      28221.60      27825.21       397.79 o                         
  -8  10   5      10189.61      10575.40       232.64 o                         
  -7  10   5        122.92        201.44        75.43 o                         
  -6  10   5       8064.71       8461.14       283.08 o                         
  -5  10   5      12179.99      10644.50       618.40 o                         
  -4  10   5      29500.18      29116.80       521.26 o                         
  -3  10   5        192.85        166.16        65.05 o                         
  -2  10   5      18914.66      18397.78       330.61 o                         
  -1  10   5     109519.46     109447.68      1127.52 o                         
   0  10   5      35202.59      33062.45      1387.66 o                         
   1  10   5      12241.07      11482.27       267.40 o                         
   2  10   5      95401.28      95308.49      2488.75 o                         
   3  10   5       3452.35       3188.32       140.65 o                         
   4  10   5      38121.52      43026.20      1121.24 o                         
   5  10   5       7097.12       6784.36       185.89 o                         
   6  10   5      34360.85      32956.31       604.36 o                         
   7  10   5       4772.56       4811.33       260.46 o                         
   8  10   5      29523.60      26454.77       962.14 o                         
   9  10   5       5099.57       5379.03       341.79 o                         
  10  10   5         19.40         75.78       203.37 o                         
  11  10   5        542.97        401.99       207.55 o                         
  12  10   5        569.22        738.52       415.42 o                         
  13  10   5      11262.41      12737.30       701.16 o                         
  14  10   5        799.92        639.14       258.49 o                         
  15  10   5      19851.13      20882.47       642.80 o                         
  16  10   5       3519.93       3591.56       142.64 o                         
  17  10   5       2166.62       2362.64       106.50 o                         
 -17  11   5        449.15        280.47       246.17 o                         
 -16  11   5       3248.70       3013.82       230.90 o                         
 -15  11   5       4224.05       3833.85       279.38 o                         
 -14  11   5       5052.36       4983.64       325.24 o                         
 -13  11   5      59412.51      52918.92      1119.92 o                         
 -12  11   5      17352.30      17234.04       475.24 o                         
 -11  11   5      62745.21      61367.76      1129.37 o                         
 -10  11   5      20179.58      19815.99       360.73 o                         
  -9  11   5      24455.84      23538.38       726.74 o                         
  -8  11   5      99209.93      93475.47      1282.44 o                         
  -7  11   5      21092.39      21467.48       699.64 o                         
  -6  11   5     183712.53     178796.81      2049.87 o                         
  -5  11   5     103432.76     101298.98      1289.07 o                         
  -4  11   5     198101.25     187429.16      1930.88 o                         
  -3  11   5     190130.14     188563.38      1396.89 o                         
  -2  11   5      25062.18      24152.90       743.19 o                         
  -1  11   5     218960.08     213680.31      1761.81 o                         
   0  11   5      20362.28      21087.96       289.40 o                         
   1  11   5     221876.53     217330.11      1714.16 o                         
   2  11   5      99611.48     100600.38       981.85 o                         
   3  11   5     209359.11     198985.39      2271.96 o                         
   4  11   5     129778.35     125547.68      2085.46 o                         
   5  11   5      54902.73      52705.77       683.33 o                         
   6  11   5      47728.71      44874.27       664.70 o                         
   7  11   5        779.97       1010.40       160.25 o                         
   8  11   5      36893.55      36971.53       832.78 o                         
   9  11   5      30346.07      27044.72       688.69 o                         
  10  11   5      30633.79      32781.85      1258.63 o                         
  11  11   5      25924.99      24818.54      1486.93 o                         
  12  11   5       8072.45       8980.92       461.58 o                         
  13  11   5         29.50        359.98       146.74 o                         
  14  11   5      10601.76      11484.82       290.02 o                         
  15  11   5       1983.12       2306.80       225.34 o                         
  16  11   5       3660.24       4058.29       314.31 o                         
 -17  12   5        187.98        391.24       200.02 o                         
 -16  12   5      20203.17      20018.12       516.78 o                         
 -15  12   5      42045.83      42432.25       841.05 o                         
 -14  12   5       4327.73       3587.70       224.89 o                         
 -13  12   5       3546.72       4765.22       419.81 o                         
 -12  12   5       4771.57       4801.12       285.80 o                         
 -11  12   5       2126.69       1989.93       174.80 o                         
 -10  12   5       2729.88       2811.34       179.09 o                         
  -9  12   5      38753.35      38166.47       608.69 o                         
  -8  12   5      24525.08      23606.79       305.62 o                         
  -7  12   5       2311.91       2253.12       113.12 o                         
  -6  12   5        287.59        290.26        74.47 o                         
  -5  12   5      19016.45      19425.87       886.09 o                         
  -4  12   5       7115.56       6354.61       129.45 o                         
  -3  12   5       2871.63       2920.14       320.84 o                         
  -2  12   5       1095.76       1395.00        82.25 o                         
  -1  12   5      30385.06      30837.99       643.86 o                         
   0  12   5      35229.82      34998.17       704.93 o                         
   1  12   5       2732.93       2723.25       109.39 o                         
   2  12   5      32236.58      32564.36       988.59 o                         
   3  12   5          5.96        167.98       104.95 o                         
   4  12   5       2633.76       2983.97       168.77 o                         
   5  12   5       9448.41       8885.68       194.76 o                         
   6  12   5      90458.77      89234.02      2525.24 o                         
   7  12   5      15119.63      15145.73       479.60 o                         
   8  12   5         81.34        404.34       138.70 o                         
   9  12   5        301.03        250.35       100.45 o                         
  10  12   5       6071.50       5987.88       206.23 o                         
  11  12   5      17951.04      17634.12       627.21 o                         
  12  12   5        147.07        225.13       131.67 o                         
  13  12   5        958.35       1055.65       163.75 o                         
  14  12   5        249.67        218.81       117.40 o                         
  15  12   5        183.36        485.75       103.31 o                         
  16  12   5        391.57        712.15        72.53 o                         
 -15  13   5         16.63        318.71       206.61 o                         
 -14  13   5       2907.30       2351.84       309.92 o                         
 -13  13   5      15211.72      13665.82       509.93 o                         
 -12  13   5       2404.52       2461.62       208.18 o                         
 -11  13   5      20613.91      21813.41       894.58 o                         
 -10  13   5        431.92        461.56       111.64 o                         
  -9  13   5       8650.92       9886.81       354.97 o                         
  -8  13   5      24036.13      23422.62       672.90 o                         
  -7  13   5      18651.45      18819.83       274.25 o                         
  -6  13   5      12508.84      12017.98       200.01 o                         
  -5  13   5      12376.25      11384.62       185.22 o                         
  -4  13   5      18596.44      16823.41       320.04 o                         
  -3  13   5       5992.77       6445.34       318.75 o                         
  -2  13   5      16292.56      16317.56       280.17 o                         
  -1  13   5      34152.16      34609.98       563.85 o                         
   0  13   5      13679.24      14038.34       219.05 o                         
   1  13   5      11553.50      12096.75       215.85 o                         
   2  13   5      20661.25      21670.51       262.44 o                         
   3  13   5      36192.66      34247.76       387.80 o                         
   4  13   5      11547.98      12047.00       900.26 o                         
   5  13   5       3957.87       4067.77       133.40 o                         
   6  13   5       4909.85       4692.87       143.43 o                         
   7  13   5        162.25        322.52        90.43 o                         
   8  13   5        418.95        545.00        95.96 o                         
   9  13   5       8246.37       7791.19       551.18 o                         
  10  13   5        418.55        572.69       200.75 o                         
  11  13   5       5908.10       6525.80       635.22 o                         
  12  13   5        468.36        433.00       367.06 o                         
  13  13   5       6837.55       8258.62       359.74 o                         
  14  13   5       5172.94       4857.54       213.20 o                         
  15  13   5       5977.31       4415.74       164.85 o                         
 -14  14   5       2581.04       3044.20       296.73 o                         
 -13  14   5      26525.59      29033.97      2313.37 o                         
 -12  14   5         23.97        278.56       144.00 o                         
 -11  14   5      13476.83      13905.69       475.37 o                         
 -10  14   5       4183.11       4387.93       176.79 o                         
  -9  14   5      14063.08      14605.39       593.06 o                         
  -8  14   5       2005.57       1896.86       112.41 o                         
  -7  14   5        179.07        405.91        84.56 o                         
  -6  14   5       1743.64       2354.98       131.18 o                         
  -5  14   5       9729.70      10833.59       432.85 o                         
  -4  14   5      11007.12      10847.49       337.25 o                         
  -3  14   5        435.36        613.00        83.69 o                         
  -2  14   5       1576.52       1665.59        98.80 o                         
  -1  14   5      22446.54      22161.10       504.47 o                         
   0  14   5      21860.63      21457.67       378.87 o                         
   1  14   5       3414.55       3943.42       253.86 o                         
   2  14   5      27582.48      27290.18       506.76 o                         
   3  14   5       1028.72       1031.21        98.93 o                         
   4  14   5      15694.91      15497.85       690.37 o                         
   5  14   5       2616.54       2612.03       128.10 o                         
   6  14   5       7829.34       7148.26       276.14 o                         
   7  14   5       2554.47       2577.52       133.54 o                         
   8  14   5       7847.76       7950.68       325.31 o                         
   9  14   5       1769.54       1918.39       140.57 o                         
  10  14   5        404.51        603.33       157.67 o                         
  11  14   5         74.42        259.90       258.77 o                         
  12  14   5        756.98        898.97       309.92 o                         
  13  14   5       3497.42       3338.73       305.52 o                         
  14  14   5         61.55        138.47       149.46 o                         
 -13  15   5      15782.04      15436.42       595.65 o                         
 -12  15   5        225.80        437.21       164.74 o                         
 -11  15   5      21399.49      21545.34      1219.88 o                         
 -10  15   5         21.40        361.54       181.92 o                         
  -9  15   5      18887.79      19823.97       907.77 o                         
  -8  15   5      39683.48      41610.78       710.29 o                         
  -7  15   5      18140.31      17687.80       397.74 o                         
  -6  15   5      11279.58      11701.30       278.63 o                         
  -5  15   5       7381.22       7086.40       176.38 o                         
  -4  15   5      26249.09      26184.28       373.77 o                         
  -3  15   5      15705.72      14824.73       259.47 o                         
  -2  15   5      23198.43      24725.59       339.22 o                         
  -1  15   5      65266.61      65245.60      1889.97 o                         
   0  15   5      15294.97      14618.62       326.02 o                         
   1  15   5      20174.18      18086.56       479.49 o                         
   2  15   5      30009.58      31476.47       730.24 o                         
   3  15   5      34107.29      31086.01       870.53 o                         
   4  15   5      26269.76      25350.31       409.28 o                         
   5  15   5       1557.95       1344.12       203.34 o                         
   6  15   5         66.35        200.39       101.12 o                         
   7  15   5        271.85        402.71        99.61 o                         
   8  15   5        592.58        582.98        97.60 o                         
   9  15   5      18653.46      18215.15       403.99 o                         
  10  15   5        901.92        775.94       158.00 o                         
  11  15   5      13873.87      13087.48       353.89 o                         
  12  15   5        181.78        244.39       115.39 o                         
 -11  16   5       4963.79       4696.45       250.65 o                         
 -10  16   5       1144.79       1629.21       442.89 o                         
  -9  16   5       2873.71       2733.25       267.75 o                         
  -8  16   5         26.55        180.30       144.43 o                         
  -7  16   5       1456.62       1667.80       165.82 o                         
  -6  16   5       1384.67       1624.60       176.09 o                         
  -5  16   5      11229.24      10909.95       530.60 o                         
  -4  16   5      13462.38      12844.23       427.59 o                         
  -3  16   5       1134.08       1538.78       300.81 o                         
  -2  16   5       3221.99       3911.11       150.56 o                         
  -1  16   5       8727.80       9041.51       383.43 o                         
   0  16   5       2952.60       2284.08       240.16 o                         
   1  16   5         92.09        143.58       152.44 o                         
   2  16   5      16198.40      17718.51       834.05 o                         
   3  16   5       2013.44       2356.26       127.09 o                         
   4  16   5       3049.45       3895.28       487.30 o                         
   5  16   5       5033.48       5696.76       454.94 o                         
   6  16   5       9665.95      10290.56       657.34 o                         
   7  16   5        227.86        275.46       114.03 o                         
   8  16   5        422.54        995.98       184.09 o                         
   9  16   5        718.08       1030.14       194.28 o                         
  10  16   5         44.87        131.88       259.36 o                         
  11  16   5         69.69        375.85       197.82 o                         
 -10  17   5       4110.87       4206.93       309.92 o                         
  -9  17   5       9448.80      11218.49       512.13 o                         
  -8  17   5      70207.56      77494.20      1989.17 o                         
  -7  17   5      25632.43      27414.38       672.58 o                         
  -6  17   5      16694.71      17693.72       649.50 o                         
  -5  17   5      11699.43      11416.31       441.79 o                         
  -4  17   5      29210.62      29716.70       848.42 o                         
  -3  17   5      24724.31      25516.53       630.01 o                         
  -2  17   5      39933.76      43325.86       907.97 o                         
  -1  17   5     103157.15     108344.73      1337.20 o                         
   0  17   5      11924.04      12601.30       337.54 o                         
   1  17   5      44563.98      43407.29       707.30 o                         
   2  17   5      27563.85      29402.33       582.81 o                         
   3  17   5      52056.98      54069.51       916.14 o                         
   4  17   5      32650.92      33289.69      1007.78 o                         
   5  17   5      11009.78      12015.45      1229.77 o                         
   6  17   5       3138.36       3067.83       481.36 o                         
   7  17   5       2561.79       1679.26       389.04 o                         
   8  17   5      12491.23      11396.53       562.68 o                         
  -9  18   5       2819.82       2400.19       283.54 o                         
  -8  18   5       1277.22       1092.40       294.53 o                         
  -7  18   5        190.91        338.49       301.12 o                         
  -6  18   5        598.49        591.16       156.67 o                         
  -5  18   5       7848.52       9750.24       389.04 o                         
  -4  18   5       1648.62       1683.43       179.45 o                         
  -3  18   5        230.64        525.46       224.19 o                         
  -2  18   5         84.37        110.96       157.03 o                         
  -1  18   5       1594.20       1514.92       163.77 o                         
   0  18   5       4189.09       3336.46       310.83 o                         
   1  18   5          6.65        203.14       138.79 o                         
   2  18   5       1902.19       2395.89       198.56 o                         
   3  18   5       1055.02       1584.58       282.44 o                         
   4  18   5        186.49        413.54       145.89 o                         
   5  18   5       1634.86       1817.73       186.83 o                         
   6  18   5       8411.33       7708.32       509.93 o                         
  -7  19   5      11015.25      11117.39       494.55 o                         
  -6  19   5         96.56        101.11       316.51 o                         
  -4  19   5       2273.33       2149.59       182.54 o                         
  -3  19   5        227.01        376.59       151.35 o                         
  -2  19   5      14989.70      17668.98      1211.09 o                         
  -1  19   5      15481.88      14673.72       676.98 o                         
   1  19   5       1124.47       1241.37       159.76 o                         
   2  19   5       6784.09       7291.59       272.14 o                         
   3  19   5       3573.10       3086.92       188.92 o                         
   4  19   5        918.55        872.19       134.00 o                         
   0  20   5         53.63        213.20       140.67 o                         
 -21   0   6        189.63        149.46       147.26 o                         
 -20   0   6        963.94       1118.77       219.80 o                         
 -19   0   6      45771.84      45027.83      1228.67 o                         
 -18   0   6      58079.60      56191.37      1490.23 o                         
 -17   0   6       2002.97       1507.81       252.77 o                         
 -16   0   6      26810.92      26580.18       839.63 o                         
 -15   0   6        113.83        209.51       150.15 o                         
 -14   0   6      36866.21      36792.12       853.72 o                         
 -13   0   6      27435.12      27298.71       667.18 o                         
 -12   0   6       5238.86       5206.29       244.86 o                         
 -11   0   6      17360.59      15339.63       487.95 o                         
 -10   0   6      29699.00      29912.32      1109.98 o                         
  -9   0   6       4649.09       4864.13       406.63 o                         
  -8   0   6       8739.20       9211.74       505.54 o                         
  -7   0   6     105293.23     107013.07      2677.14 o                         
  -6   0   6       4075.46       3532.15       298.93 o                         
  -5   0   6     797737.31     841127.62     18557.55 o                         
  -4   0   6     921226.44     967314.81     15027.63 o                         
  -3   0   6      25075.76      23271.67       649.50 o                         
  -2   0   6        554.30        701.66       372.56 o                         
  -1   0   6      33272.12      35323.75      1026.46 o                         
   0   0   6        456.85        454.98       265.96 o                         
   1   0   6     306711.53     284978.62     13832.99 o                         
   2   0   6    1943341.25    1794392.62     27878.39 o                         
   3   0   6    1442323.25    1400369.38     27010.37 o                         
   4   0   6     279892.53     254447.02      6070.82 o                         
   5   0   6     268397.56     292032.47      6987.38 o                         
   6   0   6         19.66        263.76       408.82 o                         
   7   0   6     219328.73     216243.94      5558.69 o                         
   8   0   6      46702.75      47254.38      1863.89 o                         
   9   0   6     139721.77     154302.62      4453.11 o                         
  10   0   6      25978.97      26228.43      1242.96 o                         
  11   0   6      86212.90      94354.90      3738.76 o                         
  12   0   6      81262.16      82409.81      2335.35 o                         
  13   0   6       5228.04       3661.33       505.23 o                         
  14   0   6       8931.77       9156.56       373.70 o                         
  15   0   6      35051.76      34439.82      1338.57 o                         
  16   0   6        337.39        556.64       258.89 o                         
  17   0   6         40.05         50.20       237.24 o                         
  18   0   6      39150.83      40579.11      1167.13 o                         
  19   0   6       9583.92      10376.67       428.61 o                         
 -21   1   6       2609.54       2312.28       204.41 o                         
 -20   1   6       1000.86        811.05       208.81 o                         
 -19   1   6       2259.01       2204.57       263.76 o                         
 -18   1   6       1613.00       1707.83       257.16 o                         
 -17   1   6         93.95        243.98       219.80 o                         
 -16   1   6      19433.24      18918.02       665.99 o                         
 -15   1   6        402.21        604.36       173.05 o                         
 -14   1   6      27648.29      26716.31      1117.67 o                         
 -13   1   6      18176.25      19108.37       530.11 o                         
 -12   1   6      18419.86      17979.29       368.51 o                         
 -11   1   6      13796.40      14114.56       518.72 o                         
 -10   1   6      15093.84      15528.73       762.70 o                         
  -9   1   6      56010.33      58222.31      1716.62 o                         
  -8   1   6       4328.67       4428.93       364.86 o                         
  -7   1   6      49748.61      53907.67      1514.41 o                         
  -6   1   6       8620.07       9387.57       459.38 o                         
  -5   1   6      24822.37      28371.53       885.79 o                         
  -4   1   6      63744.96      70575.66      1369.34 o                         
  -3   1   6      36704.37      38927.30       646.28 o                         
  -2   1   6     223101.73     236810.48      8567.74 o                         
  -1   1   6       8815.24       8733.54       281.34 o                         
   0   1   6     267513.75     257507.02      4197.12 o                         
   1   1   6       6435.85       7531.67       341.05 o                         
   2   1   6      38336.90      37516.92       866.44 o                         
   3   1   6      20677.65      20267.76       490.81 o                         
   4   1   6       4919.89       5002.21       333.56 o                         
   5   1   6       9262.25      10024.99       707.75 o                         
   6   1   6      33260.96      32246.57      1342.97 o                         
   7   1   6        322.99        402.23       468.17 o                         
   8   1   6       2371.65       4963.04       659.39 o                         
   9   1   6        973.34        413.22       527.52 o                         
  10   1   6       1978.22       1531.03       255.70 o                         
  11   1   6        325.92        242.05       197.33 o                         
  12   1   6        206.96        362.33       187.13 o                         
  13   1   6        334.67        161.29       205.47 o                         
  14   1   6        828.20       1021.64       231.45 o                         
  15   1   6       1458.06       1340.43       284.98 o                         
  16   1   6         35.75         74.83       250.45 o                         
  17   1   6       4691.13       5086.97       343.78 o                         
  18   1   6         96.66        125.28       228.59 o                         
  19   1   6       6636.54       6899.46       347.28 o                         
 -21   2   6       3321.00       3469.26       153.86 o                         
 -20   2   6         92.28         -9.35       133.55 o                         
 -19   2   6      30828.18      31415.63       652.77 o                         
 -18   2   6      46212.67      44945.43       875.00 o                         
 -17   2   6       1048.57        843.33       159.30 o                         
 -16   2   6      25031.51      24627.26       561.04 o                         
 -15   2   6        342.08        327.07        94.59 o                         
 -14   2   6      29440.16      28721.49       433.95 o                         
 -13   2   6      14412.97      14044.57       259.73 o                         
 -12   2   6       3984.64       4323.01       132.91 o                         
 -11   2   6       7999.19       8194.76       170.10 o                         
 -10   2   6      19525.52      20778.80       628.43 o                         
  -9   2   6       3121.50       3691.06       253.82 o                         
  -8   2   6      13663.02      14063.84       448.37 o                         
  -7   2   6      13462.68      15155.30       443.56 o                         
  -6   2   6       3787.56       4630.70       236.28 o                         
  -5   2   6     378653.06     410044.62      6497.35 o                         
  -4   2   6     264688.22     288236.31      3256.58 o                         
  -3   2   6       4752.15       5670.68       133.96 o                         
  -2   2   6     295743.22     319636.16      5701.53 o                         
  -1   2   6        903.62       1085.31       118.93 o                         
   0   2   6     170731.55     172255.73      4145.39 o                         
   1   2   6      94485.37      88390.28      2007.85 o                         
   2   2   6     764887.81     700083.00      7002.64 o                         
   3   2   6     738555.94     710427.19      9401.82 o                         
   4   2   6      55115.89      55203.93       978.81 o                         
   5   2   6      45970.12      54868.41      1252.68 o                         
   6   2   6       6098.86       5159.51       407.92 o                         
   7   2   6       2979.20       3415.28       416.45 o                         
   8   2   6      19099.73      19848.99       806.63 o                         
   9   2   6      15635.54      18443.73      1066.02 o                         
  10   2   6       3723.24       4010.88       375.90 o                         
  11   2   6      19745.20      21141.43       460.82 o                         
  12   2   6      13766.48      12820.21       298.74 o                         
  13   2   6      25232.30      24703.98       467.61 o                         
  14   2   6        599.44        627.01       148.42 o                         
  15   2   6      35494.95      36295.95       630.16 o                         
  16   2   6      10830.88      11226.75       326.65 o                         
  17   2   6        810.75       1272.91       202.61 o                         
  18   2   6      11493.39      12452.92       528.61 o                         
  19   2   6       1663.20       1749.29       149.93 o                         
 -20   3   6        686.79        537.53       104.53 o                         
 -19   3   6       3014.55       2965.86       190.35 o                         
 -18   3   6       2667.69       2707.57       195.66 o                         
 -17   3   6       6558.60       6518.92       261.71 o                         
 -16   3   6       3047.34       3189.64       160.85 o                         
 -15   3   6       1997.43       1929.13       120.65 o                         
 -14   3   6       4743.46       4662.36       171.93 o                         
 -13   3   6       4616.17       5162.72       152.75 o                         
 -12   3   6       6815.21       7014.58       169.24 o                         
 -11   3   6      15009.57      15367.55       387.87 o                         
 -10   3   6       8520.06       8711.62       392.98 o                         
  -9   3   6       2917.65       3163.45       452.78 o                         
  -8   3   6       8542.55       8912.72       350.26 o                         
  -7   3   6       1968.03       1780.37       248.37 o                         
  -6   3   6        419.68        388.20       124.49 o                         
  -5   3   6     118556.93     123082.56      2091.16 o                         
  -4   3   6       8210.38       9120.78       181.69 o                         
  -3   3   6      24912.67      27870.18       388.58 o                         
  -2   3   6         29.02        293.69        95.63 o                         
  -1   3   6         18.33        122.52        81.98 o                         
   0   3   6        255.16        620.48       133.20 o                         
   1   3   6         11.85        252.77       287.94 o                         
   2   3   6      13353.90      13329.44       304.27 o                         
   3   3   6      26088.04      26224.75       457.15 o                         
   4   3   6       1763.63       2090.51       171.81 o                         
   5   3   6       9009.39       7167.37       432.83 o                         
   6   3   6       5739.08       4850.96       629.72 o                         
   7   3   6      20243.17      19131.11       755.85 o                         
   8   3   6       3135.30       3929.79       440.73 o                         
   9   3   6       6059.13       5777.30       219.52 o                         
  10   3   6      28262.28      28701.12       763.62 o                         
  11   3   6      14323.42      14440.70       374.29 o                         
  12   3   6         31.76        170.28       119.87 o                         
  13   3   6        663.93        886.49       138.94 o                         
  14   3   6       4404.83       4688.43       229.08 o                         
  15   3   6         35.92        176.94       170.51 o                         
  16   3   6       4433.29       4620.46       230.68 o                         
  17   3   6        525.95        680.80       177.54 o                         
  18   3   6       1732.37       1849.28       180.21 o                         
  19   3   6        701.74        629.81       116.29 o                         
 -20   4   6        175.82        106.16       114.98 o                         
 -19   4   6      28540.77      30104.92      1147.35 o                         
 -18   4   6      30939.07      32285.76       669.05 o                         
 -17   4   6       4492.05       4436.94       413.22 o                         
 -16   4   6      16463.19      16093.99       342.11 o                         
 -15   4   6         32.20        122.69        86.34 o                         
 -14   4   6       9511.91       9242.67       220.69 o                         
 -13   4   6      10183.31       9535.93       213.49 o                         
 -12   4   6       1330.36       1396.78        98.71 o                         
 -11   4   6        174.39        249.10        69.94 o                         
 -10   4   6       7018.34       6938.80       190.61 o                         
  -9   4   6       2739.14       2409.65       221.21 o                         
  -8   4   6        878.39       1019.62       163.70 o                         
  -7   4   6      23934.78      25118.04       612.96 o                         
  -6   4   6      12187.38      12966.19       524.21 o                         
  -5   4   6     349172.66     367899.78      4194.55 o                         
  -4   4   6     369782.00     382308.44      4359.86 o                         
  -3   4   6      27296.18      28829.26       382.95 o                         
  -2   4   6       6681.94       6856.86       156.06 o                         
  -1   4   6        159.79        171.38        92.29 o                         
   0   4   6       1940.17       2662.50       215.69 o                         
   1   4   6      75167.67      72804.79      2039.73 o                         
   2   4   6     749890.75     688661.44     18021.79 o                         
   3   4   6     569833.88     540027.25     13786.50 o                         
   4   4   6      87713.12      86723.55      1092.45 o                         
   5   4   6      75396.04      75419.61      2880.01 o                         
   6   4   6       8454.96       7938.30       322.03 o                         
   7   4   6      31941.29      31432.90      1019.86 o                         
   8   4   6      58328.00      59467.83      1786.99 o                         
   9   4   6      49520.80      50961.29      1082.25 o                         
  10   4   6      24382.71      25517.70       911.83 o                         
  11   4   6      32593.70      33758.37       558.35 o                         
  12   4   6      46949.25      48375.23       612.14 o                         
  13   4   6       4825.34       4954.75       230.56 o                         
  14   4   6         41.95        335.25       122.40 o                         
  15   4   6      24376.72      25487.69       588.50 o                         
  16   4   6       1526.60       1537.75       180.56 o                         
  17   4   6         29.29        159.46       158.44 o                         
  18   4   6       5339.03       5322.40       226.10 o                         
  19   4   6       5792.99       5985.39       153.80 o                         
 -19   5   6       2596.47       2901.58       180.23 o                         
 -18   5   6      11824.33      12070.13       527.52 o                         
 -17   5   6       7627.90       6967.24       551.69 o                         
 -16   5   6       7497.17       6943.99       216.77 o                         
 -15   5   6          4.82         68.16        80.52 o                         
 -14   5   6       3343.32       3547.54       163.70 o                         
 -13   5   6       2828.78       3425.10       177.85 o                         
 -12   5   6      20808.46      19485.26       317.66 o                         
 -11   5   6      57489.92      54758.70      1029.17 o                         
 -10   5   6      13256.38      13954.17       214.91 o                         
  -9   5   6        460.13       1040.43       125.76 o                         
  -8   5   6      20187.86      21713.53       513.48 o                         
  -7   5   6      12969.13      11939.73       324.94 o                         
  -6   5   6        978.92       1589.84       105.00 o                         
  -5   5   6     354063.88     363107.06      4644.31 o                         
  -4   5   6      23722.73      24809.09       387.45 o                         
  -3   5   6      35581.09      37582.86       477.54 o                         
  -2   5   6        236.24        370.59        77.03 o                         
  -1   5   6        327.21        504.35       148.27 o                         
   0   5   6        325.11        630.52       153.02 o                         
   1   5   6       2057.85        750.51       236.71 o                         
   2   5   6       3802.93       2790.32       234.23 o                         
   3   5   6      33353.55      29323.41       561.51 o                         
   4   5   6      48998.16      48450.19      1021.85 o                         
   5   5   6     105366.79      99901.38      1741.39 o                         
   6   5   6      19320.01      18303.03      1051.05 o                         
   7   5   6      88687.34      88244.50      1522.63 o                         
   8   5   6       8910.25      10854.41       573.23 o                         
   9   5   6        129.26        250.62        89.12 o                         
  10   5   6      54186.71      53125.61       952.36 o                         
  11   5   6      19351.35      20116.82       343.77 o                         
  12   5   6        192.04        468.50       128.90 o                         
  13   5   6        375.49        358.25       125.49 o                         
  14   5   6       5868.76       6255.17       237.54 o                         
  15   5   6        608.44        691.39       139.78 o                         
  16   5   6       5814.37       5831.30       273.76 o                         
  17   5   6        480.82        795.27       158.62 o                         
  18   5   6         99.17        129.94       116.04 o                         
  19   5   6       2124.51       2033.13       169.24 o                         
 -19   6   6      35108.98      33741.72      3104.65 o                         
 -18   6   6      22020.68      21824.99       489.55 o                         
 -17   6   6       8696.53       8241.60       487.95 o                         
 -16   6   6      12544.04      11204.37       249.99 o                         
 -15   6   6       2446.40       2034.98       124.18 o                         
 -14   6   6       2334.94       2229.66       217.08 o                         
 -13   6   6       5337.27       4984.20       136.66 o                         
 -12   6   6       1833.08       1410.90        85.74 o                         
 -11   6   6        350.33        442.52        67.62 o                         
 -10   6   6       9057.55       9762.57       195.04 o                         
  -9   6   6        575.72        705.87        95.46 o                         
  -8   6   6         19.09        130.72        71.94 o                         
  -7   6   6      46281.11      48408.34       642.72 o                         
  -6   6   6      46659.78      45937.91       731.28 o                         
  -5   6   6     451615.34     459234.88      4650.90 o                         
  -4   6   6     388569.00     395169.00      3975.99 o                         
  -3   6   6      50875.25      52990.39       636.00 o                         
  -2   6   6      63161.27      62051.05      1174.32 o                         
  -1   6   6       1007.31        989.86        89.75 o                         
   0   6   6     142739.31     144871.78      3264.00 o                         
   1   6   6      85436.87      86169.84      2396.90 o                         
   2   6   6     811873.56     738410.31     21277.56 o                         
   3   6   6     503569.72     491385.81      8364.01 o                         
   4   6   6     134677.48     126281.23      2719.54 o                         
   5   6   6     173141.61     183622.67      3094.80 o                         
   6   6   6       3175.10       2982.72       221.11 o                         
   7   6   6     108055.44     106072.18      1698.43 o                         
   8   6   6      61562.05      56705.93      1312.64 o                         
   9   6   6     125376.34     124170.41      1542.00 o                         
  10   6   6      78732.18      75992.64       846.32 o                         
  11   6   6      84519.73      87513.51      1164.83 o                         
  12   6   6      75816.58      77179.25       859.79 o                         
  13   6   6       1132.52       1436.05       192.32 o                         
  14   6   6      10727.19      10881.42       500.40 o                         
  15   6   6       2987.06       3293.08       230.94 o                         
  16   6   6        414.36        512.28       155.50 o                         
  17   6   6         36.44         57.34       124.76 o                         
  18   6   6       9297.95       9450.64       278.04 o                         
 -19   7   6         29.09        193.42       224.19 o                         
 -18   7   6        159.89        529.71       292.33 o                         
 -17   7   6       1217.89       1224.28       222.00 o                         
 -16   7   6       4417.89       4667.65       178.93 o                         
 -15   7   6        929.74        810.48       101.10 o                         
 -14   7   6      67888.88      67426.99       969.52 o                         
 -13   7   6      30244.61      29457.65       420.83 o                         
 -12   7   6         79.63        204.61        73.33 o                         
 -11   7   6        260.11        229.11        63.00 o                         
 -10   7   6      55777.01      54169.46      1092.51 o                         
  -9   7   6     138924.02     138642.00      1218.13 o                         
  -8   7   6      24313.04      24511.60      1238.87 o                         
  -7   7   6      63155.43      64484.54       727.03 o                         
  -6   7   6      15279.73      15768.42       288.66 o                         
  -5   7   6      49696.20      51078.07       715.52 o                         
  -4   7   6      16703.41      17829.86       281.35 o                         
  -3   7   6       9870.74       9760.29       190.03 o                         
  -2   7   6      88284.03      94044.16      1317.19 o                         
  -1   7   6      17645.20      18939.69       309.08 o                         
   0   7   6      59390.07      59385.42       716.31 o                         
   1   7   6       7555.44       6307.67       624.03 o                         
   2   7   6      74859.55      67068.45      1359.92 o                         
   3   7   6     118728.44      99801.80      4286.06 o                         
   4   7   6       8942.60       8792.45       373.13 o                         
   5   7   6      26757.16      24029.91      1068.38 o                         
   6   7   6      41817.43      35439.23       938.55 o                         
   7   7   6      37061.39      34170.01       740.50 o                         
   8   7   6      29876.96      32650.40       893.58 o                         
   9   7   6      18264.25      16355.31       261.51 o                         
  10   7   6      61079.31      53854.28      2337.18 o                         
  11   7   6       7845.33       7954.06       250.06 o                         
  12   7   6       5785.07       6052.74       322.82 o                         
  13   7   6       3806.32       4443.47       186.72 o                         
  14   7   6        348.83        620.81       139.79 o                         
  15   7   6        823.50       1003.63       142.64 o                         
  16   7   6       1045.80       1183.03       161.74 o                         
  17   7   6       9373.39      10244.79       468.17 o                         
  18   7   6        293.92        562.63       136.27 o                         
 -19   8   6       9557.75       8954.57       389.04 o                         
 -18   8   6       7605.84       8299.57       465.97 o                         
 -17   8   6       5860.49       4002.52       417.62 o                         
 -16   8   6       6754.90       6425.83       384.65 o                         
 -15   8   6       1733.91       1568.86       189.44 o                         
 -14   8   6       1076.27       1418.48       131.20 o                         
 -13   8   6        857.41        759.66       112.28 o                         
 -12   8   6       5413.57       4968.62       269.63 o                         
 -11   8   6       3218.07       3487.18       168.73 o                         
 -10   8   6       1062.14       1390.06       121.70 o                         
  -9   8   6      15142.50      13497.26       383.27 o                         
  -8   8   6        741.99        603.46        69.65 o                         
  -7   8   6       1096.94       1342.97       109.35 o                         
  -6   8   6      27274.10      27500.88       347.05 o                         
  -5   8   6      97120.55      97593.83      1588.91 o                         
  -4   8   6      84367.12      78063.59      1719.16 o                         
  -3   8   6      16514.14      17155.62      1097.89 o                         
  -2   8   6        211.89        447.33       213.68 o                         
  -1   8   6        904.71        668.98       179.07 o                         
   0   8   6       1436.53       2012.23       276.85 o                         
   1   8   6      22811.59      22470.54       752.14 o                         
   2   8   6     141955.27     135713.56      4336.62 o                         
   3   8   6      84734.66      81459.50      1820.49 o                         
   4   8   6      13949.31      12900.19       439.08 o                         
   5   8   6       1416.63       2283.17       146.65 o                         
   6   8   6      17422.80      15098.84       365.03 o                         
   7   8   6       1056.30       1213.83       136.68 o                         
   8   8   6      41321.66      35849.79      1577.17 o                         
   9   8   6       2867.90       3376.99       225.51 o                         
  10   8   6      20724.63      19598.68       457.19 o                         
  11   8   6       9003.96       6631.31       791.27 o                         
  12   8   6      10166.84       9134.49       342.73 o                         
  13   8   6         19.40        155.44       155.82 o                         
  14   8   6       3121.64       3602.49       424.21 o                         
  15   8   6       2456.27       2285.90       336.29 o                         
  16   8   6       7735.95       7192.56       531.91 o                         
  17   8   6         30.03         79.06        89.21 o                         
  18   8   6        375.35        375.96        60.94 o                         
 -18   9   6       9565.44       8657.84       452.78 o                         
 -17   9   6       4870.47       4248.70       404.43 o                         
 -16   9   6      12435.46      10937.44       633.02 o                         
 -15   9   6        391.36        512.71       155.54 o                         
 -14   9   6        328.93        462.87       155.57 o                         
 -13   9   6       2319.55       2378.96       213.50 o                         
 -12   9   6      65572.83      62186.95      1968.29 o                         
 -11   9   6      69474.50      68177.72      4246.50 o                         
 -10   9   6       1794.64       2283.66       274.57 o                         
  -9   9   6       2696.55       3082.46       168.91 o                         
  -8   9   6      16266.58      15570.25       461.38 o                         
  -7   9   6      14852.96      14886.72       251.43 o                         
  -6   9   6       5145.42       4469.16       339.63 o                         
  -5   9   6     245163.91     240217.16      2613.02 o                         
  -4   9   6      26851.61      28678.48      1844.82 o                         
  -3   9   6       7959.50       9431.98       629.72 o                         
  -2   9   6      11776.54      12698.15       567.66 o                         
  -1   9   6      10514.02      10997.78       428.00 o                         
   0   9   6       8731.43       9793.88       524.84 o                         
   1   9   6         73.62        409.27       161.97 o                         
   2   9   6        201.07        341.32       168.39 o                         
   3   9   6      59125.58      61502.95      1495.34 o                         
   4   9   6      47387.92      46315.54       929.90 o                         
   5   9   6      49187.16      45531.37      2050.11 o                         
   6   9   6      15701.76      14669.45       382.60 o                         
   7   9   6      29657.02      26230.00      1431.12 o                         
   8   9   6       8405.64       9642.13       324.51 o                         
   9   9   6      10850.75      10586.70       348.05 o                         
  10   9   6      79907.85      71025.95      1274.03 o                         
  11   9   6       9492.49       9360.47       375.49 o                         
  12   9   6       3806.07       2879.35       468.17 o                         
  13   9   6        736.77        657.20       378.05 o                         
  14   9   6       1645.79       1923.23       384.65 o                         
  15   9   6        834.80        950.79       220.78 o                         
  16   9   6       5383.33       5799.12       585.76 o                         
  17   9   6         76.16        170.41        50.96 o                         
 -18  10   6       7191.13       8240.96       261.85 o                         
 -17  10   6      12589.18      11150.35       549.50 o                         
 -16  10   6      14424.19      14101.35       418.77 o                         
 -15  10   6       2507.84       2238.06       241.53 o                         
 -14  10   6          2.97        386.63       162.09 o                         
 -13  10   6       1056.72       1054.72       190.20 o                         
 -12  10   6       3154.90       2422.33       206.53 o                         
 -11  10   6       2818.09       2801.08       240.33 o                         
 -10  10   6       1168.14       1356.49       152.92 o                         
  -9  10   6      12911.16      12691.71       326.56 o                         
  -8  10   6        770.48        812.63        86.12 o                         
  -7  10   6      10305.93      10385.16       202.13 o                         
  -6  10   6      41466.49      43254.75       863.09 o                         
  -5  10   6     106789.06     103709.54       914.52 o                         
  -4  10   6     100344.91     102149.12      1437.63 o                         
  -3  10   6      77998.03      74974.35      2310.25 o                         
  -2  10   6      89675.77      87132.61       994.94 o                         
  -1  10   6       1335.83       1039.47       224.28 o                         
   0  10   6     139957.72     140447.20      1534.51 o                         
   1  10   6      75109.94      74336.20       903.84 o                         
   2  10   6     194253.12     188014.44      2019.93 o                         
   3  10   6     127071.59     124657.77      2206.43 o                         
   4  10   6      65957.38      62141.30      1020.41 o                         
   5  10   6      80724.16      76685.14       913.18 o                         
   6  10   6       3550.56       3660.19       227.07 o                         
   7  10   6      38037.73      34698.86      1638.44 o                         
   8  10   6      55313.04      51624.38      1033.13 o                         
   9  10   6      56806.15      50055.79      3330.50 o                         
  10  10   6      95713.77      91734.76      3551.94 o                         
  11  10   6      29686.05      33475.04      2243.04 o                         
  12  10   6      39547.87      42741.93      1426.49 o                         
  13  10   6       2353.77       1789.16       426.41 o                         
  14  10   6       1586.52       2218.81       652.80 o                         
  15  10   6        561.72        888.79       115.36 o                         
  16  10   6        368.55        569.06        67.09 o                         
  17  10   6       2968.22       2599.90       137.37 o                         
 -17  11   6         11.31        220.95       182.57 o                         
 -16  11   6       2278.18       1834.77       168.24 o                         
 -15  11   6       2633.38       2512.27       246.39 o                         
 -14  11   6       9860.45       8784.54       375.47 o                         
 -13  11   6       2944.44       3440.29       198.18 o                         
 -12  11   6      17058.37      16534.54       335.99 o                         
 -11  11   6      16770.12      14283.71       323.17 o                         
 -10  11   6      11070.96      11230.74       326.31 o                         
  -9  11   6      20639.53      22843.86       411.65 o                         
  -8  11   6       9449.27      10024.09       610.25 o                         
  -7  11   6       4138.30       4338.43       366.44 o                         
  -6  11   6      11486.33      10936.80       802.41 o                         
  -5  11   6     103520.52     104260.23       981.61 o                         
  -4  11   6        223.98        617.64       157.52 o                         
  -3  11   6        118.79        231.69        64.72 o                         
  -2  11   6         52.25        353.19        68.27 o                         
  -1  11   6       6708.34       6584.24       148.83 o                         
   0  11   6         60.78        347.77        85.41 o                         
   1  11   6       2912.91       3524.04       265.71 o                         
   2  11   6         11.49        260.83        84.64 o                         
   3  11   6      52533.01      53580.50      1359.92 o                         
   4  11   6      71741.60      73740.73      1052.73 o                         
   5  11   6      51253.86      48783.79      1308.66 o                         
   6  11   6       3261.79       3158.15       248.41 o                         
   7  11   6      43259.67      41451.43      1744.11 o                         
   8  11   6       7105.61       7583.77       750.76 o                         
   9  11   6       2026.44       1964.38       220.18 o                         
  10  11   6      42453.14      46676.90      2769.46 o                         
  11  11   6       9431.56       9773.57       322.04 o                         
  12  11   6       8544.66       8378.14       523.64 o                         
  13  11   6         10.93        155.50       126.53 o                         
  14  11   6         80.49         80.70        84.40 o                         
  15  11   6        226.82        420.51       105.30 o                         
  16  11   6        128.18        191.22        76.93 o                         
 -17  12   6      12770.29      11748.21       452.78 o                         
 -16  12   6      11668.69      11539.73       900.07 o                         
 -15  12   6       6350.64       6324.34       300.24 o                         
 -14  12   6         35.00        213.13       133.77 o                         
 -13  12   6       1120.62        912.52       126.44 o                         
 -12  12   6       9202.25       8276.51       240.52 o                         
 -11  12   6         18.98        128.39       136.37 o                         
 -10  12   6        610.75        714.43       116.08 o                         
  -9  12   6        515.67        617.63        95.24 o                         
  -8  12   6       2397.47       2516.61       130.38 o                         
  -7  12   6      18598.70      17974.87       347.15 o                         
  -6  12   6      40672.61      38909.75       493.85 o                         
  -5  12   6      36957.55      35177.16       443.03 o                         
  -4  12   6      26424.70      26620.80       372.26 o                         
  -3  12   6      81921.21      78355.07      1712.75 o                         
  -2  12   6      77737.66      76667.21       761.39 o                         
  -1  12   6        374.35        799.52        75.64 o                         
   0  12   6      78333.66      79551.70       799.21 o                         
   1  12   6      52512.78      53492.41       902.27 o                         
   2  12   6      74470.09      72131.79      1002.46 o                         
   3  12   6      44553.43      43439.75      1232.33 o                         
   4  12   6      56736.56      54823.78      2239.57 o                         
   5  12   6      55793.29      53793.26      2479.75 o                         
   6  12   6         31.68        249.39       154.53 o                         
   7  12   6      14098.00      15597.80       455.60 o                         
   8  12   6      19375.12      20210.47       817.98 o                         
   9  12   6      39883.40      39178.49      1135.01 o                         
  10  12   6      55093.31      56721.08       718.88 o                         
  11  12   6      24791.23      24417.80       446.54 o                         
  12  12   6      17217.60      18846.04       421.56 o                         
  13  12   6       4657.02       5051.71       224.31 o                         
  14  12   6        127.68        218.07       107.63 o                         
  15  12   6        967.09       1019.86       105.50 o                         
 -15  13   6        133.91        315.19       171.91 o                         
 -14  13   6      15418.11      13719.01      2171.60 o                         
 -13  13   6       9559.29       9449.23       309.98 o                         
 -12  13   6       3126.74       3518.41       166.41 o                         
 -11  13   6       1309.42       1395.02       121.26 o                         
 -10  13   6       7577.67       8244.08       212.00 o                         
  -9  13   6      51657.25      52625.61       607.63 o                         
  -8  13   6       3324.47       3915.85       307.84 o                         
  -7  13   6      22409.80      21390.90       374.05 o                         
  -6  13   6      21711.87      22121.77       302.90 o                         
  -5  13   6      17837.69      17922.14       226.52 o                         
  -4  13   6       1871.41       1993.52       280.30 o                         
  -3  13   6       4390.74       4192.83       120.04 o                         
  -2  13   6       3565.97       4079.47       158.48 o                         
  -1  13   6      17699.46      18518.15       289.73 o                         
   0  13   6       5987.09       5820.04       166.02 o                         
   1  13   6       1399.81       1560.26       112.61 o                         
   2  13   6      12612.03      11983.15       205.79 o                         
   3  13   6      47602.94      46519.00       627.82 o                         
   4  13   6      13765.79      14097.47       358.20 o                         
   5  13   6       2914.37       2918.86       188.26 o                         
   6  13   6       8520.34       9411.79       330.45 o                         
   7  13   6       2659.05       2840.76       227.17 o                         
   8  13   6       7073.15       7483.23       225.64 o                         
   9  13   6      20012.10      19662.35       906.46 o                         
  10  13   6      17315.62      17167.59       390.82 o                         
  11  13   6       1215.41        971.68       256.06 o                         
  12  13   6       6807.92       8910.18       787.98 o                         
  13  13   6       2555.17       3009.37       159.49 o                         
  14  13   6        605.47        862.72       123.09 o                         
  15  13   6        704.93        613.24        65.94 o                         
 -14  14   6       1192.14       1367.14       232.99 o                         
 -13  14   6        116.89        182.43       248.37 o                         
 -12  14   6       7349.87       7325.46       290.13 o                         
 -11  14   6       3028.87       2736.96       214.96 o                         
 -10  14   6        252.77        399.28       169.79 o                         
  -9  14   6       9376.16       8715.66       315.56 o                         
  -8  14   6        519.83        626.21       111.10 o                         
  -7  14   6       1531.16       1759.55       118.72 o                         
  -6  14   6      11381.50      11061.60       239.70 o                         
  -5  14   6       7144.75       6667.57       249.13 o                         
  -4  14   6        219.57        396.59        86.16 o                         
  -3  14   6      33351.14      34396.84       504.77 o                         
  -2  14   6      21801.76      21025.47       300.98 o                         
  -1  14   6        632.31        634.26        90.79 o                         
   0  14   6      32080.01      33263.18       599.34 o                         
   1  14   6      37743.30      39054.09       511.84 o                         
   2  14   6       2420.69       2437.92       108.30 o                         
   3  14   6       3240.71       2778.24       107.89 o                         
   4  14   6      13791.76      13109.60       341.80 o                         
   5  14   6       6990.52       6312.82       174.54 o                         
   6  14   6        792.38       1083.19       109.87 o                         
   7  14   6        143.31        212.19        97.74 o                         
   8  14   6      15849.71      16486.97       797.34 o                         
   9  14   6       1826.02       1988.88       145.45 o                         
  10  14   6      30033.85      29897.97       746.81 o                         
  11  14   6        950.11        872.44       239.70 o                         
  12  14   6        562.92        340.69       246.17 o                         
  13  14   6        796.72        826.44       206.61 o                         
  14  14   6       5006.06       4004.72       145.07 o                         
 -13  15   6         34.93        433.00       222.00 o                         
 -12  15   6      23435.29      24271.29       559.39 o                         
 -11  15   6      19339.20      20448.91       651.70 o                         
 -10  15   6        252.18        269.93       197.50 o                         
  -9  15   6        965.58       1006.24       223.39 o                         
  -8  15   6        448.94        490.07       137.85 o                         
  -7  15   6       3579.07       3343.88       211.35 o                         
  -6  15   6       1754.51       2293.84       220.17 o                         
  -5  15   6      63198.41      66975.05      1701.42 o                         
  -4  15   6       2855.38       2777.76       663.18 o                         
  -3  15   6       2562.45       3063.61       153.46 o                         
  -2  15   6      10078.85      10046.96       626.97 o                         
  -1  15   6       2093.97       1943.08       137.16 o                         
   0  15   6       5016.18       6462.60       181.69 o                         
   1  15   6        339.68        584.11       127.64 o                         
   2  15   6       4094.79       4504.99       190.46 o                         
   3  15   6      12199.46      12910.06       721.01 o                         
   4  15   6      34976.89      36567.62       687.33 o                         
   5  15   6      14700.59      15425.23       323.18 o                         
   6  15   6        664.00        536.75       105.01 o                         
   7  15   6       6584.53       6838.88       322.71 o                         
   8  15   6        483.89        403.65       105.83 o                         
   9  15   6       1805.56       2023.26       225.84 o                         
  10  15   6      18664.13      18218.53       892.38 o                         
  11  15   6       1865.88       2255.34       219.68 o                         
  12  15   6        293.60        145.07       169.24 o                         
 -11  16   6         16.67        232.99       200.02 o                         
 -10  16   6         24.90        108.89       189.55 o                         
  -9  16   6        226.70        257.26       218.51 o                         
  -8  16   6       1414.03       1649.60       157.28 o                         
  -7  16   6      16934.20      18265.15       470.55 o                         
  -6  16   6      25680.45      27590.99       564.76 o                         
  -5  16   6      12595.59      13438.36      1044.04 o                         
  -4  16   6       4942.04       4287.05       177.74 o                         
  -3  16   6      56883.15      60781.25       824.66 o                         
  -2  16   6      90276.88      94942.76      1228.71 o                         
  -1  16   6       1072.99       1033.92       135.88 o                         
   0  16   6      98939.12      99634.62      1653.72 o                         
   1  16   6      43877.58      46454.96       860.88 o                         
   2  16   6      23952.54      22132.19       618.89 o                         
   3  16   6      26402.61      26440.31       485.57 o                         
   4  16   6      47240.57      48681.22      1485.80 o                         
   5  16   6      71983.66      72958.70      1278.52 o                         
   6  16   6       1107.36       1068.19       187.80 o                         
   7  16   6      40417.46      40705.67      1444.16 o                         
   8  16   6      23062.00      25335.69       710.01 o                         
   9  16   6      37239.07      36177.79      1003.38 o                         
  10  16   6      66631.87      71792.64      1771.57 o                         
 -10  17   6       2094.13       2483.72       283.54 o                         
  -9  17   6      11579.25      13278.00       564.88 o                         
  -8  17   6       1380.64       1679.26       336.29 o                         
  -7  17   6       5240.82       5724.37       256.92 o                         
  -6  17   6       7343.95       7886.40       298.85 o                         
  -5  17   6       3244.57       3215.65       252.77 o                         
  -4  17   6       1554.38       2163.44       478.06 o                         
  -3  17   6         43.35         54.73       193.42 o                         
  -2  17   6         22.49        113.53       113.46 o                         
  -1  17   6       2860.70       1843.61       215.92 o                         
   0  17   6        122.05       -196.00       299.04 o                         
   1  17   6       2061.35       1972.14       264.82 o                         
   2  17   6       1352.76       2067.77       198.42 o                         
   3  17   6      10654.27      12392.23      3444.24 o                         
   4  17   6      12514.92      13938.67       440.23 o                         
   5  17   6       1194.55       1159.91       215.15 o                         
   6  17   6        202.61        273.17       139.55 o                         
   7  17   6       2782.42       2587.02       402.23 o                         
   8  17   6        371.39          6.59       283.54 o                         
  -9  18   6         54.53        276.95       222.00 o                         
  -8  18   6       2908.09       2648.57       329.70 o                         
  -7  18   6       4219.22       5088.32       422.01 o                         
  -6  18   6      14864.78      16299.29       713.24 o                         
  -5  18   6       1179.84       1184.71       193.42 o                         
  -4  18   6         99.71        320.09       158.71 o                         
  -3  18   6      23685.27      25052.19       885.79 o                         
  -2  18   6      30314.28      33750.48      1178.12 o                         
  -1  18   6        345.82        535.33       179.54 o                         
   0  18   6      32003.80      34432.07      3624.47 o                         
   1  18   6      25650.75      29863.96      1096.79 o                         
   2  18   6        111.78        242.41       324.20 o                         
   3  18   6       1045.71       1167.18       181.90 o                         
   4  18   6      17344.03      17478.34       562.68 o                         
   5  18   6      15710.96      16629.92       523.12 o                         
   6  18   6       1004.93        707.75       320.91 o                         
  -7  19   6        662.32        626.42       268.15 o                         
  -4  19   6       1229.91       1823.11       179.77 o                         
  -3  19   6          6.12        142.87       200.02 o                         
  -2  19   6        183.91        192.71       152.86 o                         
  -1  19   6       2581.92       2099.21       283.54 o                         
   1  19   6        108.08        236.05       150.98 o                         
   2  19   6        676.62        873.04       158.64 o                         
   3  19   6       2227.82       2277.42       271.45 o                         
   4  19   6       1632.44       1601.36       136.95 o                         
 -21   1   7       6594.77       6732.41       296.73 o                         
 -20   1   7       5354.45       4958.64       305.52 o                         
 -19   1   7      20799.59      21986.40       714.34 o                         
 -18   1   7     151664.78     147486.69      3472.81 o                         
 -17   1   7     176301.52     170725.94      3991.53 o                         
 -16   1   7      56588.84      55107.91      1305.60 o                         
 -15   1   7      24256.19      22864.96       628.74 o                         
 -14   1   7      11038.01      10146.66       374.42 o                         
 -13   1   7      45235.05      44534.21       743.79 o                         
 -12   1   7      22467.25      23423.76       453.28 o                         
 -11   1   7      15295.34      14816.59       793.47 o                         
 -10   1   7      18050.57      19520.26       863.81 o                         
  -9   1   7      32219.83      30703.59      1105.58 o                         
  -8   1   7      17759.67      19313.65       775.89 o                         
  -7   1   7       1811.90       2230.95       283.54 o                         
  -6   1   7      30999.37      30512.37       980.30 o                         
  -5   1   7      11868.57      10478.12       343.44 o                         
  -4   1   7      17657.95      20342.90       491.12 o                         
  -3   1   7      55688.90      57242.18       839.20 o                         
  -2   1   7      38513.00      39091.14       730.95 o                         
  -1   1   7       1875.42       3316.75       342.88 o                         
   0   1   7       1172.10       1511.00       220.63 o                         
   1   1   7     730909.19     701855.50     10995.75 o                         
   2   1   7     595263.50     595680.31     21879.81 o                         
   3   1   7     419202.03     422161.59      7847.16 o                         
   4   1   7     507501.03     496494.06      9763.78 o                         
   5   1   7       2502.54       2590.35       586.86 o                         
   6   1   7      65742.38      60769.77      2096.87 o                         
   7   1   7       3266.45       4037.69       622.03 o                         
   8   1   7      99670.55     106045.97      3340.93 o                         
   9   1   7     248119.34     254466.33      4384.53 o                         
  10   1   7     136181.55     138326.38      2347.58 o                         
  11   1   7     238611.88     249063.12     11499.84 o                         
  12   1   7          4.69        105.72       194.98 o                         
  13   1   7     105314.16     114079.01      2035.64 o                         
  14   1   7      56577.41      56735.88      1031.20 o                         
  15   1   7      24774.74      25957.56       731.80 o                         
  16   1   7      13947.22      14441.36       980.30 o                         
  17   1   7      26662.78      30354.09       760.48 o                         
  18   1   7       9569.65      10154.67       470.37 o                         
  19   1   7      14844.58      15783.70       525.32 o                         
 -21   2   7        338.59        261.56        91.70 o                         
 -20   2   7         35.05         56.03       122.00 o                         
 -19   2   7       2493.38       2029.87       183.53 o                         
 -18   2   7       3560.68       3208.33       222.00 o                         
 -17   2   7        345.80        637.37       164.66 o                         
 -16   2   7          9.98         45.91       140.49 o                         
 -15   2   7       8741.93       9454.44       219.96 o                         
 -14   2   7         60.07         25.61        85.58 o                         
 -13   2   7      28353.46      28605.48       446.51 o                         
 -12   2   7       2008.23       2194.69       102.79 o                         
 -11   2   7       1383.64       1410.85       129.10 o                         
 -10   2   7         74.87        212.74       160.72 o                         
  -9   2   7       7932.58       8951.01       378.16 o                         
  -8   2   7      36688.41      35672.66      1442.97 o                         
  -7   2   7       5632.45       5676.14       271.05 o                         
  -6   2   7       1005.78        924.32       148.37 o                         
  -5   2   7      12811.16      12812.47       268.39 o                         
  -4   2   7       4493.14       4839.48       134.27 o                         
  -3   2   7      21904.90      23385.37       425.20 o                         
  -2   2   7      73425.05      78786.63      1127.98 o                         
  -1   2   7     138569.19     136900.02      1954.96 o                         
   0   2   7       2415.56       2479.32       362.67 o                         
   1   2   7      17921.04      17343.80       802.26 o                         
   2   2   7        486.54        737.08       125.39 o                         
   3   2   7      17486.22      15704.46       400.70 o                         
   4   2   7        110.95        561.92       194.88 o                         
   5   2   7        351.34        648.49       182.09 o                         
   6   2   7        147.29        552.23       195.22 o                         
   7   2   7       9779.53      11393.12       627.12 o                         
   8   2   7       7843.37       7732.27       574.96 o                         
   9   2   7      12153.44      11451.77       549.96 o                         
  10   2   7       4498.99       4201.59       198.82 o                         
  11   2   7      11640.52      11162.63       391.71 o                         
  12   2   7       2318.59       2306.19       184.95 o                         
  13   2   7       2979.59       3273.39       185.02 o                         
  14   2   7      16488.03      16674.87       349.01 o                         
  15   2   7        914.24       1086.65       194.81 o                         
  16   2   7       1460.72       1579.63       186.55 o                         
  17   2   7         13.29         63.94       176.15 o                         
  18   2   7       3129.03       3231.38       210.56 o                         
  19   2   7          1.64         37.86       108.01 o                         
 -20   3   7        608.96        451.38       129.77 o                         
 -19   3   7       1989.99       2157.74       170.77 o                         
 -18   3   7      69031.14      68898.70      1238.69 o                         
 -17   3   7      63381.95      60633.44      1115.91 o                         
 -16   3   7      28514.64      28827.13       505.39 o                         
 -15   3   7        120.66        221.62        83.43 o                         
 -14   3   7      16843.63      17192.33       307.91 o                         
 -13   3   7       7692.57       7607.10       183.71 o                         
 -12   3   7       3054.74       3399.11       121.54 o                         
 -11   3   7        713.48        895.02        78.54 o                         
 -10   3   7       1778.88       2288.52       235.46 o                         
  -9   3   7      19677.71      19914.97       586.45 o                         
  -8   3   7         65.90        120.33       128.30 o                         
  -7   3   7        926.16       1313.70       164.60 o                         
  -6   3   7       3899.64       4380.01       163.09 o                         
  -5   3   7      35403.71      35604.30       473.43 o                         
  -4   3   7      27620.17      29517.35       402.04 o                         
  -3   3   7      23563.34      24836.07       349.93 o                         
  -2   3   7       2888.81       3368.00       159.48 o                         
  -1   3   7      35833.61      38892.50       647.80 o                         
   0   3   7        907.52        995.65       224.19 o                         
   1   3   7     333113.84     332655.53      7703.92 o                         
   2   3   7     374736.81     353878.28      4908.50 o                         
   3   3   7     242901.42     236268.28      3320.56 o                         
   4   3   7     220345.20     207134.56      4135.63 o                         
   5   3   7        837.21        841.75       227.15 o                         
   6   3   7     148511.88     148807.92      2015.82 o                         
   7   3   7       6207.69       7101.25       761.40 o                         
   8   3   7      24697.69      24087.06       636.58 o                         
   9   3   7     104938.05     103973.06      1267.65 o                         
  10   3   7      69698.60      73927.31      1376.52 o                         
  11   3   7      84961.02      87778.75      1629.92 o                         
  12   3   7         48.28        348.83       125.89 o                         
  13   3   7      15082.71      15358.23       324.48 o                         
  14   3   7      35259.79      34308.52       520.99 o                         
  15   3   7        235.30        342.38       173.82 o                         
  16   3   7       3384.90       3542.70       466.04 o                         
  17   3   7       3910.06       4466.30       245.20 o                         
  18   3   7       1039.15        958.13       159.16 o                         
  19   3   7       5335.70       5326.31       181.76 o                         
 -20   4   7         29.02        137.50       104.69 o                         
 -19   4   7         25.00         23.77       118.21 o                         
 -18   4   7       5576.62       5994.49       394.54 o                         
 -17   4   7       5918.49       5650.17       248.61 o                         
 -16   4   7        103.32        342.69       111.23 o                         
 -15   4   7         15.35         96.77        79.74 o                         
 -14   4   7       5057.06       4878.01       145.82 o                         
 -13   4   7        260.54        216.12        80.28 o                         
 -12   4   7      14888.89      14380.95       280.29 o                         
 -11   4   7      19638.09      19353.66       303.95 o                         
 -10   4   7     102776.45     103984.76      1536.26 o                         
  -9   4   7       1074.01       1259.78       179.79 o                         
  -8   4   7      38196.72      37436.26       856.22 o                         
  -7   4   7      11051.87      11987.26       251.33 o                         
  -6   4   7     161615.94     162466.75      1868.36 o                         
  -5   4   7      23749.57      23547.59       366.69 o                         
  -4   4   7      86708.16      87832.36       984.08 o                         
  -3   4   7       7183.88       7047.40       167.40 o                         
  -2   4   7       2243.64       2913.64       163.57 o                         
  -1   4   7       3758.55       4017.34       149.89 o                         
   0   4   7       4379.94       4195.39       237.80 o                         
   1   4   7     105732.16     104677.83      2056.21 o                         
   2   4   7      34557.82      39261.62       940.86 o                         
   3   4   7      85749.25      80795.44      2633.83 o                         
   4   4   7      47309.36      43140.68       763.39 o                         
   5   4   7      17058.16      15637.96       615.72 o                         
   6   4   7     148974.78     146072.73      1984.26 o                         
   7   4   7        288.79        363.85       193.93 o                         
   8   4   7       5935.06       6603.21       261.89 o                         
   9   4   7      28939.15      28366.11       670.11 o                         
  10   4   7      12489.30      12083.30       327.38 o                         
  11   4   7      20295.39      20284.14       452.58 o                         
  12   4   7      11359.76      12042.40       282.46 o                         
  13   4   7      20468.91      20916.33       647.20 o                         
  14   4   7      19502.02      20354.22       648.09 o                         
  15   4   7        549.10        665.79       169.54 o                         
  16   4   7       1670.29       1745.83       179.93 o                         
  17   4   7       1073.03       1067.81       177.71 o                         
  18   4   7        171.96        -40.68       131.16 o                         
  19   4   7       4610.69       4791.60       228.59 o                         
 -19   5   7      19259.01      20521.28       382.23 o                         
 -18   5   7      96432.20     100028.02      1704.95 o                         
 -17   5   7     149437.72     140748.75      2339.04 o                         
 -16   5   7      36992.55      37514.81       617.47 o                         
 -15   5   7      58309.96      55874.43      1377.20 o                         
 -14   5   7        161.41        308.78        80.24 o                         
 -13   5   7      70024.24      68453.77       766.56 o                         
 -12   5   7      29017.38      29572.57       366.40 o                         
 -11   5   7      31139.58      30330.97       430.22 o                         
 -10   5   7      40937.94      42675.80       453.18 o                         
  -9   5   7       2082.78       2534.82       102.98 o                         
  -8   5   7      30504.93      32081.57       588.41 o                         
  -7   5   7       4297.45       4608.49       161.20 o                         
  -6   5   7       4113.05       5267.88       171.73 o                         
  -5   5   7      12417.78      11982.51       236.09 o                         
  -4   5   7      35511.20      36394.42       484.85 o                         
  -3   5   7      30194.60      29687.39       415.56 o                         
  -2   5   7        407.94        404.16        82.29 o                         
  -1   5   7      10526.43      11239.34       363.20 o                         
   0   5   7       1415.84       1457.26       228.59 o                         
   1   5   7     293916.28     281786.19      5013.51 o                         
   2   5   7     447151.31     426395.41      5155.33 o                         
   3   5   7     278837.59     255153.12      4079.14 o                         
   4   5   7     397752.72     372276.06      8835.63 o                         
   5   5   7       3129.09       2965.19       392.11 o                         
   6   5   7         11.71        265.36       175.71 o                         
   7   5   7       6907.05       6968.86       260.11 o                         
   8   5   7     153492.03     149618.97      1488.62 o                         
   9   5   7     222406.09     222080.23      1953.87 o                         
  10   5   7     170647.81     177788.00      2215.74 o                         
  11   5   7     242718.61     246523.31      3147.18 o                         
  12   5   7       6096.54       6622.33       219.63 o                         
  13   5   7      67010.42      69951.72       860.03 o                         
  14   5   7      36747.73      36769.75      1012.35 o                         
  15   5   7      18372.20      19323.68       451.13 o                         
  16   5   7      21600.65      22003.71      1224.28 o                         
  17   5   7      17407.02      18561.89       941.83 o                         
  18   5   7      25967.23      26476.56       582.75 o                         
  19   5   7       8987.29       7732.50       228.59 o                         
 -19   6   7       1863.93       1656.03       157.90 o                         
 -18   6   7       4467.57       4256.42       298.16 o                         
 -17   6   7       1717.42       1699.66       208.81 o                         
 -16   6   7        261.88        444.48       120.50 o                         
 -15   6   7      12225.85      13646.84       306.74 o                         
 -14   6   7       3881.48       3356.24       174.97 o                         
 -13   6   7      45924.45      45155.03       658.56 o                         
 -12   6   7       2828.36       3011.95       146.75 o                         
 -11   6   7        907.95        968.73        66.46 o                         
 -10   6   7       7035.33       6429.16       194.24 o                         
  -9   6   7      16823.78      17722.46       366.60 o                         
  -8   6   7      54954.92      57224.36       736.48 o                         
  -7   6   7      23577.84      24620.83       520.83 o                         
  -6   6   7        320.79        383.93        78.93 o                         
  -5   6   7       5332.33       6625.40       175.06 o                         
  -4   6   7      11162.60      10686.03       219.97 o                         
  -3   6   7      14354.19      14428.04       250.15 o                         
  -2   6   7      61095.01      64970.69      1014.26 o                         
  -1   6   7     234858.86     223366.77     10819.85 o                         
   0   6   7        170.81        414.13       164.20 o                         
   1   6   7       1433.38        715.93       239.94 o                         
   2   6   7       2407.33       1455.12       258.70 o                         
   3   6   7       6471.71       7320.99       518.39 o                         
   4   6   7        766.48        926.34       140.41 o                         
   5   6   7        399.81        454.59       147.91 o                         
   6   6   7      17395.33      15660.70       532.03 o                         
   7   6   7      12284.61      13382.64       389.46 o                         
   8   6   7      17085.38      15492.61       813.12 o                         
   9   6   7      61053.10      56546.03      2665.15 o                         
  10   6   7        192.73        113.25       112.34 o                         
  11   6   7      22935.25      22363.63       523.04 o                         
  12   6   7       3640.76       3954.88       186.99 o                         
  13   6   7      17845.20      18122.98       431.53 o                         
  14   6   7      41663.09      42937.31       920.05 o                         
  15   6   7       2166.39       2007.39       149.20 o                         
  16   6   7          2.16         92.92       140.13 o                         
  17   6   7         65.45        140.67       180.23 o                         
  18   6   7       1672.68       1503.67       169.24 o                         
 -19   7   7       5213.18       5448.79       329.70 o                         
 -18   7   7      32945.81      27969.30       907.77 o                         
 -17   7   7      55306.69      54838.80      1370.44 o                         
 -16   7   7      11461.12      12194.09       283.55 o                         
 -15   7   7      17840.14      16307.84       295.79 o                         
 -14   7   7        216.07        354.56        95.87 o                         
 -13   7   7      19985.82      19420.83       422.02 o                         
 -12   7   7      18598.16      18284.97       267.60 o                         
 -11   7   7      14373.55      12953.38       196.09 o                         
 -10   7   7      18228.99      17737.65       443.03 o                         
  -9   7   7        444.53        369.47        72.00 o                         
  -8   7   7       9121.08       8436.61       226.69 o                         
  -7   7   7       7147.37       8346.47       215.94 o                         
  -6   7   7       1901.22       1965.30       112.61 o                         
  -5   7   7      30955.98      30042.88       440.08 o                         
  -4   7   7      20954.05      20322.09       317.73 o                         
  -3   7   7       3366.28       3792.18       332.41 o                         
  -2   7   7       4604.13       5107.65       167.00 o                         
  -1   7   7      13107.20      12454.71       326.53 o                         
   0   7   7        263.52        379.45       138.94 o                         
   1   7   7      61154.80      51896.95      2045.00 o                         
   2   7   7     203569.75     193665.81      5178.44 o                         
   3   7   7     101860.08      96097.73      3039.81 o                         
   4   7   7     176717.44     160193.58      3871.44 o                         
   5   7   7         46.50        388.39       105.95 o                         
   6   7   7        143.41        593.78       109.77 o                         
   7   7   7      11589.78      10724.48       346.01 o                         
   8   7   7      54622.43      53156.69       611.88 o                         
   9   7   7     133016.17     126209.44      1861.63 o                         
  10   7   7      80162.71      82694.34      1611.49 o                         
  11   7   7      68324.36      71196.59       838.20 o                         
  12   7   7       3879.29       3836.74       207.62 o                         
  13   7   7       9723.49      10450.88       258.91 o                         
  14   7   7      11081.24      12372.09       451.13 o                         
  15   7   7        270.97        396.98       126.36 o                         
  16   7   7      11949.91      10664.60       443.99 o                         
  17   7   7       2254.26       2482.53       258.26 o                         
  18   7   7      10649.78      10093.13       367.06 o                         
 -19   8   7       1355.56       1008.87       197.82 o                         
 -18   8   7       5579.66       4710.27       371.46 o                         
 -17   8   7       4308.05       4523.44       415.42 o                         
 -16   8   7        562.52        323.72       137.42 o                         
 -15   8   7       6343.77       5862.44       232.40 o                         
 -14   8   7        256.03        333.43       108.12 o                         
 -13   8   7      21601.21      20255.96       629.74 o                         
 -12   8   7       1652.74       1811.77       169.04 o                         
 -11   8   7       5808.55       5927.77       187.77 o                         
 -10   8   7      19279.66      19254.36       421.01 o                         
  -9   8   7      14608.92      14890.60       287.47 o                         
  -8   8   7      22520.22      21001.60       460.83 o                         
  -7   8   7      35176.48      35419.68       371.93 o                         
  -6   8   7      11710.73      11791.64       236.26 o                         
  -5   8   7      10524.55      11449.17       551.43 o                         
  -4   8   7      20725.03      21005.49       858.31 o                         
  -3   8   7       1947.80       2043.70       270.59 o                         
  -2   8   7      51152.10      49006.41      1204.69 o                         
  -1   8   7     169900.94     163745.89      4340.56 o                         
   0   8   7        515.48        789.44       233.37 o                         
   1   8   7        859.47        961.98       243.67 o                         
   2   8   7         93.47        171.39       225.38 o                         
   3   8   7      16986.39      15993.74       668.11 o                         
   4   8   7        376.89        568.92       118.42 o                         
   5   8   7        667.10       1510.59       145.88 o                         
   6   8   7      33487.13      28764.53       925.40 o                         
   7   8   7      31651.44      33399.72       579.28 o                         
   8   8   7      14742.64      13814.02       379.55 o                         
   9   8   7      24173.09      19266.60       615.47 o                         
  10   8   7        218.62        582.13       229.24 o                         
  11   8   7      22293.26      21086.56       567.72 o                         
  12   8   7       7508.97       6220.84      1479.24 o                         
  13   8   7      25916.80      25638.79       625.59 o                         
  14   8   7      48475.98      46463.11      1404.51 o                         
  15   8   7       4666.53       4360.79       367.06 o                         
  16   8   7         86.98        134.90       106.64 o                         
  17   8   7         42.36         71.25        77.75 o                         
 -18   9   7      16088.42      14952.86       571.47 o                         
 -17   9   7      25076.03      26668.10       909.96 o                         
 -16   9   7      13813.93      12612.02       390.64 o                         
 -15   9   7      11593.48      11669.80       393.90 o                         
 -14   9   7         43.27        103.80       142.57 o                         
 -13   9   7       5066.61       5838.06       241.36 o                         
 -12   9   7       4168.58       4881.74       207.50 o                         
 -11   9   7       9187.47       7662.18       342.43 o                         
 -10   9   7      11652.80      11577.38       357.10 o                         
  -9   9   7       1209.77       1114.70       105.32 o                         
  -8   9   7        998.41        979.30        89.49 o                         
  -7   9   7       8769.12       8642.97       142.23 o                         
  -6   9   7      21414.56      20657.96       271.91 o                         
  -5   9   7      10500.28      11474.17       400.13 o                         
  -4   9   7      41124.05      40161.82       833.39 o                         
  -3   9   7       3533.40       4166.29       437.07 o                         
  -2   9   7      17131.09      15385.43       820.95 o                         
  -1   9   7        865.24        798.78       135.88 o                         
   0   9   7         48.79        269.77       114.26 o                         
   1   9   7      42365.55      40190.06       838.48 o                         
   2   9   7      75979.88      71940.77       910.49 o                         
   3   9   7      55279.60      52893.12       720.40 o                         
   4   9   7      93040.73      85934.16      1382.07 o                         
   5   9   7       6908.35       6729.58       298.33 o                         
   6   9   7      10899.72      10112.10       412.15 o                         
   7   9   7      14943.51      14667.14       371.76 o                         
   8   9   7      40086.57      36691.87       697.57 o                         
   9   9   7      64015.71      56677.91       957.50 o                         
  10   9   7      64717.26      61987.20      1019.79 o                         
  11   9   7      62610.43      57274.08      6587.35 o                         
  12   9   7       4388.36       4017.91       505.54 o                         
  13   9   7       2519.31       1989.17       408.82 o                         
  14   9   7       6913.41       7284.11       505.54 o                         
  15   9   7        379.65        513.55       126.86 o                         
  16   9   7       9801.20       9868.96       526.42 o                         
  17   9   7        589.26        446.92        51.98 o                         
 -18  10   7       4018.44       3590.35       207.79 o                         
 -17  10   7      19761.26      17680.55       690.17 o                         
 -16  10   7          1.35        361.84       167.11 o                         
 -15  10   7        137.22        269.65       148.06 o                         
 -14  10   7       5477.04       4913.53       230.29 o                         
 -13  10   7       2678.04       2844.28       151.91 o                         
 -12  10   7        859.75        542.97       144.98 o                         
 -11  10   7       9069.69       7623.19       269.71 o                         
 -10  10   7      48461.68      43491.67       826.37 o                         
  -9  10   7       4016.34       4661.21       275.48 o                         
  -8  10   7       3519.08       4718.97       147.05 o                         
  -7  10   7       7378.54       6891.71       145.19 o                         
  -6  10   7      71749.42      69376.92       624.15 o                         
  -5  10   7      26672.65      29743.49      1309.44 o                         
  -4  10   7      78446.46      74439.98      1764.22 o                         
  -3  10   7      36392.36      36032.14       988.89 o                         
  -2  10   7       7569.50       8063.04       173.50 o                         
  -1  10   7      19241.59      19512.26       549.57 o                         
   0  10   7       2670.84       2847.20       142.90 o                         
   1  10   7      75162.62      73320.45       902.40 o                         
   2  10   7         14.03        279.73        88.60 o                         
   3  10   7      82187.80      80482.31      1058.40 o                         
   4  10   7       2295.21       3017.27       401.93 o                         
   5  10   7      16952.01      16122.98       469.77 o                         
   6  10   7      61981.84      61644.09      1996.48 o                         
   7  10   7      21506.43      21676.22       405.91 o                         
   8  10   7         94.33        252.79       179.51 o                         
   9  10   7      30087.28      26056.82       542.16 o                         
  10  10   7      13613.12      12564.05       365.71 o                         
  11  10   7      11352.69      11107.99      1939.72 o                         
  12  10   7      30874.27      31216.39       739.88 o                         
  13  10   7      35983.95      36803.96      1486.93 o                         
  14  10   7      16216.56      16849.29      1263.84 o                         
  15  10   7        548.34        530.20       111.20 o                         
  16  10   7       5197.49       5536.45       146.72 o                         
 -17  11   7      42636.25      44141.93      3322.25 o                         
 -16  11   7      17259.86      15506.75       668.19 o                         
 -15  11   7      53450.31      49700.41      1516.61 o                         
 -14  11   7        499.39        627.43       216.68 o                         
 -13  11   7      22388.79      22470.70       718.22 o                         
 -12  11   7      18397.15      19502.95       370.58 o                         
 -11  11   7      19111.81      17956.51       354.50 o                         
 -10  11   7      41480.91      41324.29       669.73 o                         
  -9  11   7      24937.79      23711.69       855.47 o                         
  -8  11   7      19590.84      19532.38       936.01 o                         
  -7  11   7       6137.07       6548.97       290.92 o                         
  -6  11   7       5521.22       5089.58       240.28 o                         
  -5  11   7      23466.57      23564.42       335.51 o                         
  -4  11   7      13815.79      13185.86       439.83 o                         
  -3  11   7       1062.79       1188.68        78.18 o                         
  -2  11   7       8723.58       8084.91       453.34 o                         
  -1  11   7      15834.48      16482.26       357.35 o                         
   0  11   7       9488.48      10062.85       299.99 o                         
   1  11   7      43234.74      42024.58       510.40 o                         
   2  11   7      77864.75      76933.70      1636.47 o                         
   3  11   7      63770.14      59080.03      1106.89 o                         
   4  11   7     119679.27     115214.61      1945.95 o                         
   5  11   7      11826.44      10894.32       461.80 o                         
   6  11   7     130514.16     126632.48      2078.17 o                         
   7  11   7      38343.68      39517.65       717.22 o                         
   8  11   7      98237.13      98534.12      4084.14 o                         
   9  11   7     112566.65     115423.95      5102.58 o                         
  10  11   7      70787.52      71050.51      3572.81 o                         
  11  11   7     106922.77     111660.44      1612.31 o                         
  12  11   7      10459.08      10845.56       376.98 o                         
  13  11   7      32416.94      31219.57       525.80 o                         
  14  11   7       2652.83       3320.33       118.33 o                         
  15  11   7       8396.85       8313.21       794.57 o                         
  16  11   7      27247.09      27692.36       663.79 o                         
 -16  12   7         73.54        349.18       204.02 o                         
 -15  12   7       5918.84       5503.99       241.55 o                         
 -14  12   7        525.27        341.72       204.52 o                         
 -13  12   7      22745.57      22444.09       946.40 o                         
 -12  12   7       5015.29       5182.10       196.95 o                         
 -11  12   7        177.11        269.95       110.53 o                         
 -10  12   7        209.96        455.46       110.97 o                         
  -9  12   7      17755.76      18492.84       567.83 o                         
  -8  12   7      62275.02      64292.82      1191.28 o                         
  -7  12   7      14301.95      13861.54       383.44 o                         
  -6  12   7       2189.56       2743.84       445.23 o                         
  -5  12   7        658.81        964.31       119.53 o                         
  -4  12   7       2649.11       2716.97        97.14 o                         
  -3  12   7       9789.83       9471.40       405.92 o                         
  -2  12   7      24491.71      23448.60       884.34 o                         
  -1  12   7     134136.83     130827.22      3439.75 o                         
   0  12   7       1434.47       1603.01        96.09 o                         
   1  12   7       1691.24       1927.30       196.92 o                         
   2  12   7      19842.35      18117.14       689.71 o                         
   3  12   7       8002.05       7555.95       271.38 o                         
   4  12   7       8629.37       8181.52       329.87 o                         
   5  12   7       2690.30       2530.00       257.97 o                         
   6  12   7       2981.68       3523.36       354.97 o                         
   7  12   7      23582.81      23008.03       840.25 o                         
   8  12   7      16687.46      16510.03       719.37 o                         
   9  12   7      16786.46      19206.22      1547.13 o                         
  10  12   7        449.78        915.83       113.15 o                         
  11  12   7      12723.07      13688.34       677.05 o                         
  12  12   7       7135.15       7513.57       320.37 o                         
  13  12   7      16399.17      16688.38       351.29 o                         
  14  12   7      26817.59      28085.01       659.69 o                         
  15  12   7       1261.59       1043.22        84.23 o                         
 -15  13   7      15030.68      14953.36       738.52 o                         
 -14  13   7        136.22        228.61       174.07 o                         
 -13  13   7         69.67        343.65       134.20 o                         
 -12  13   7       1425.98       1766.26       170.78 o                         
 -11  13   7       1353.93       1302.06       153.89 o                         
 -10  13   7      10588.11       9926.30       295.89 o                         
  -9  13   7       9310.17       9561.42       289.05 o                         
  -8  13   7       4341.39       4074.62       323.07 o                         
  -7  13   7       9668.94      10246.33       549.05 o                         
  -6  13   7      15344.45      15600.11       297.21 o                         
  -5  13   7       7581.22       8291.51       201.21 o                         
  -4  13   7       9200.46      10103.40       197.41 o                         
  -3  13   7         34.02        197.25        73.80 o                         
  -2  13   7       6109.95       5870.38       300.83 o                         
  -1  13   7       2462.22       3171.84       195.87 o                         
   0  13   7      16606.34      17049.89       446.75 o                         
   1  13   7       2941.39       2777.07       137.71 o                         
   2  13   7      16762.49      16513.68       373.61 o                         
   3  13   7       8228.35       8290.95       379.05 o                         
   4  13   7      20651.08      21239.18       524.76 o                         
   5  13   7       6784.68       6905.50       279.65 o                         
   6  13   7      38807.99      38560.88       961.01 o                         
   7  13   7      30649.54      31569.54       683.02 o                         
   8  13   7       7550.28       7724.98       343.75 o                         
   9  13   7      25870.18      26994.93       512.64 o                         
  10  13   7      10017.05      10062.60       721.79 o                         
  11  13   7      19733.79      21297.26      1579.25 o                         
  12  13   7       2549.66       2566.44       152.07 o                         
  13  13   7        148.30        182.34        90.57 o                         
  14  13   7        186.73        239.76        72.93 o                         
 -14  14   7        733.68        909.96       217.60 o                         
 -13  14   7         69.87        189.69       130.64 o                         
 -12  14   7         23.85        220.42       150.93 o                         
 -11  14   7       4121.37       4730.97       247.14 o                         
 -10  14   7      10371.61       9698.91       332.56 o                         
  -9  14   7       1569.76       1868.97       135.06 o                         
  -8  14   7       1554.41       2200.96       138.06 o                         
  -7  14   7       1154.74       1193.54       118.11 o                         
  -6  14   7      16405.57      17804.51       589.49 o                         
  -5  14   7       9487.95      10007.17       481.60 o                         
  -4  14   7      25253.91      24974.00       660.40 o                         
  -3  14   7      12872.72      12325.20       343.31 o                         
  -2  14   7       6188.83       6578.06       154.87 o                         
  -1  14   7       7647.88       7687.26       240.59 o                         
   0  14   7         24.14        186.53       100.69 o                         
   1  14   7      17966.41      17187.66       366.20 o                         
   2  14   7        443.67        387.13       116.53 o                         
   3  14   7      26130.25      27318.17       665.87 o                         
   4  14   7       1251.54       1502.48       197.58 o                         
   5  14   7        103.71        261.51       114.28 o                         
   6  14   7      14000.12      14447.92       502.98 o                         
   7  14   7      20696.88      21129.20       801.28 o                         
   8  14   7       1835.31       2767.66       224.59 o                         
   9  14   7       3878.13       4209.58       211.93 o                         
  10  14   7       4800.23       4946.94       363.05 o                         
  11  14   7        821.99        768.72       180.23 o                         
  12  14   7       3193.88       2866.02       238.48 o                         
  13  14   7      13711.57      14986.04      1225.37 o                         
 -12  15   7       2153.66       2143.15       189.01 o                         
 -11  15   7       2191.39       2311.45       252.62 o                         
 -10  15   7      22243.71      22143.00       879.19 o                         
  -9  15   7       9725.92      10276.97       357.08 o                         
  -8  15   7      10417.49      10762.09       291.96 o                         
  -7  15   7       2395.01       2537.25       169.21 o                         
  -6  15   7      12398.62      13898.32       310.21 o                         
  -5  15   7       5830.72       7423.24       818.75 o                         
  -4  15   7      17300.40      18639.84       332.72 o                         
  -3  15   7        270.50        568.11       115.33 o                         
  -2  15   7      12500.34      12960.31       753.76 o                         
  -1  15   7      27789.41      28881.29       490.57 o                         
   0  15   7      19419.38      20392.25       571.85 o                         
   1  15   7       3833.06       3871.12       190.62 o                         
   2  15   7       8009.69       8091.69       350.16 o                         
   3  15   7      24080.84      25330.84       602.92 o                         
   4  15   7       9548.64       9560.39       343.55 o                         
   5  15   7      23677.88      23846.73       508.40 o                         
   6  15   7      79355.63      80531.11      2498.95 o                         
   7  15   7      20566.95      23855.65       944.59 o                         
   8  15   7      22063.06      21050.89       416.65 o                         
   9  15   7      32986.68      35899.15       661.94 o                         
  10  15   7      15972.64      15900.49       459.26 o                         
  11  15   7      31429.36      30962.08       990.19 o                         
  12  15   7       2216.23       1356.15       156.06 o                         
 -11  16   7        373.00        501.14       222.00 o                         
 -10  16   7       2946.36       3125.53       320.91 o                         
  -9  16   7       3029.76       3882.19       670.38 o                         
  -8  16   7        698.65       1159.94       206.33 o                         
  -7  16   7        767.75        770.92       157.97 o                         
  -6  16   7       6858.32       7499.46       467.07 o                         
  -5  16   7       5810.23       6116.18      1194.60 o                         
  -4  16   7      12449.71      13937.59       369.34 o                         
  -3  16   7       3595.40       3329.61       217.60 o                         
  -2  16   7        431.42        322.04       111.39 o                         
  -1  16   7       1948.62       2231.96       387.05 o                         
   0  16   7       1294.58       1496.67       147.18 o                         
   1  16   7      12723.09      16014.24       555.30 o                         
   2  16   7       5637.07       3997.75       343.05 o                         
   3  16   7      28432.85      32966.69       653.09 o                         
   4  16   7        278.68       2217.37       307.64 o                         
   5  16   7       4526.58       5189.28       263.36 o                         
   6  16   7      10227.82      11421.26       918.76 o                         
   7  16   7       2063.92       1625.66       261.56 o                         
   8  16   7        255.57        964.68       211.63 o                         
   9  16   7       5793.75       5363.07       452.78 o                         
  10  16   7      11628.61      11328.39       509.93 o                         
 -10  17   7      17399.78      20060.97       659.39 o                         
  -9  17   7      15578.38      17834.41       670.38 o                         
  -8  17   7      14996.54      17188.21       692.36 o                         
  -7  17   7       5896.03       6038.65       481.36 o                         
  -6  17   7       3345.56       3612.87       220.96 o                         
  -5  17   7       4324.35       3547.54       254.97 o                         
  -4  17   7       1443.79       1784.41       193.98 o                         
  -3  17   7         61.43        124.22       161.26 o                         
  -2  17   7       3105.60       3506.84       453.88 o                         
  -1  17   7      14167.57      16418.47       767.10 o                         
   0  17   7      28865.04      29988.07      3684.92 o                         
   1  17   7       2353.86       2510.37       263.46 o                         
   2  17   7      11565.55      12484.23       793.75 o                         
   3  17   7       9268.52       9763.43      1156.14 o                         
   4  17   7      11887.74      11715.91       859.41 o                         
   5  17   7      12633.52      11916.75       382.21 o                         
   6  17   7      79262.90      83458.97      1509.58 o                         
   7  17   7      27894.72      28713.33      1553.97 o                         
  -9  18   7        997.25       1314.39       243.98 o                         
  -8  18   7       9788.53       9515.06       507.73 o                         
  -7  18   7       1114.08       1604.53       353.87 o                         
  -6  18   7       2477.16       2767.26       228.59 o                         
  -5  18   7       1054.69       1041.84       184.63 o                         
  -4  18   7        154.08        368.50       159.42 o                         
  -3  18   7       3480.97       4568.94       695.66 o                         
  -2  18   7       1540.57       1532.03       269.25 o                         
  -1  18   7      13241.50      15003.42       636.32 o                         
   0  18   7        405.80        703.45       248.01 o                         
   1  18   7        887.18       1200.10       441.79 o                         
   2  18   7       6914.70       7604.68       548.40 o                         
   3  18   7        780.58       1050.63       202.21 o                         
   4  18   7       2175.02       2674.94       232.99 o                         
   5  18   7        495.08        409.43       140.34 o                         
   6  18   7        318.17        195.62       268.15 o                         
  -5  19   7       1115.30       1266.04       400.03 o                         
  -4  19   7       4085.50       4617.81       357.17 o                         
  -3  19   7         25.31        139.69       144.60 o                         
  -2  19   7       3212.44       4007.87       568.18 o                         
  -1  19   7      10264.50      11842.72       448.39 o                         
   0  19   7      14638.05      16207.91       707.75 o                         
   1  19   7        203.36        483.56       356.07 o                         
   2  19   7       1045.80        985.55       170.44 o                         
   3  19   7       3642.47       3071.17       190.26 o                         
   4  19   7         21.30        219.80       101.11 o                         
 -21   0   8       1017.01       1362.75       167.05 o                         
 -20   0   8       3595.78       3899.22       263.76 o                         
 -19   0   8      81787.50      83116.63      2046.32 o                         
 -18   0   8      69312.50      67618.67      1727.61 o                         
 -17   0   8     229128.62     232124.31      5319.11 o                         
 -16   0   8     228493.33     228568.00      5242.18 o                         
 -15   0   8       2794.62       3321.42       217.04 o                         
 -14   0   8      11934.12      12552.10       419.30 o                         
 -13   0   8      18294.55      18930.99       585.76 o                         
 -12   0   8      93305.57      91376.56      1708.44 o                         
 -11   0   8     359828.72     359431.38      8503.99 o                         
 -10   0   8      68882.87      70761.78      2079.29 o                         
  -9   0   8     362619.16     374190.81      8657.84 o                         
  -8   0   8      19453.90      21250.08       839.63 o                         
  -7   0   8     294190.91     302492.66      6993.97 o                         
  -6   0   8      25253.04      29146.39       686.17 o                         
  -5   0   8     304736.28     323850.72      5215.14 o                         
  -4   0   8      16607.85      19037.29       467.79 o                         
  -3   0   8       1606.11       1765.22        82.96 o                         
  -2   0   8      20907.53      20537.93       756.11 o                         
  -1   0   8        157.75        415.42       268.15 o                         
   0   0   8      20671.13      20839.05       764.90 o                         
   1   0   8       3695.78       2938.70       301.12 o                         
   2   0   8     121834.77     116680.85      5590.56 o                         
   3   0   8     206851.53     194927.23      3539.59 o                         
   4   0   8        644.72        602.48       356.07 o                         
   5   0   8      21466.29      19114.84      2199.08 o                         
   6   0   8        849.38        874.86       306.57 o                         
   7   0   8      13896.15      14210.87       680.71 o                         
   8   0   8      76200.28      80996.94      2878.26 o                         
   9   0   8     242337.72     254248.14      5607.83 o                         
  10   0   8     912037.25     925717.56     16059.28 o                         
  11   0   8       4821.10       5188.08       320.81 o                         
  12   0   8     124782.95     122332.06      2443.22 o                         
  13   0   8        160.32        190.72       195.74 o                         
  14   0   8      11299.18      12278.13       779.49 o                         
  15   0   8      37274.73      38137.61      1969.39 o                         
  16   0   8      36927.07      41383.79      1479.24 o                         
  17   0   8      64319.10      69340.72      1350.28 o                         
  18   0   8      23143.31      24250.32       773.69 o                         
  19   0   8      54715.34      57094.74      1402.31 o                         
 -21   1   8       1101.36        960.52       156.06 o                         
 -20   1   8        300.12        391.24       180.23 o                         
 -19   1   8        314.92        268.15       197.82 o                         
 -18   1   8         54.70        153.86       246.17 o                         
 -17   1   8        358.41        243.98       243.98 o                         
 -16   1   8        126.97         26.38       219.80 o                         
 -15   1   8        792.28        675.60       149.78 o                         
 -14   1   8        849.17       1152.32       203.74 o                         
 -13   1   8       2006.95       1844.26       131.51 o                         
 -12   1   8       7045.65       7453.57       214.30 o                         
 -11   1   8        475.49        671.08       129.35 o                         
 -10   1   8        172.37        492.35       268.15 o                         
  -9   1   8       8718.60       8521.57       540.70 o                         
  -8   1   8         19.62        103.31       211.01 o                         
  -7   1   8      37038.29      41015.21      1394.62 o                         
  -6   1   8      11106.03      11842.89       952.82 o                         
  -5   1   8      32496.18      35110.15       915.46 o                         
  -4   1   8       4891.99       5201.15       349.52 o                         
  -3   1   8       9212.86       9689.32       264.61 o                         
  -2   1   8      74429.99      77379.90      2026.54 o                         
  -1   1   8      14785.99      15851.84       683.57 o                         
   0   1   8      56553.68      55606.71      1589.14 o                         
   1   1   8       8034.22       8331.11       553.89 o                         
   2   1   8      17578.39      17589.17       556.42 o                         
   3   1   8      10289.67      10980.65       378.35 o                         
   4   1   8       5427.27       6049.90       357.31 o                         
   5   1   8      54137.27      56428.57      1366.18 o                         
   6   1   8        147.96        390.70       299.25 o                         
   7   1   8      28206.26      27322.30       954.59 o                         
   8   1   8       2570.58       2407.80       386.19 o                         
   9   1   8      34577.27      37475.70      1122.43 o                         
  10   1   8      15648.54      15464.58       401.12 o                         
  11   1   8       2332.25       2629.66       271.35 o                         
  12   1   8      13478.27      14088.80       511.55 o                         
  13   1   8       3201.32       3422.51       277.46 o                         
  14   1   8       3640.45       3496.15       287.15 o                         
  15   1   8        522.97        810.96       375.85 o                         
  16   1   8       3519.17       4171.32       334.48 o                         
  17   1   8       1047.47       1083.86       251.97 o                         
  18   1   8         68.02         32.97       237.38 o                         
  19   1   8         65.94         76.93       142.87 o                         
 -21   2   8       5151.44       5089.87       168.63 o                         
 -20   2   8         90.92        167.05       118.12 o                         
 -19   2   8      27202.29      26550.66       568.06 o                         
 -18   2   8      20737.05      18786.25       639.61 o                         
 -17   2   8     170412.56     171473.52      2825.54 o                         
 -16   2   8      96129.45      95286.65      1655.98 o                         
 -15   2   8        155.09        237.51        82.78 o                         
 -14   2   8       8270.78       8265.62       183.22 o                         
 -13   2   8        155.41        171.62        82.13 o                         
 -12   2   8       1992.69       1905.91       106.74 o                         
 -11   2   8     100591.95     104858.05      1584.14 o                         
 -10   2   8      18240.82      19391.37      1137.45 o                         
  -9   2   8      30849.36      30862.22       789.24 o                         
  -8   2   8      11735.01      12818.72       438.90 o                         
  -7   2   8      33454.87      34445.61       561.50 o                         
  -6   2   8        266.34        649.24       170.29 o                         
  -5   2   8      41204.21      42285.34       543.49 o                         
  -4   2   8      15300.57      16319.21       341.43 o                         
  -3   2   8       2764.79       3015.82       182.43 o                         
  -2   2   8       9399.17       9866.59       295.63 o                         
  -1   2   8      34039.09      33879.83       911.06 o                         
   0   2   8      10782.44      11238.12       300.57 o                         
   1   2   8        610.87       1344.11       148.72 o                         
   2   2   8     169161.11     156585.36      2355.80 o                         
   3   2   8     263156.97     246096.33      2668.84 o                         
   4   2   8      16295.94      16176.71       489.67 o                         
   5   2   8      19919.66      19582.64       512.55 o                         
   6   2   8       1535.90       1399.10       225.94 o                         
   7   2   8       7031.53       6727.44       352.31 o                         
   8   2   8      23334.84      23621.09      1425.41 o                         
   9   2   8     166759.80     172977.69      2902.51 o                         
  10   2   8     511385.06     530310.75      4963.06 o                         
  11   2   8      11568.08      12607.00       487.06 o                         
  12   2   8      33816.64      35075.11       960.19 o                         
  13   2   8       1014.94        917.69       154.33 o                         
  14   2   8        365.45        546.73       150.79 o                         
  15   2   8       7161.05       8050.72       393.07 o                         
  16   2   8      14611.01      16421.77       481.90 o                         
  17   2   8      21587.12      21184.68       692.24 o                         
  18   2   8      12321.66      13108.00       389.04 o                         
  19   2   8      14085.58      14961.52       327.14 o                         
 -20   3   8       1716.90       1840.60       146.10 o                         
 -19   3   8       2321.16       1942.35       134.74 o                         
 -18   3   8       2624.75       2126.48       262.66 o                         
 -17   3   8       3308.25       3089.61       211.22 o                         
 -16   3   8        620.06        657.00       129.56 o                         
 -15   3   8       1105.70        899.20        91.76 o                         
 -14   3   8      10755.74      10554.19       266.99 o                         
 -13   3   8       1678.77       1610.16        98.05 o                         
 -12   3   8        104.28        239.61        74.63 o                         
 -11   3   8       7903.25       8265.06       263.50 o                         
 -10   3   8      17333.95      16136.27       374.08 o                         
  -9   3   8      32876.40      34813.28       854.47 o                         
  -8   3   8       4344.49       4233.35       186.64 o                         
  -7   3   8       7656.15       8301.23       330.74 o                         
  -6   3   8      17818.68      19845.33       329.79 o                         
  -5   3   8       8126.63       9538.91       206.45 o                         
  -4   3   8       9376.41      10064.72       213.22 o                         
  -3   3   8       2880.60       2771.01       116.75 o                         
  -2   3   8        235.23        299.91       106.55 o                         
  -1   3   8       8873.67       9636.06       255.82 o                         
   0   3   8       1909.48       2235.10       120.38 o                         
   1   3   8       3218.03       3029.53       351.68 o                         
   2   3   8      77868.98      73227.28      1822.42 o                         
   3   3   8      39639.14      38803.08      1374.18 o                         
   4   3   8      23860.35      20523.13       987.05 o                         
   5   3   8       2491.42       2788.00       333.31 o                         
   6   3   8       1830.80       1866.83       228.52 o
[truncated: 702,757 more chars]
